# Supplementary material for: Transcription start site analysis reveals widespread divergent transcription in D. melanogaster and core promoter-encoded enhancer activities
Source: Nucleic Acids Res. 2018 Apr 6;46(11):5455–69. doi: 10.1093/nar/gky244 (PMC6009668; doi:10.1093/nar/gky244)
Supplement: Supplementary Data [file gky244_supplemental_files.zip]

Archive with 5 entries (5 files):
- Rennie_et_al_2018_supplement.pdf
- Supplementary_File_1.txt
- Supplementary_File_2.pdf
- Supplementary_File_3.txt
- Supplementary_File_4.txt
