# Supplementary material for: Transcription start site analysis reveals widespread divergent transcription in D. melanogaster and core promoter-encoded enhancer activities
Source: Nucleic Acids Res. 2018 Apr 6;46(11):5455–69. doi: 10.1093/nar/gky244 (PMC6009668; doi:10.1093/nar/gky244)
Supplement: Supplementary Data [file gky244_supplemental_files.zip › Supplementary_File_1.txt]

DHS	GFP0	GFP1	GFP2	GFP3	KD0	KD1	KD2	KD3	minus.sensitivity	plus.sensitivity	ctrl.directionality	KD.directionality	hkCP.starr	dCP.starr	DHS_class
2L:11260-11410	0.569431	0.685219	1.2999	0.382579	0.517315	0.499085	0.862285	0.73357	0.0286384195576143	0	-0.24857522489129	-0.445244263961878	-1.11465411133774	-0.612301537569887	weak_bidirectional_unstable
2L:19700-19850	0	0.0893764	0.051996	0.136635	0.449839	0.236409	0.711385	0.3532	0.94367617405284	0.336176325570811	0.410223234663475	-0.662675997533062	-0.896800343233396	-0.612301537569887	weak_bidirectional_unstable
2L:66860-67010	12.573	15.3131	8.39736	9.20923	21.2324	15.9182	16.1247	24.6697	0.797576662179004	0.41502362407467	0.997597231777053	0.993072050760614	-0.17824657426453	0.889532443856264	unidirectional_stable_wPROMPT
2L:67220-67370	2.66494	2.71108	2.02785	2.59607	2.54159	2.02261	2.54374	2.60825	0.963758068401064	0	0.994041545500548	0.830790945508087	0.370886711670122	1.16594003902413	unidirectional_stable_wPROMPT
2L:71600-71750	2.61938	1.1321	1.11792	5.21947	4.99321	2.96824	5.75575	14.4541	0.226550851372541	0.647616024621595	0.941086727584662	0.972721631090025	-0.0111403173077946	-1.04081529786593	weak_unidirectional_unstable
2L:72380-72530	192.513	150.391	157.99	190.552	217.362	225.455	191.643	193.173	0.846548734332441	0.160714697966598	0.997945925335636	0.988816791630399	1.05868791538912	0.637311995847559	unidirectional_stable_wPROMPT
2L:73200-73350	19.1784	18.2626	15.7028	12.7618	10.3913	11.8992	9.09711	8.69417	0.792135627453263	0	0.94203442060382	0.541472958536273	1.19107732472088	1.43668557202291	unidirectional_stable_wPROMPT
2L:73880-74030	20.6817	18.4711	24.0222	10.9582	22.7169	21.4344	21.2984	12.1718	0.0219174770407271	0.0469695504126345	0.834098038152417	0.838003172316131	1.24345701770382	0.400774098770091	bidirectional_stable
2L:85920-86070	0.501099	0.595842	0.597955	0.109308	1.64191	1.47099	1.83236	1.60299	0.92923527663061	0.711643260068029	0.96970731254175	0.882054443750179	-0.191921992138264	-0.0786557448391978	intermediate_bidirectional_stable
2L:87460-87750	0.0911089	0.178753	0.051996	0.0546542	0.80971	0.945635	0.582042	0.38037	0.808215748093108	0.914381684832807	-0.380080682708833	0.00308195210905457	0.461957894490405	-0.712703954512862	weak_bidirectional_unstable
2L:94720-94870	25.5333	22.9399	26.882	16.5875	24.8536	22.669	22.1176	20.54	1	0	1	0.999002355106087	1.91071174582424	0.716205150310095	unidirectional_stable
2L:102280-102430	155.364	146.786	126.454	130.951	101.596	94.511	109.467	119.219	1	0	1	0.999320579973348	3.65268432272603	-0.522684373760598	unidirectional_stable_wPROMPT
2L:107960-108110	410.81	402.432	345.436	385.913	243.115	207.252	113.347	219.12	0.144093937985612	0	0.998645517216288	0.996877585346293	2.53628145955156	2.0682950890544	unidirectional_stable
2L:109260-109410	3.16604	3.30693	2.91178	4.86422	19.0282	16.8376	15.0684	18.0404	0.817626434236405	0.72091505274272	-0.323648409181027	-0.499355052346089	1.12162559996119	3.78916539528522	weak_bidirectional_unstable
2L:114540-114690	0.273327	0.238337	0.233982	0.245944	0.517315	0.44655	0.646714	0.298862	0.521554698786312	0.479493849933858	0.947563004870965	0.943084374716049	0.62305579263841	0.0339229651426152	weak_unidirectional_unstable
2L:120820-120970	111.927	83.0902	65.489	84.2494	66.5087	59.2598	64.2402	73.031	0	0.528517114763328	-0.537491889188843	0.285712873650964	4.60081301756053	5.8317743855089	bidirectional_stable
2L:122320-122470	6.35485	3.7836	3.53573	4.37233	3.55373	1.91754	1.22876	4.80896	0	0	-0.985046308894152	-0.988436682622032	-0.850538881126822	-0.830784751592839	unidirectional_stable
2L:125460-125610	2.73327	1.48961	1.3519	2.26815	0.427347	0.341479	0.366471	0.760739	0	1	-1	-0.723196930440458	-0.184528966757491	0.401643557260074	unidirectional_stable_wPROMPT
2L:125860-126010	1.02498	0.744803	0.701947	0.983775	0.742234	0.472818	0.258685	1.00526	0	0	0.741655836103556	0.681684150468128	-0.418332146036038	-0.166698862155851	weak_unidirectional_unstable
2L:128600-128750	3.87213	2.86004	2.18383	1.72161	10.9086	9.69276	12.6971	5.24367	0.645567657189966	0.910851392074923	-0.809004609866607	-0.40868789104915	0.525603567564774	1.82610029255093	weak_bidirectional_unstable
2L:129240-129390	300.204	270.095	220.931	203.122	176.494	198.636	200.611	188.799	0	1	-1	-0.993664197972159	1.23118915998415	0.575882039786002	unidirectional_stable_wPROMPT
2L:131900-132050	630.816	241.703	471.89	604.339	159.018	75.0204	45.9167	105.118	0.880869954983391	0	0.999976623757814	0.999006964107739	-0.244127029848202	-0.229520562830939	unidirectional_stable_wPROMPT
2L:134720-134870	1.25275	0.297921	0.545959	1.0111	0.269903	0.131338	0.107786	0.73357	0	0.790222872509064	-0.982413477661089	-0.79033062441066	-1.31701020955208	-1.22306110926461	weak_unidirectional_unstable
2L:136360-136510	0.136663	0.0297921	0.051996	0.0273271	0.314887	0.183874	0.431142	0.461878	1	0.806753229189927	1	0.827638637871515	-0.335032154129808	0.165530257264534	intermediate_bidirectional_stable
2L:137220-137370	0.0911089	0.0297921	0	0.0819813	0.80971	0.210141	0.754499	0.516216	0.908391675332363	1	-1	-0.933732029446339	0.629517759005429	1.58195633513738	intermediate_bidirectional_stable
2L:139820-139970	1.27553	0.863971	0.883933	0.737831	5.89289	4.30789	4.9797	5.95007	0	0.861715643332295	0.51590780579829	0.951292646406471	-0.515646612680066	0.153835318161633	weak_unidirectional_unstable
2L:142700-142850	43.5045	29.524	29.4298	19.1836	105.622	90.5708	105.414	71.9986	0.685661674770265	0.142667545168563	-0.890890608049252	-0.958563650148184	1.49459370757569	0.888664759255804	unidirectional_stable
2L:143160-143310	62.2957	46.5055	55.2198	30.2784	35.8072	31.206	31.4303	36.7057	0	0	-0.214487942583486	-0.0424805214984942	2.45413353408189	0.233950193161085	bidirectional_stable
2L:155300-155450	178.847	161.175	198.573	142.975	87.1338	85.0546	88.1902	92.7015	0.0132264384995269	0	0.96535959266865	0.932235425585914	4.14479735695444	1.13323267590806	bidirectional_stable
2L:156040-156190	83.8202	59.1969	84.0256	55.8839	45.2988	47.5444	48.0939	50.1545	0.783170593053605	0	0.986545755903215	0.908130022885884	3.04629847501099	0.493466241553034	unidirectional_stable_wPROMPT
2L:158940-159090	299.452	257.523	192.671	239.331	352.021	291.282	347.824	341.545	0	0.258844468866449	0.99664308457355	0.9991898044594	2.62360980697912	1.85918922998465	unidirectional_stable
2L:159540-159690	8.49591	7.35865	4.34167	8.71734	4.70081	3.07331	2.91021	6.65647	0.237482695486892	0	0.930543150390298	0.848120874217878	1.32796622880144	0.899063465889856	unidirectional_stable_wPROMPT
2L:160140-160290	0.0683317	0.208545	0.207984	0.245944	0.382363	0.288944	0.0646714	0.271693	0.104249665269184	0.298204878352744	0.701383501944226	0.758225976005852	0.0539899907644079	-0.415236921231543	weak_unidirectional_unstable
2L:160740-160890	2.25495	1.72794	1.53388	2.924	12.9778	10.9799	9.5498	13.2586	0.896082334816926	0.225448254951494	-0.0200342930514572	-0.771644428590609	0.940216740476093	2.14541357383072	intermediate_bidirectional_stable
2L:161600-161750	16.1035	8.10346	7.77341	7.97951	141.744	142.187	114.447	163.776	0.93156803257205	0.640002894933475	-0.907885605982914	-0.981811473211327	2.5980253345357	3.51279458435666	intermediate_bidirectional_stable
2L:165160-165310	0.159441	0.0595842	0.025998	0.0819813	1.05712	0.577888	1.57367	0.624893	0.930709386073096	0.910443301930716	0.658780842465471	0.579942043593297	0.663730032784291	2.51346544405564	intermediate_bidirectional_stable
2L:165500-165650	0.159441	0.387298	0.207984	0.327925	0.989645	1.20831	1.16408	0.787909	0.866161322042636	0.706974627835467	0.792815864382708	0.596151473559212	0.684759567084186	2.15220964446731	weak_bidirectional_unstable
2L:166580-166730	0.455545	0.357505	0.103992	0.327925	5.28561	5.12219	8.75219	6.65647	0.959351884934333	0.918101130728783	-0.376211968804663	-0.632700223036001	2.92975520037373	4.64486471653448	intermediate_bidirectional_stable
2L:168320-168470	0.683317	0.357505	0.545959	0.437233	4.09353	3.12585	2.69464	5.27084	0.865859816246324	0.879157246268387	-0.884282456895408	-0.872361639278083	-0.203411998505656	0.471363012962878	intermediate_bidirectional_stable
2L:182960-183110	0.387213	0.178753	0.415968	0.464561	2.00178	1.94381	1.94014	0.896586	0.953474244188868	0.553250701135087	0.74547951868732	-0.166723063306223	1.59876121956501	-1.41471241447743	weak_bidirectional_unstable
2L:203700-203850	93.1589	72.8715	117.719	85.0692	72.2441	81.4822	71.4619	65.6681	0.94584431839048	0	0.997041249174324	0.930721471269237	2.56167299833895	0.493466241553034	unidirectional_stable_wPROMPT
2L:207300-207450	16.5591	15.4919	15.0269	14.0188	17.4762	19.5431	18.8625	17.823	0.876670219084808	0.128366760528523	0.983021175622712	0.885880401470264	2.40752444847512	-1.71919387172662	unidirectional_stable_wPROMPT
2L:220580-220730	0.0911089	0.0893764	0.155988	0.0819813	3.6212	3.02078	2.47907	2.96145	0.958120555104823	0.96578056129582	0.869390371141816	0.891989522497922	0.471321137172987	1.31529099403215	intermediate_bidirectional_stable
2L:222200-222350	0.501099	0.178753	0.311976	0.0546542	3.01392	3.62494	2.30661	4.53727	0	0.938407380563703	0.564036839620748	0.970934684377234	0.478892310129837	1.5727581131338	intermediate_bidirectional_stable
2L:224380-224530	0.0911089	0.208545	0.025998	0.355252	0.944661	0.971903	0.603599	1.24979	0.841850575307299	0.405400307466974	-0.661113699992348	-0.897061238523428	1.29275794456266	1.8970526177568	intermediate_bidirectional_stable
2L:225020-225170	0.159441	0.148961	0.12999	0.0819813	0.247411	0.210141	0.172457	0.108677	1	0.12720792168218	1	0.614261853403054	0.794242573539874	0.842913643315361	weak_bidirectional_unstable
2L:244460-244610	0.25055	0.119168	0.051996	0.382579	2.36165	1.31338	1.29343	2.7441	0.95333428422603	0.867456668522531	0.705490412076196	0.341860989480396	0.884083892444449	1.93622466948403	weak_bidirectional_unstable
2L:246780-246930	0.0227772	0	0	0.109308	0.314887	0.44655	0.560485	0.217354	0.849868638841912	0.931996200872638	0.241335921553901	0.566372355218335	0.240249391725981	1.0743695283506	intermediate_bidirectional_stable
2L:247580-247730	1.0022	0.774595	0.493962	0.737831	2.15923	2.6793	2.73775	2.8256	0.897579066414465	0.678991120220116	0.897052984848533	0.709279476402343	-0.0634521911715171	1.6169943419975	intermediate_bidirectional_stable
2L:248260-248410	0.706094	0.297921	0.337974	0.874467	1.93431	1.52352	2.22038	2.71693	0.777256431710006	0.723200565372789	0.600992611539086	0.527058594545197	3.00622020318768	1.72390601376583	intermediate_bidirectional_stable
2L:248660-248810	4.23657	2.80046	3.17176	5.21947	10.0764	8.40565	7.43721	12.1718	0.602294031853286	0.585729591074009	-0.0947410176254369	-0.114919061081771	3.9758940090158	2.95806747644447	weak_bidirectional_unstable
2L:249280-249430	1.16164	1.07252	0.987925	1.58497	2.38415	2.65303	2.32817	3.28748	0.523092594813134	0.673888709301954	-0.754038061876751	-0.659657882202481	3.00959574698255	2.91619440778936	intermediate_bidirectional_stable
2L:250880-251030	94.0017	66.1981	71.0786	84.1948	179.373	182.639	185.995	161.548	0.554172684156403	0.888787175719255	-0.998174859866408	-0.992703456049702	4.27304876743309	1.1483131214973	unidirectional_stable_wPROMPT
2L:252400-252550	45.9872	41.2621	63.4872	42.439	52.3162	46.4675	47.4041	37.5751	0	0.353153328784482	-0.9913432471818	-0.985931504554667	2.29289213437953	-0.229520562830939	unidirectional_stable_wPROMPT
2L:271660-271810	17.9029	13.466	15.4428	16.9701	30.8589	22.9579	19.0996	26.4629	0.30484751376884	0.38948050301976	0.199255651247932	0.260707926952104	2.68674442611445	0.189107139488795	bidirectional_stable
2L:273700-273850	76.7137	64.7979	74.9783	48.8062	82.298	105.149	145.748	86.996	0.631942780944099	0.121809818058252	0.435897474557673	0.0323310113733993	3.44775526333987	0.471363012962878	bidirectional_stable
2L:277300-277450	62.3641	60.627	53.062	48.123	44.1967	50.0136	60.2737	47.8994	0	0	-0.352728502280127	-0.370839392380695	4.35207022655566	1.98915246389977	bidirectional_stable
2L:283260-283410	28.3577	34.3503	22.8263	15.3852	11.7633	10.7697	23.3895	19.8064	0	0	-0.9886076145902	-0.997033696869644	1.05783321473546	-0.539686568132347	unidirectional_stable
2L:285700-285850	29.6787	20.9439	26.154	16.123	23.0093	26.9243	27.0973	13.5031	0	0.627049587734074	-0.998239215013269	-0.995155406819194	1.20691822417247	0.401643557260074	unidirectional_stable_wPROMPT
2L:286620-286770	0.614985	0.297921	0.311976	0.273271	0.337379	0.262676	0.0862285	0.135846	0	1	-1	-0.947557896900671	0.385797031312284	0.0313483290412857	weak_unidirectional_unstable
2L:294740-294890	34.0747	34.112	30.1577	28.6115	24.3363	24.0349	24.6398	23.5829	0	0	-1	-1	2.58933857347379	-0.109632516857304	unidirectional_stable
2L:295060-295210	142.677	98.7311	89.8232	98.7601	119.59	119.702	80.5158	106.802	0	0	1	1	1.79473091945033	0.193354351489863	unidirectional_stable
2L:297780-297930	104.844	84.4309	93.9309	96.6833	247.276	227.005	201.063	167.227	1	0.549053983312501	1	0.999657462344283	1.83877048500366	1.15376124797894	unidirectional_stable_wPROMPT
2L:298360-298510	1.48052	1.72794	1.09192	1.3117	6.45519	6.59318	6.81205	5.13499	0.732125175594126	0.869472911667738	-0.633022432340546	-0.368748649751554	1.4437028557654	1.83145227336702	weak_bidirectional_unstable
2L:301360-301510	18.1535	10.0697	5.58958	21.9983	141.362	139.823	149.499	159.782	0.986476932869016	0.897213940562423	0.973504284720391	0.814806045819543	1.08130338379477	2.46980886347156	bidirectional_stable
2L:304920-305070	2.61938	1.28106	1.84586	2.15884	4.7458	3.20465	4.89347	13.9107	0.75143474959003	0	-0.605650903468792	-0.908633892689695	-0.291545171246912	-0.977665323492715	weak_unidirectional_unstable
2L:305800-305950	42.8895	28.4813	35.5913	29.5133	45.3213	35.0673	33.3273	40.3192	1	0.111185644591225	1	0.993671528252436	3.20409388243866	1.15508765515154	unidirectional_stable_wPROMPT
2L:357800-357950	32.4803	31.2519	25.92	21.1238	15.2045	17.6256	20.9966	19.1543	0	0	-0.998924239754125	-0.998818481752477	3.94661231579406	0.812651421676494	unidirectional_stable
2L:404060-404210	48.7661	30.7753	53.27	26.5073	97.3901	79.2232	69.5648	43.0361	0.377356984074278	0.449269889791483	0.995682838297886	0.996180501861937	1.94920927861784	0.511242518048521	unidirectional_stable_wPROMPT
2L:414680-414830	83.7291	67.5387	81.4778	67.006	57.4444	53.1132	43.8256	43.009	0	0.509912989129138	-0.999301031157107	-0.997834211883255	3.92800161187722	1.75075407745519	unidirectional_stable_wPROMPT
2L:414980-415130	12.9147	11.5891	9.67127	10.1657	9.33415	10.1656	8.75219	8.99303	0	0	0.93251221188457	0.947410695484285	3.9510942392874	1.50053275308311	unidirectional_stable
2L:419720-419870	105.504	85.563	151.283	87.2008	58.569	74.7577	81.0117	45.6715	0	0.243804192832148	-0.290859931686712	0.549251182646821	2.38100468547546	0.168283035769259	bidirectional_stable
2L:421400-421550	13.9169	11.4402	10.7892	9.89241	7.2424	7.48628	6.03599	6.76515	0	0	-0.707357675376244	-0.796809497189049	3.8918678906293	0.752255214349321	unidirectional_stable
2L:431080-431230	20.8867	12.7212	11.3871	15.5764	20.6476	13.1338	13.5379	15.5952	0.834917304173592	0.0316040529508748	0.997593534182264	0.985965540457238	0.762335436322166	0.422908343646837	unidirectional_stable_wPROMPT
2L:431700-431850	0.40999	0.387298	0.12999	0.601196	0.472331	0.236409	0.474257	0.38037	0.536258879205213	0	0.741761078388199	0.455567957578685	1.57199437789516	3.91331021136684	weak_bidirectional_unstable
2L:452200-452350	1.36663	1.19168	0.961927	1.99488	1.1021	0.761762	0.603599	2.60825	0.152657051119376	0	-0.295603635457039	-0.661388328814429	1.15116407333365	1.02566468810888	weak_unidirectional_unstable
2L:452980-453130	479.415	523.239	513.565	494.73	315.562	331.997	265.972	349.234	0	0	-0.705787896555752	-0.750942475813978	4.81894362698921	1.48554626676927	bidirectional_stable
2L:469120-469270	0.159441	0.0297921	0.233982	0	0.877186	1.05071	0.711385	0.73357	0.658172530361838	0.921245451222176	0.0323427162078408	0.644795628144413	-0.347564199517541	1.87959664400915	intermediate_bidirectional_stable
2L:470360-470510	0.182218	0.208545	0.103992	0.218617	0.202427	0.0525353	0.215571	0.407539	0.166212686290229	1	-1	-0.948769816422841	0.304193523178518	2.39353868149571	weak_unidirectional_unstable
2L:471400-471550	0.501099	0.595842	0.38997	0.218617	0.629774	0.761762	1.63834	0.597724	0.640350981547981	0	-0.418050186417213	-0.853756928655949	0.0619593070628905	0.280271451801859	weak_unidirectional_unstable
2L:472180-472330	15.9668	12.3637	13.285	13.4723	27.7326	25.2432	19.9403	21.1105	0.41436678556919	0	-0.999173059440381	-1	0.832092374581695	-0.667707233330756	unidirectional_stable
2L:472880-473030	71.9305	67.4196	60.2374	68.509	47.5255	48.9104	39.622	46.867	1	0	1	0.999528613145032	3.59359227855957	-0.538538964556848	unidirectional_stable
2L:479140-479290	0.25055	0.119168	0.051996	0.163963	0.58479	0.341479	0.905399	0.923755	0.799049795496637	0.752057218367691	-0.423915860732698	-0.506139944565335	1.99518243196929	2.73660822265436	weak_bidirectional_unstable
2L:479660-479810	115.663	160.073	44.0667	68.2084	104.745	74.784	103.884	145.654	0.0244035815445202	0.894049279695739	-0.98079295056454	-0.836063536563151	2.22339557405448	2.50652254328267	bidirectional_stable
2L:480240-480390	2.98382	1.48961	0.701947	13.9641	9.80648	10.2181	10.1318	12.6609	0.677651437953987	0.512991681333208	0.649609481597774	0.514108890021867	2.29289213437953	4.0582359316094	weak_bidirectional_unstable
2L:480860-481010	0.819981	0.56605	0.545959	0.683177	11.6958	10.3495	12.5894	14.0465	0.946133723084703	0.948666247530088	-0.88984981306743	-0.884728813408914	2.61489831804104	4.81752595325959	intermediate_bidirectional_stable
2L:481260-481410	0.387213	0.41709	0.181986	1.06576	4.07104	3.25719	4.59167	4.78179	0.852379652477069	0.879906859073584	0.758080064747143	0.798649993147401	2.76661277936786	5.12839653760742	intermediate_bidirectional_stable
2L:482060-482210	1.57163	0.774595	0.311976	1.96755	3.30631	3.04705	2.99644	5.78705	0.659279371259424	0.923509869267858	-0.933453470893354	-0.73413157923944	0.644705651486939	0.59836668208961	intermediate_bidirectional_stable
2L:484660-484810	0.956644	0.685219	0.441966	1.0111	5.89289	5.33233	6.25157	6.38478	0.86029102203843	0.985651028320829	-0.982340737730801	-0.840373916814505	2.4827932685589	5.54280760228379	intermediate_bidirectional_stable
2L:485500-485650	0.136663	0.0595842	0.12999	0.0546542	3.37379	2.02261	2.24194	3.39616	0.989502733403938	0.959602106336608	0.880400617918589	0.606720448281218	2.49916473294265	2.95092911987021	intermediate_bidirectional_stable
2L:485800-485950	0.569431	0.387298	0.181986	0.519215	6.99499	4.51804	6.61804	11.8186	0.920024904350012	0.962838942476594	-0.228012631661231	0.149994540844997	2.17663281613719	1.9881738898336	weak_bidirectional_unstable
2L:488160-488310	0.182218	0	0.0779941	0.382579	5.60049	4.30789	8.19171	5.35235	0.975213414750138	0.963045890804029	-0.418971882519439	-0.569059948960556	0.550927655133204	0.530854662658853	intermediate_bidirectional_stable
2L:490260-490410	0.227772	0.268129	0.103992	0.0546542	0.292395	0.577888	0.215571	0.38037	0	0.596597433728144	0.748340991548972	0.934764841978177	2.12131368775244	-1.54795371903423	weak_unidirectional_unstable
2L:490620-490770	64.824	70.9052	27.7399	27.737	88.3033	111.716	171.983	120.958	1	0.61198202673667	1	0.999254512962732	1.24436342431339	-0.353372495788249	unidirectional_stable_wPROMPT
2L:491660-491810	0.956644	1.19168	1.2739	0.983775	2.92395	2.41662	4.11741	3.1788	0.621511987997772	0.693185578562284	-0.267689149765116	-0.167800207679126	0.240597669736538	1.20332505053209	weak_bidirectional_unstable
2L:492400-492550	6.4004	7.41824	6.31752	5.90265	26.6529	26.6354	25.0278	16.7634	0.725508125624879	0.740985151648932	-0.923166478722901	-0.918761896933881	0.102680059813428	1.24052306090535	intermediate_bidirectional_stable
2L:494240-494390	0.113886	0.178753	0.233982	0.0546542	1.88932	1.7074	1.94014	1.08677	0.979964597111373	0.619333323685806	0.629138958916892	-0.624422805081625	0.563756314314439	3.27413741964945	intermediate_bidirectional_stable
2L:495340-495490	0.0683317	0.119168	0.103992	0.109308	0.404855	0.262676	0.646714	0.489047	0.903314509174518	0.665309745302661	0.58901507260103	0.0552292263769209	-0.00582023993082226	1.1673349677091	weak_bidirectional_unstable
2L:502120-502270	0.136663	0.208545	0.415968	0.163963	0.562298	0.551621	0.603599	0.570555	0.538295861130859	0.637216255888887	0.0407997597763274	0.159994559613663	0.464174339240669	1.74455954285515	weak_bidirectional_unstable
2L:502740-502890	0.113886	0.0893764	0.12999	0.245944	1.57444	1.41845	1.63834	2.3909	0.901697394722442	0.959625640565721	-0.732624857841904	-0.453773634748094	0.0351655078639053	0.905413527792271	weak_bidirectional_unstable
2L:505420-505570	0.0911089	0.119168	0.12999	0.0273271	1.84434	1.94381	2.93177	2.49957	0.97080893277379	0.937159133431639	0.000495926897709362	-0.365202069312982	-0.281810221015366	1.43668557202291	weak_bidirectional_unstable
2L:506200-506350	0.0227772	0	0	0	2.47411	2.10141	4.48388	4.31991	0.998218316673303	1	-1	-0.911022883717565	-0.0190026539304657	0.400774098770091	intermediate_bidirectional_stable
2L:510640-510790	0.159441	0.297921	0.25998	0.19129	1.23706	1.41845	2.37128	1.19545	0.688064494389779	0.922834971045617	-0.253158790879773	0.413345997582864	-0.168539435785794	0.612672994533695	weak_bidirectional_unstable
2L:516660-516810	1.70829	1.9067	1.14391	0.65585	6.07282	5.12219	6.83361	3.4505	0.757418572170913	0.492905338926001	-0.85532120541272	-0.928075265653342	-0.0578401956975894	0.961317429347214	intermediate_bidirectional_stable
2L:519340-519490	0.364436	0.148961	0.207984	0.355252	10.1664	10.008	14.0768	5.37952	0.93764784348936	0.974046497860073	0.847001874733893	0.933339081412969	-0.656841995120657	0.338955634033226	intermediate_bidirectional_stable
2L:521060-521210	0.455545	0.297921	0.649951	0.245944	1.88932	3.25719	4.24675	0.73357	0.264407657893429	0.851472672335757	0.779312325114068	0.951136703967457	0.704015774284322	2.36076377600175	intermediate_bidirectional_stable
2L:521840-521990	0.227772	0.178753	0.103992	0.0546542	0.944661	0.840565	1.09941	0.434708	0.828192671971381	0.832407135866825	-0.28006000296193	-0.268576620642554	0.563756314314439	3.01825789469342	weak_bidirectional_unstable
2L:524720-524870	0.341659	0.327713	0.25998	0.491888	1.25955	1.39219	1.22876	0.760739	0.915157788366397	0.595693140203805	0.829865469589936	0.385934067449391	0.705382046206438	4.52168878875079	weak_bidirectional_unstable
2L:531660-531810	0.569431	0.536258	0.0779941	0.382579	0.202427	0.315212	0.258685	0.38037	0	0	0.92391542591557	1	1.38164982725043	2.02277962151095	weak_unidirectional_unstable
2L:540980-541130	0.0227772	0.0893764	0.12999	0.0273271	0.989645	0.945635	0.711385	1.03243	0.871543132711093	0.929970374290637	0.80704395691257	0.88998006847876	-0.754264081838636	0.0592997187700544	intermediate_bidirectional_stable
2L:542520-542670	1685.2	1406.07	1899.29	1712.48	1167.51	1146.71	1058.15	998.308	0	1	-1	-0.99997768794577	4.32022051389172	0.150437606623451	unidirectional_stable_wPROMPT
2L:544620-544770	512.693	423.435	644.231	593.79	449.996	430.947	323.637	308.072	0	0	-0.976539551702652	-0.983780134672173	4.44165835011074	4.06626029883564	bidirectional_stable
2L:544980-545130	302.823	337.872	485.201	238.347	73.931	100.395	84.9351	98.8146	0	0	0.995770795441329	0.995712768504974	4.25955432103487	4.66545145994597	unidirectional_stable
2L:545580-545730	0.387213	0.715011	0.857935	0.546542	0.11246	0.183874	0.194014	0.38037	0	0	0.581506845353085	0.601673380293887	0.764929353945205	2.56348619781516	weak_unidirectional_unstable
2L:552580-552730	7.49371	5.74988	2.15784	3.44321	11.8533	12.5034	19.6385	22.7678	0.693508027108459	0.934140013030556	-0.953010015699809	-0.798611086147169	0.745659819237921	3.13669573324234	intermediate_bidirectional_stable
2L:553420-553570	0.478322	0.685219	0.233982	0.136635	13.4502	14.3421	24.0146	11.873	0.939309940813862	0.986922913800131	-0.165531766250167	0.5373271394414	1.33039772162403	3.57483993489393	intermediate_bidirectional_stable
2L:559440-559590	269.819	356.522	165.685	224.164	107.669	133.308	172.198	180.866	0.604746095726589	0	0.998424209082372	0.993180046015873	1.86732554355606	2.90693642634638	unidirectional_stable_wPROMPT
2L:560320-560470	7.88092	6.07759	3.9777	5.76602	16.5541	16.5486	11.2528	9.45491	0.555181047271824	0.754460987627155	-0.975707662594618	-0.956421544334639	3.14905872565214	0.92800699282218	unidirectional_stable_wPROMPT
2L:564080-564230	107.099	93.726	142.391	99.8259	79.4415	78.8292	78.5326	70.5314	0	0	0.999876638735539	1	4.39794372560123	0.299785992574219	unidirectional_stable
2L:568220-568370	75.3015	69.4752	95.1788	75.9147	108.119	116.602	115.805	92.0495	0.285051061014681	0.22860865974022	-0.428776123863536	-0.459272158753474	4.59409211223344	1.28599259811126	bidirectional_stable
2L:574240-574390	193.584	208.158	246.383	220.858	123.008	133.256	124.363	127.696	0	0	-0.92963831796189	-0.910377675384991	2.44692698169179	1.03132412363332	bidirectional_stable
2L:602580-602730	29.4054	20.2586	22.0463	16.4782	27.2602	25.8736	29.2961	21.4909	0	0.151387402714375	1	1	1.69130768976864	1.19824053278252	unidirectional_stable
2L:810460-810610	31.4098	23.0591	28.2079	15.2485	19.478	21.9335	19.7679	12.9597	0.171762159529163	0	0.963189329509682	0.941296322604408	0.684674190999947	0.338955634033226	unidirectional_stable_wPROMPT
2L:811500-811650	15.1241	13.1979	12.1671	8.82665	11.3809	11.0061	13.9259	10.3243	0	0	0.996659831211519	0.997908989485113	2.16926411553982	-0.0141687979901286	unidirectional_stable
2L:815880-816030	33.3687	31.9669	35.8513	26.4253	20.0628	20.2524	20.2853	20.2954	0.0081584695138015	0	0.742151066386735	0.589900695795719	2.86066909057637	-0.000946261364623169	bidirectional_stable
2L:819480-819630	81.3831	69.8327	79.398	58.9719	71.0295	64.2507	75.1912	60.8592	0	0	-0.996635616997284	-0.999640833763247	3.76028012945248	-0.883927876406389	unidirectional_stable
2L:821340-821490	909.518	1059.65	983.869	687.823	552.2	718.341	606.768	526.785	0	0	1	1	2.97069496079997	-0.152392549711766	unidirectional_stable
2L:825880-826030	70.0628	60.1205	48.3563	51.4842	65.3841	73.4706	60.5324	52.4095	0	0.204726807788002	0.400697666937073	0.608981856380053	4.67938997842988	1.83355882491707	bidirectional_stable
2L:833340-833490	0.136663	0.148961	0.0779941	0.19129	0.11246	0.288944	0.0862285	0.108677	0	0.0694293818897736	1	1	-1.71280877027422	-1.51112248284555	weak_unidirectional_unstable
2L:840820-840970	0.40999	0.238337	0.285978	0.437233	7.35486	7.1448	9.20489	5.27084	0.95571205731491	0.933018929764837	-0.620041191677205	-0.731488176499593	-0.854456285627792	0.956386269923636	intermediate_bidirectional_stable
2L:841260-841410	0.136663	0.119168	0.025998	0.382579	1.88932	2.15395	2.50063	2.36373	0.877666501223995	0.938373443758333	0.299605017450845	0.57295746971023	0.80711331143217	1.0625211096117	intermediate_bidirectional_stable
2L:841680-841830	0.341659	0.268129	0.25998	0.628523	1.30453	1.15578	1.98326	1.84751	0.759112280006485	0.852005396175344	-0.963522308849062	-0.941298053578819	1.24408989473373	2.04568816632783	intermediate_bidirectional_stable
2L:846060-846210	0.318881	0.119168	0.051996	0.573869	4.16101	3.78254	4.39765	3.61351	0.928158255114508	0.96055429395364	-0.811622679900936	-0.681545970967447	1.37193318531342	2.81118072997693	intermediate_bidirectional_stable
2L:847160-847310	0.273327	0.0595842	0.155988	0.19129	4.38593	4.3867	7.73901	3.50484	0.975182937321604	0.936890775124815	-0.111057171807105	-0.521344944236679	-0.0404285860608349	2.54762298430204	intermediate_bidirectional_stable
2L:847680-847830	0.455545	0.327713	0.363972	0.519215	3.3513	3.04705	4.76412	1.82034	0.900356654455837	0.832781558990913	0.107150182406348	-0.150144984155188	-0.136690143649391	1.5467385082007	weak_bidirectional_unstable
2L:851000-851150	68.4228	54.0429	62.3173	116.687	169.139	170.03	147.3	87.0232	0.474377855531427	0	-0.999802354457951	-1	4.30889788050167	1.21429238644191	unidirectional_stable
2L:852740-852890	529.411	439.761	647.169	574.06	637.354	667.75	551.949	511.869	0.111316658370595	0.073468225249179	0.903983748006816	0.900098741152671	3.66133273463261	1.66365787691967	bidirectional_stable
2L:865320-865470	50.611	30.9242	50.6442	15.5491	112.752	155.426	161.226	44.8565	0.652255252500626	0.966825669414314	-0.975452937326922	-0.769513668173758	0.151200539234939	1.98717621285906	bidirectional_stable
2L:865760-865910	1.5033	1.37044	1.87186	2.65073	5.12816	4.99085	7.02762	4.97198	0.619833661517997	1	-1	-0.759198567938685	0.30490544644791	2.19394018328973	intermediate_bidirectional_stable
2L:866400-866550	1.0022	0.357505	0.311976	1.09308	6.25276	5.85768	8.85998	5.18933	0.864759333671862	0.932517645120323	-0.443025468291428	-0.127693067520497	-0.303862404382883	3.34890653660631	weak_bidirectional_unstable
2L:866940-867090	0.842758	0.774595	0.805939	1.17506	12.0557	14.1845	19.8326	11.3024	0.959694066598653	0.925168787565034	0.548968903846341	0.298193889278333	0.577773549032881	3.91880572594232	weak_bidirectional_unstable
2L:869800-869950	56.5103	47.9951	73.6524	39.0504	71.9742	74.39	75.6224	44.2859	0.184263489470373	0	-1	-1	-1.32040187573702	-0.035338992547032	unidirectional_stable
2L:870360-870510	202.49	204.195	268.534	201.455	2027.76	2020.48	1578.26	1053.87	0	0.868768646048048	1	1	1.18123949025875	-0.281205223006345	unidirectional_stable
2L:871400-871550	1.45774	1.69815	1.01392	1.12041	26.4055	29.2884	37.7896	25.5119	0.965896933834564	0.951887621618364	0.599724624084845	0.478194524384395	2.42186178067001	0.499811905663746	weak_bidirectional_unstable
2L:874180-874450	0.273327	0.297921	0.233982	0.874467	0.562298	1.07697	1.07786	0.787909	0.386650975645403	0.707311411807557	-0.489069458471444	-0.163444826244295	-0.363337348862502	0.399239131725919	weak_bidirectional_unstable
2L:1077180-1077330	0.637763	0.506466	0.675949	0.929121	1.3945	1.41845	1.44433	1.08677	0.640778447524521	0.390992022844521	0.471399126519128	0.242964003925858	2.76661277936786	-0.137944596344106	weak_bidirectional_unstable
2L:1077680-1077830	51.3399	44.3605	44.4046	40.2528	76.5401	88.6008	81.8955	53.768	0.567831785565522	0.322766004039028	0.543245275988819	0.366303606697112	5.20686678433764	2.34146173415359	bidirectional_stable
2L:1080900-1081050	136.117	118.305	160.408	111.522	140.979	135.646	124.643	115.062	0.716967491825572	0	0.999896164228434	0.999626010508987	1.25696365028832	-1.68653186525663	unidirectional_stable_wPROMPT
2L:1108180-1108330	13.3019	12.0062	9.1513	5.87532	7.33237	7.56508	9.80849	6.57496	0	1	-1	-0.998262882422949	1.09694704660128	-0.0438166082642253	unidirectional_stable
2L:1117320-1117470	24.5766	25.2041	26.544	32.5192	34.2327	33.7014	18.6254	42.0037	0	0.20330748936826	0.595860941252932	0.69587113935596	0.745310620785146	2.84374671930583	bidirectional_stable
2L:1118280-1118430	7.94926	10.1293	5.71957	4.5363	14.0125	14.8412	10.5845	17.4698	0.497064129459207	0.760561682216368	-0.981607921583868	-0.961754814966599	-0.278152327237703	0.0313483290412857	unidirectional_stable_wPROMPT
2L:1119020-1119170	155.409	144.045	73.1324	96.4373	50.3819	52.2201	61.2438	79.4701	0	0.645292264907842	-0.996406015378843	-0.980468751220121	0.627360022032652	1.78131449607049	unidirectional_stable_wPROMPT
2L:1128680-1128830	1.68552	1.07252	1.53388	2.04953	1.82185	1.39219	1.42277	1.92902	0	0.825362896382529	-0.984617032380833	-0.914924745324449	3.34013582819209	-1.6361129661679	unidirectional_stable_wPROMPT
2L:1129560-1129710	1.68552	1.60877	1.71587	1.96755	1.1246	0.735494	1.12097	1.54865	0	0	0.562349431519341	0.704942166359115	3.00383346605456	1.542614101571	weak_unidirectional_unstable
2L:1142980-1143130	596.149	840.525	186.848	296.827	94.1288	155.163	41.6915	235.856	0.16165672284527	0	0.999976278059204	0.999896859284153	1.24453422321661	0.464012330554911	unidirectional_stable
2L:1147740-1147890	33.3914	26.1873	37.4372	21.2332	35.3573	39.0075	48.482	27.1964	1	0.211761474873831	1	0.999649866096268	3.20754911075026	-0.522684373760598	unidirectional_stable
2L:1150640-1150790	784.494	838.618	786.31	764.803	605.573	564.36	549.038	526.758	0	0	0.65010293851255	0.685810280073199	4.1004337294737	0.758853386609935	bidirectional_stable
2L:1153640-1153790	4.64656	5.03487	7.59142	4.12639	2.2267	2.94198	2.00481	2.85277	0	0	-0.862770763247089	-0.745480368552182	0.909525258060405	3.54816942494016	weak_unidirectional_unstable
2L:1157800-1157950	5.1021	4.31986	4.41966	4.31768	3.23884	3.6512	4.527	2.17354	0	0.448754012406539	-0.906092456827099	-0.772376980093204	1.0294272449228	1.64587543071055	unidirectional_stable_wPROMPT
2L:1164320-1164470	66.5323	59.2267	101.418	54.2989	81.0609	72.7351	76.226	52.7084	1	0.00434130211472653	1	0.999807807699843	2.74518908003534	0.607469518621861	unidirectional_stable
2L:1166460-1166610	86.3713	65.1554	90.2911	63.2349	101.596	110.324	115.05	70.0967	0.411774345770958	0.231689035097994	0.999609351413142	0.999489784840712	0.454535653166673	-0.443991187043288	unidirectional_stable
2L:1170000-1170150	91.9745	85.8013	95.2568	81.708	59.6261	67.324	78.7913	59.7996	0	0	-0.388891488597584	-0.259578746784866	3.60166510352511	0.0623774870120437	bidirectional_stable
2L:1172760-1172910	88.9223	92.2662	81.5818	66.2135	127.304	148.675	150.512	82.8391	0.364399866491065	0	-0.924066075934654	-0.955290070533017	3.24277526570642	2.17674745811455	bidirectional_stable
2L:1177600-1177750	8.22258	6.97136	5.84956	5.98463	6.05033	6.48811	5.00125	4.97198	0.73151834676249	0	0.993258216257804	0.969851319884021	2.95897839026916	0.132812210525248	unidirectional_stable_wPROMPT
2L:1186000-1186150	14.0763	7.86512	11.1532	10.9582	7.57978	6.38304	7.00606	7.06401	0.175279361630953	0	0.950191732390628	0.905092570710232	-0.829993043397416	0.908201772560703	unidirectional_stable
2L:1361700-1361850	0.501099	0.625634	0.207984	0.464561	3.10389	1.865	0.991628	4.21124	0.822258561882002	1	-1	-0.990412777327048	-1.05776074796553	0.584202444311124	intermediate_bidirectional_stable
2L:1368100-1368250	1.61718	1.1321	1.11792	0.683177	0.427347	0.315212	0.194014	0.543385	0	0	1	1	2.46854675565022	0.0224936676867826	weak_unidirectional_unstable
2L:1406620-1406770	0.455545	0.625634	0.285978	0.437233	0.967153	0.998171	0.258685	0.978094	0	0.436498451174119	1	1	0.546048609722922	-0.309826065087918	weak_unidirectional_unstable
2L:1420480-1420630	62.1135	46.6842	51.8921	38.9411	137.921	116.655	138.44	59.3377	0.557319808576772	0.93711289280459	-0.998977109256668	-0.992821753724659	0.686388702230502	0.941333647282435	unidirectional_stable_wPROMPT
2L:1424860-1425010	0.273327	0.238337	0.155988	0.218617	4.36344	3.86134	3.51381	2.14637	0.987388316791279	0.925670459180574	0.932769629450017	0.65973806770231	0.474755175954831	1.82696573516255	intermediate_bidirectional_stable
2L:1426560-1426710	0.0227772	0	0.025998	0.0819813	1.19207	0.577888	1.2072	0.679232	0.966520659685694	0.951807532754692	-0.582015425619377	-0.689835733920025	-0.101239391349043	3.73291525773003	intermediate_bidirectional_stable
2L:1427040-1427190	0.0455545	0.0297921	0	0	4.29596	3.07331	4.33298	1.766	0.947810983620916	0.996467934259669	0.209198557068269	0.91523032670887	0.420167874918981	3.97111129347562	intermediate_bidirectional_stable
2L:1434040-1434190	0.0911089	0.0297921	0.025998	0.0819813	1.57444	1.52352	1.31498	0.570555	0.951979515750726	0.960438704779455	-0.573792938929213	-0.505205487478557	0.252262108078642	0.985699538016727	intermediate_bidirectional_stable
2L:1435040-1435190	0.25055	0.119168	0.25998	0.0546542	0.179935	0.0262676	0.0431142	0.0815078	0.222266922632838	0	0.787005424257732	0.433475956357657	-0.322095962515396	-1.16644645141364	weak_unidirectional_unstable
2L:1502820-1502970	3.0977	3.48568	3.24975	1.42101	2.69903	3.86134	5.43239	3.28748	0.263484081401863	0	-1	-1	1.96866043990087	0.600947037282884	weak_unidirectional_unstable
2L:1611160-1611310	28.5171	27.081	31.0156	23.6926	28.9246	31.8889	32.7668	23.3112	0.252014684248484	0	0.291066081774433	0.105604589547419	3.26622106427849	0.758853386609935	bidirectional_stable
2L:1614060-1614210	18.7912	13.4065	20.2525	12.953	19.7479	18.9915	22.4194	17.0351	0.162825109409821	1	-1	-0.998202329722721	4.14094232593601	0.479829802828846	unidirectional_stable_wPROMPT
2L:1651200-1651350	12.0264	9.41431	10.2692	11.9966	37.7865	38.7448	50.0125	32.9835	1	0.725941223461957	1	0.999389115318365	0.717560841031047	1.05679739578034	unidirectional_stable_wPROMPT
2L:1653300-1653450	0.318881	0.178753	0.285978	0.19129	0.157444	0.0262676	0.172457	0.0815078	0.246094115522577	0	0.717363417469705	0.164938030714466	-1.06026902881281	0.0983450040474139	weak_unidirectional_unstable
2L:1656700-1656850	0.0911089	0.148961	0.25998	0.0273271	1.21456	1.54979	3.6216	1.08677	0.930979388077681	0.910174089546416	-0.80998678364813	-0.850712151342307	0.924453425265585	1.87226600086537	intermediate_bidirectional_stable
2L:1657100-1657250	0.0455545	0.148961	0.155988	0.0273271	0.967153	0.866832	2.09104	0.923755	0.919830363074539	1	-1	-0.943948895832264	1.21304413513776	1.23616060377653	intermediate_bidirectional_stable
2L:1665440-1665590	0.387213	0.297921	0.25998	0.300598	3.17136	2.41662	3.36291	2.7441	0.898699276261264	0.713302235052188	-0.848552919588055	-0.943732986641626	0.680134922605383	1.55535630647311	intermediate_bidirectional_stable
2L:1667000-1667150	0.706094	0.56605	0.38997	1.14774	7.64726	6.69825	11.9642	7.22703	0.977714844208461	0.852685770680304	0.729697445641356	-0.0162421917700385	3.53566573930731	5.30070921613843	weak_bidirectional_unstable
2L:1667580-1667730	56.1231	56.9625	33.9014	61.0761	53.2159	59.2073	77.9074	76.1826	0.936201484220374	0.215687716416301	0.999177343725806	0.98993337085367	3.1619988908299	4.49288393663751	unidirectional_stable_wPROMPT
2L:1668700-1668850	0.0683317	0.0595842	0.285978	0.300598	1.32702	1.12951	2.32817	1.35846	0.869651745533619	0.89864529333211	-0.155928127956646	-0.0314085603416871	0.800027702223729	3.07385022148927	weak_bidirectional_unstable
2L:1669180-1669330	0.136663	0.208545	0.285978	0.437233	2.40664	2.54796	3.21201	1.4128	0.940611687285515	0.883221850485071	0.90266739921323	0.81720665805806	1.39439079289684	3.10564164806509	intermediate_bidirectional_stable
2L:1692720-1692870	1.11608	0.804387	0.493962	1.50299	1.3945	0.945635	1.44433	1.63016	0.93171473251495	0	0.934887939648516	0.310130023385028	1.04304709854636	4.95652004394185	weak_bidirectional_unstable
2L:1704820-1704970	295.626	317.793	283.976	205.008	153.575	155.373	183.688	182.224	0.132878527158933	0	0.999958677172316	0.99992215395909	2.34072446824606	0.607469518621861	unidirectional_stable
2L:1705180-1705330	43.3451	24.9658	32.7575	49.544	15.0246	10.3757	10.2396	23.2569	0	0	0.999654769456629	1	2.0802810575755	0.544969634144951	unidirectional_stable
2L:1708300-1708450	728.689	313.681	179.1	729.005	623.656	431.577	309.927	669.505	0.161116359923748	0	-0.490411724154691	-0.703146950016792	1.66791854463114	5.12839653760742	bidirectional_stable
2L:1710340-1710490	662.408	546.805	635.756	556.243	315.224	337.802	359.896	290.276	0	0	-0.795005178428933	-0.813897393819498	4.70422255640181	1.63054878943734	bidirectional_stable
2L:1715800-1715950	36.8763	33.9034	28.9878	29.2946	42.2399	49.9085	54.712	36.6513	0.296180645119071	1	-1	-0.9984982711652	3.06873082169223	-0.957340500860211	unidirectional_stable_wPROMPT
2L:1719740-1719890	3.68991	3.009	1.66387	2.76004	28.4748	27.3709	37.1214	20.2139	0.929167495111344	0.85705318505248	0.107032710398007	-0.238924369937972	1.33401344618118	1.83355882491707	weak_bidirectional_unstable
2L:1720100-1720250	10.5231	5.39237	5.53758	7.51495	29.217	24.1662	21.7943	15.405	0.671059886110153	0.971060123762484	-0.994483812131247	-0.93904401284169	0.98093808962235	1.88850457432014	intermediate_bidirectional_stable
2L:1721000-1721150	0.819981	0.208545	0.415968	0.519215	4.85826	3.70374	3.68627	3.20597	0.771506744948046	0.975500164628441	-0.808264772562927	-0.00558358455904959	0.912573588029655	4.5453192911491	weak_bidirectional_unstable
2L:1723220-1723470	0.842758	1.1321	0.987925	0.65585	2.87897	1.73366	2.69464	1.82034	0.869628435922466	0.199940494310837	0.603616679564259	-0.205368675756885	-0.260810883625006	0.954131551213392	weak_bidirectional_unstable
2L:1724380-1724530	247.794	249.003	244.719	218.207	285.693	244.814	225.315	187.794	0	1	-1	-0.999842960711254	3.59247056079639	-2.8938417349323	unidirectional_stable_wPROMPT
2L:1727660-1727810	4321.8	4050.89	5026.74	4390.1	2617.75	3331.68	2543.52	2282.9	0	1	-1	-0.999990082103415	1.24366394911279	1.37776270537471	unidirectional_stable_wPROMPT
2L:1728400-1728550	28.2893	28.6004	26.024	13.3629	8.99677	11.7154	9.03243	6.71081	0	0	-0.830039874652953	-0.698239740965886	1.94004533603156	1.49123328745674	bidirectional_stable
2L:1729780-1729930	165.408	130.847	208.53	138.658	111.515	118.467	110.028	77.8943	0	0	0.971506166481734	0.977547677856315	0.310486395012683	0.00295665438188397	unidirectional_stable
2L:1732320-1732470	9.22478	8.40138	6.16153	4.48164	6.27525	5.96276	9.14022	5.5697	0	0.275163731284001	-0.995958929241615	-0.994151467607175	3.75753804120286	-0.939925873407995	unidirectional_stable
2L:1737420-1737570	1.7994	1.34065	0.753943	1.63963	3.64369	2.81064	5.41084	3.23314	0.82331965767589	0.631625572865249	0.990603624424721	0.980508132597197	0.304193523178518	-0.0480727358597757	intermediate_bidirectional_stable
2L:1884640-1884790	24.7589	20.3778	18.5106	22.2989	60.7507	56.7644	46.0245	40.0747	0	0.577897033754505	1	1	3.8914530195962	1.02604072279766	unidirectional_stable
2L:1909840-1909990	0.296104	0.0595842	0.311976	0.273271	0.224919	0.210141	0.3018	0.271693	0.138581835443472	0.0238686176648759	0.304937479774118	0.247216313878036	-1.07969240245281	-3.35785880859707	weak_bidirectional_unstable
2L:1911560-1911710	44.4384	33.3076	31.4056	25.7694	55.1277	44.5762	45.8951	45.0466	1	0.29181759346789	1	0.99865267478696	-0.335485436579301	-0.621821296270448	unidirectional_stable_wPROMPT
2L:1928100-1928250	0.182218	0.0595842	0.103992	0.355252	1.86683	1.75993	2.47907	1.71166	0.954774525273662	0.69678268119552	0.165149601995188	-0.655406671622216	0.239428467940203	0.0827418045329447	intermediate_bidirectional_stable
2L:1938180-1938330	1.18442	2.35358	3.35375	1.63963	0.202427	0.131338	0.1509	0.271693	0	0	0.987810641565909	0.940525774901009	-0.323306641754691	0.231544801636208	weak_unidirectional_unstable
2L:1974220-1974370	0.296104	0.297921	0.493962	0.683177	0.359871	0.288944	0.172457	0.190185	0	0	0.812288006692095	0.848079660181101	2.80732269360686	0.365303273526079	weak_unidirectional_unstable
2L:1980540-1980690	0.774426	0.297921	0.155988	0.901794	0.314887	0.288944	0.323357	0.244523	0	0	-0.566640974956733	-0.53269285718431	3.71668648846178	0.863256205390689	weak_unidirectional_unstable
2L:1981020-1981170	18.9279	15.76	21.3964	14.4834	14.1699	14.0532	12.0935	10.2428	0	0	1	1	3.00245463443296	1.03132412363332	unidirectional_stable
2L:1982100-1982250	107.782	113.21	149.411	105.073	97.5025	85.7639	77.929	84.4693	0.243502671670911	0	0.997658713987771	0.995742836615077	3.34799172459219	0.513852468287103	unidirectional_stable_wPROMPT
2L:1986660-1986810	0.478322	0.41709	0.363972	0.491888	0.787218	0.630423	0.840728	0.298862	0.309346548491644	1	-1	-0.983140280125641	-0.156571985843018	1.5873538860378	weak_unidirectional_unstable
2L:1987720-1987870	91.8606	71.1734	85.5335	80.9428	95.9956	102.995	117.314	63.3044	0.131974479003395	0	-1	-1	2.45694785828952	0.792698130934006	unidirectional_stable
2L:1988180-1988330	147.391	90.0914	167.323	118.053	126	120.201	114.361	96.6411	0	0	1	1	0.0646244091258565	0.280205722429087	unidirectional_stable
2L:1989560-1989710	0.40999	0.0893764	0.25998	0.710504	1.14709	0.998171	1.07786	2.49957	0.661777080978598	0.768799774965562	0.368885861523145	0.520731880355442	1.70903279084049	3.63328469350765	weak_bidirectional_unstable
2L:2009740-2009890	6.76484	4.79653	6.65549	3.00598	4.16101	3.38853	4.39765	2.25505	1	0	1	0.993796897942009	2.19997081009218	-0.668947770765601	unidirectional_stable_wPROMPT
2L:2010460-2010610	0.0455545	0.0297921	0.051996	0.0273271	0.292395	0.236409	0.474257	0.217354	0.895656313631019	0	-0.646639257721454	-1	0.552796718016535	-0.229520562830939	weak_unidirectional_unstable
2L:2037620-2037770	71.1561	57.4988	45.9905	53.6704	47.8179	46.1523	38.7813	52.4367	0	0	0.999739027250581	1	4.87660270571106	1.67718318853784	unidirectional_stable
2L:2038420-2038570	2.34606	1.1321	1.3779	4.07174	1.52945	1.31338	1.01318	2.44523	0.263581278327601	0	0.785650304078783	0.587603542914964	2.84537853925929	4.8423879984823	weak_bidirectional_unstable
2L:2038880-2039030	0.819981	0.41709	0.363972	1.17506	1.75437	1.10324	1.29343	5.29801	0.912177066702138	0.633468334258893	0.843982994623196	0.478068818667726	2.21086261245827	4.47158019695511	weak_bidirectional_unstable
2L:2045400-2045550	23.6428	21.1524	17.4187	14.8659	12.5505	11.873	14.7451	12.9326	0	0	0.796465481228545	0.837411697668818	1.67407169250622	-0.513466017126868	unidirectional_stable
2L:2126040-2126190	0.159441	0.119168	0.155988	0.765159	1.97929	0.998171	1.22876	1.19545	1	0.776963073003121	1	0.991672246573834	-0.0831642832660195	-0.526967427130966	weak_unidirectional_unstable
2L:2127700-2127850	0.136663	0.148961	0.181986	0.300598	0.517315	0.630423	1.31498	1.22262	0.793781617225323	0.782702877465244	-0.58005123612355	-0.597149350832597	-1.05565394288733	-0.123348823440102	weak_bidirectional_unstable
2L:2129220-2129370	31.3187	24.7275	19.8365	24.813	62.9774	52.7717	100.65	125.359	0.360917145539046	0.970057599054488	-0.885072305996107	0.130914450358631	1.93094726908493	3.49676801196802	bidirectional_stable
2L:2130280-2130430	0.0683317	0.0893764	0	0.0273271	0.854694	0.735494	1.03474	0.815078	0.953211035576181	0.606134461775278	-0.704628092384584	-0.959661835650489	1.94882014460544	1.71379105399934	intermediate_bidirectional_stable
2L:2130720-2130870	260.685	244.176	153.908	167.788	143.791	190.572	120.504	119.871	1	0	1	0.999774953719949	0.695804229359541	1.80923562533006	unidirectional_stable
2L:2147360-2147510	106.871	91.581	114.807	74.1657	79.8239	90.7284	82.3698	57.9792	0	0	0.854859831347517	0.869787734550337	0.353390987811301	0.418840971279732	bidirectional_stable
2L:2151860-2152010	0.911089	0.476674	1.06592	0.273271	2.11424	1.91754	2.06948	2.30939	0	0.690540012949836	0.889344875932437	0.979495422385774	3.05797865420452	1.15043959783587	weak_unidirectional_unstable
2L:2161300-2161450	19.224	15.194	19.6025	22.1896	24.4487	25.611	22.9152	19.7521	0	0.434131117594075	-0.296005846990197	0.0224932643580011	2.57502255879467	5.0390173971676	bidirectional_stable
2L:2162460-2162610	1.2983	0.655427	0.831937	0.929121	21.9971	23.7197	23.3679	12.4707	0.876550019642316	0.955904645446234	0.900687866831083	0.963356869597746	1.40415341230502	3.41799104452647	intermediate_bidirectional_stable
2L:2162900-2163050	1.38941	1.04272	0.883933	1.0111	17.1164	20.8302	23.411	13.2314	0.944556396746929	0.901737750573956	-0.796679108654615	-0.879960297642728	1.9932185974154	3.86043938106088	intermediate_bidirectional_stable
2L:2163220-2163370	0.637763	0.595842	0.103992	0.491888	11.7858	13.0813	18.2589	9.26472	0.949115620672356	0.966174199469712	0.813056379497565	0.871707595525325	1.82604156430445	3.71325580386616	intermediate_bidirectional_stable
2L:2164600-2164750	0.182218	0.208545	0.207984	0.136635	4.49839	4.3867	6.12222	3.42333	0.966140686876703	0.955604985237338	0.275885561362069	0.146700436556122	0.032007350806587	1.39529221985356	weak_bidirectional_unstable
2L:2166180-2166330	0.387213	0.297921	0.25998	0.300598	6.65761	9.21994	11.6408	3.55917	0.957175327729247	0.960351855456877	0.706882352672018	0.725641851777641	-0.0190026539304657	-0.340626055636505	intermediate_bidirectional_stable
2L:2166820-2166970	0.25055	0.238337	0.12999	0.218617	7.82719	8.98353	8.66596	3.8037	0.980164927360694	0.932363934288866	-0.132558990357887	-0.633169224663807	1.30823005215042	1.13357182033574	intermediate_bidirectional_stable
2L:2167300-2167450	0.592208	0.536258	0.363972	0.491888	13.6526	13.1338	16.5343	5.16216	0.922724319088808	0.972458659032302	-0.0164257284337351	0.46165959854324	0.695804229359541	0.732449994087844	weak_bidirectional_unstable
2L:2168320-2168470	0.0911089	0.178753	0.311976	0	0.404855	0.499085	0.797614	0.163016	0.623116843536175	0.88577778714493	-0.819299186371464	-0.506333826047973	-0.203515430144769	1.55831015976614	weak_bidirectional_unstable
2L:2169180-2169330	0.66054	0.506466	0.753943	0.0819813	9.87396	12.8449	17.375	3.66785	0.964065142925923	0.909388743793238	-0.287837424996766	-0.640276412649946	-0.233553218324543	0.123887188678094	intermediate_bidirectional_stable
2L:2170160-2170310	0.227772	0.595842	0.805939	0.327925	1.28204	1.62859	1.6599	0.516216	0.831445585836094	0.540130017427282	0.774313501933253	0.484745168279386	0.405252420686024	0.951415452524361	weak_bidirectional_unstable
2L:2178000-2178150	2.11828	2.74087	3.27575	1.63963	3.41877	3.09958	3.96651	1.92902	0.476483205323328	0.0758383745477585	0.546036800958573	0.317224496108794	0.501772558740812	2.73474304613167	weak_bidirectional_unstable
2L:2178740-2178890	386.439	293.572	486.917	210.501	633.058	565.411	352.114	223.331	0.221320081073976	0.973917073917772	-0.999804635093499	-0.994183966922357	1.27135039050972	2.2554176477112	unidirectional_stable_wPROMPT
2L:2180780-2180930	0.227772	0.238337	0.25998	0.109308	0.247411	0.604156	0.819171	0.0815078	0	0.894010482495442	-0.697852484426882	0.359109782276513	0.240249391725981	0.123887188678094	weak_bidirectional_unstable
2L:2192360-2192510	109.354	113.717	91.643	99.9625	105.982	134.49	118.499	106.205	0.108517824204457	1	-1	-0.999903297348892	3.51278868821206	0.656187542042982	unidirectional_stable
2L:2214100-2214250	263.442	244.176	306.257	254.47	215.315	258.027	269.593	179.942	0	0.398030677060242	-0.957399214475972	-0.918076177882871	3.21173149628869	-0.176386242570028	bidirectional_stable
2L:2216280-2216430	24.4855	24.1316	27.8959	22.9274	21.3448	17.7569	22.7212	18.6109	0	0	-0.996389158881347	-0.997040799132903	0.657312130758224	-0.0163171463352341	unidirectional_stable
2L:2217240-2217390	11.4569	10.9039	8.81333	6.77712	7.37736	7.48628	8.51506	6.6293	0	0	-0.246525087012807	-0.337158978552726	4.01299281385108	0.686409799406263	bidirectional_stable
2L:2220760-2220910	10.9559	8.63971	7.51343	4.70026	9.64904	7.93283	11.2097	6.60213	0	0.113550984332245	0.959872542995525	0.987016943399915	2.45743564686858	0.592525192421212	unidirectional_stable
2L:2221640-2221790	0.478322	0.744803	0.337974	0.163963	0.202427	0.131338	0.323357	0	0	0	-0.523224181114892	-0.594955829419428	0.0759063401691535	-0.94789833514277	weak_bidirectional_unstable
2L:2221940-2222090	4.55545	2.94942	3.06777	1.94022	5.24062	2.36409	3.79405	3.26031	1	0.139139294778432	1	0.983111242039471	0.267892895428627	-0.491502651154442	unidirectional_stable_wPROMPT
2L:2226360-2226510	156.958	164.006	148.423	120.376	99.2119	119.36	111.386	87.1047	0	0	0.702663901035484	0.630217444679741	2.48392962179176	-0.684321180747358	bidirectional_stable
2L:2226680-2226830	5.8993	4.08152	6.5255	6.83177	6.09531	5.25353	5.02281	4.18407	0	0	0.826563817989343	0.904700515306563	2.48392962179176	0.215663717700202	unidirectional_stable
2L:2228240-2228390	0.501099	0.148961	0.597955	0.491888	3.30631	2.39036	2.8671	2.79843	0.863913733589158	0.786186298638437	-0.387635545701106	-0.561432425810195	0.48101241857053	1.41878694036005	intermediate_bidirectional_stable
2L:2228720-2228870	8.31369	5.48175	5.12161	3.74381	7.46732	9.71903	9.09711	4.5101	0.806093514571868	0.252956948265005	0.989380128361161	0.959696423390032	0.342786947594625	1.59151599534795	unidirectional_stable_wPROMPT
2L:2229180-2229330	9.83977	7.77574	9.04731	8.69002	14.4398	19.1754	14.1846	14.291	0.719183250476077	0.261702321607627	0.635770035949032	0.2615014239632	-0.519791152729343	0.0827418045329447	bidirectional_stable
2L:2236820-2236970	206.658	149.676	141.533	175.85	137.021	181.746	161.29	128.022	0	0.796065187017829	-0.999681695359975	-0.998270706286752	3.44694710941684	-0.222543181046172	unidirectional_stable_wPROMPT
2L:2242260-2242410	1.0022	0.834179	0.441966	0.683177	2.13673	2.41662	2.88865	2.25505	1	0.693737461064667	1	0.994396377875484	0.20374447992005	1.35084858149269	weak_unidirectional_unstable
2L:2357360-2357510	4.46434	3.75381	3.40574	1.33903	4.34094	4.30789	3.55693	2.79843	0.136046664298439	0	-1	-1	1.24345701770382	-0.24967510224353	unidirectional_stable
2L:2362460-2362610	0.956644	0.685219	1.2739	0.901794	0.58479	0.577888	0.646714	0.3532	0	0.802425138234527	-0.976134210456348	-0.786766841458355	0.289637963473303	2.17810127074114	unidirectional_stable_wPROMPT
2L:2362780-2362930	15.3519	12.2148	15.8848	14.9206	15.8343	14.0007	20.0912	9.59075	0.000198714043621236	0.87682553607595	-0.994544663646595	-0.956562531272576	0.924264994989278	1.88549136061113	unidirectional_stable_wPROMPT
2L:2363440-2363590	17.6979	17.1901	13.9869	11.0948	6.7026	7.59135	11.8995	6.60213	0	0.276822733598267	-0.997310232858079	-0.993198802177173	0.514757014919261	1.85730359211416	unidirectional_stable
2L:2364020-2364170	0.0911089	0.297921	0.285978	0.218617	1.32702	0.919368	1.16408	1.14111	0.36329074416335	0.906062847861772	-0.223606509533588	0.622694677702524	1.5117752079458	1.55283930596277	weak_bidirectional_unstable
2L:2364320-2364470	1.04775	1.01293	2.15784	1.17506	2.5191	2.18021	2.09104	1.79317	0.341455413665359	0.565238138842193	-0.813377931481297	-0.730273738130178	3.53200268601978	1.98789562643048	intermediate_bidirectional_stable
2L:2365200-2365350	22.4811	18.5605	16.5087	17.4074	37.2466	38.6134	36.5393	23.9361	0.457995839446644	0.446906636435788	0.415009277890738	0.406591746179374	3.87824879340891	1.68984001481127	bidirectional_stable
2L:2373800-2373950	6.05874	6.07759	2.15784	4.75491	14.4398	17.468	24.7045	16.8721	0.713128866295094	0.961583171994418	-0.967020976151396	-0.777466419049384	-0.291507402232875	1.32146342335527	intermediate_bidirectional_stable
2L:2374480-2374630	128.031	100.37	101.496	140.571	263.538	259.209	274.185	244.985	0.560563162208638	0	-0.930442319983693	-0.983608827307765	3.39546245437846	-0.301283822070129	unidirectional_stable
2L:2375780-2375930	10.022	8.07366	7.77341	8.69002	11.4259	11.7679	12.0073	10.0255	0	0.270603756670585	0.896664135348989	0.986988692248426	2.80547601155901	-0.0541111804198535	unidirectional_stable
2L:2376220-2376370	0.797203	0.327713	0.623953	0.628523	0.58479	0.394015	0.538928	0.597724	0.612911070250793	0	0.955139835788972	0.869759380272351	2.52959093239612	0.723813363059516	weak_unidirectional_unstable
2L:2376800-2376950	0.683317	0.268129	0.155988	0.546542	0.247411	0.315212	0.323357	0.489047	0	0	0.972457644795614	1	-0.0220113525715715	0.920948207895085	weak_unidirectional_unstable
2L:2383060-2383210	7.97203	4.97528	6.47351	4.48164	6.4102	5.77888	10.0025	6.22176	1	0.158092836248298	1	0.998416807140874	-0.484727545663522	-1.05412887363725	unidirectional_stable
2L:2450940-2451090	0.204995	0.297921	0.051996	1.33903	3.0589	1.44472	1.25031	3.72219	0	0.800135287438319	1	1	0.592010015737406	1.34355358907516	weak_unidirectional_unstable
2L:2492740-2492890	84.458	86.9632	87.2494	77.527	76.0677	87.7865	96.1663	62.2991	0	0.316688299058892	-0.385534395704906	-0.0620356124679938	3.89990938434123	0.612672994533695	bidirectional_stable
2L:2575000-2575150	3.55325	3.75381	5.04362	2.04953	0.629774	0.971903	1.2072	0.624893	0	0	-0.995862266405275	-1	3.27705772349639	0.32804774505656	weak_unidirectional_unstable
2L:2580020-2580170	223.718	202.02	233.852	210.61	213.246	229.816	210.203	167.064	0	0	-0.779377972593874	-0.869926271008959	3.74158480408278	0.332108108721427	bidirectional_stable
2L:2584740-2584890	1.54885	1.31085	0.961927	0.792486	5.80292	6.54064	9.33423	5.32518	0.825193394487627	1	-1	-0.955009038652256	0.734709322731207	1.75325332266009	intermediate_bidirectional_stable
2L:2585400-2585550	72.7733	72.0373	79.58	70.7772	92.4868	82.7431	82.3051	69.7978	0.0970435350808711	1	-1	-0.997297019318356	2.63441288120443	1.06485153681968	unidirectional_stable_wPROMPT
2L:2677560-2677710	0.227772	0.178753	0	4.61828	0.0674758	0	0	1.0596	0.827412767252818	0	0.989123113923233	0.719029084797061	-1.80046673677268	-1.4135496508438	weak_bidirectional_unstable
2L:2730020-2730170	160.853	121.343	155.364	172.789	46.086	44.6813	26.1488	71.3193	0	0	1	1	0.412165568741088	1.02604072279766	unidirectional_stable
2L:2730700-2730850	2.45994	1.81732	1.94985	3.11529	1.14709	0.945635	0.926956	3.15164	0.453320094838679	0	0.932884658930868	0.814146874464407	-0.617730002074061	0.686409799406263	unidirectional_stable_wPROMPT
2L:2731820-2731970	0.227772	0.268129	0.103992	0.136635	0.607282	0.394015	0.517371	0.597724	0.518407254856392	0.699679339006188	0.27185001329886	0.473819704202414	1.89542465275872	4.6712674129857	weak_bidirectional_unstable
2L:2739960-2740110	65.5073	64.2914	35.2013	41.1546	52.1363	38.377	48.1802	46.8942	0	0	1	1	1.89508428960048	-1.31139528366629	unidirectional_stable
2L:2748520-2748670	599.656	534.947	631.856	599.638	307.06	392.045	289.383	279.925	0	0.525532948430505	-0.99961773844836	-0.998497112700601	0.359790226207672	-0.281205223006345	unidirectional_stable_wPROMPT
2L:2750260-2750530	3.3027	2.59191	2.10584	2.13151	5.75794	7.88029	3.88028	5.51536	0.591205019912025	0	-0.767713136198955	-0.902100118111304	-0.464999511669862	-0.522684373760598	weak_unidirectional_unstable
2L:2751060-2751210	11.5708	10.3974	9.48928	7.95218	9.08674	9.35128	4.87191	9.31906	0	0.60962053848804	-0.906096334029016	-0.709466897091608	-0.665668378528952	-0.443991187043288	unidirectional_stable_wPROMPT
2L:2751540-2751690	2.04995	2.38337	2.07984	2.6234	1.48447	0.840565	0.862285	2.55391	0	0	-0.0238954319558854	-0.435217684000045	-0.566193973787668	0.701619398403928	weak_unidirectional_unstable
2L:2752320-2752470	3.05215	3.54526	2.6518	2.15884	9.15422	8.45818	6.74738	9.12887	0.906930068863373	0	0.469442088407092	-0.94194528073947	2.74796977943462	2.95623978848629	weak_unidirectional_unstable
2L:2753020-2753170	3099.41	3210.67	3512.93	2505.35	1481.48	1591.87	1712.15	1230.74	0.828436140907242	0	0.999713362775467	0.996576374903811	1.83991415468625	2.57487635139578	unidirectional_stable_wPROMPT
2L:2753760-2753910	0.159441	0.595842	0.415968	0.273271	0.69725	0.814297	1.59523	0.679232	0.288269472045731	0.832845648518431	-0.468738631623945	0.212643389742763	0.13308320060463	1.7941466267028	weak_bidirectional_unstable
2L:2754400-2754550	2.02717	1.25127	0.909931	1.74893	8.9293	9.58769	9.8516	7.58023	0.873009557737144	0.03658355943434	-0.467611741756278	-0.908731860775073	0.783540784191495	2.58694841121531	weak_unidirectional_unstable
2L:2755320-2755470	1.45774	1.43002	1.94985	1.28437	1.07961	1.28711	1.18564	1.19545	0.861153360574368	0	0.911903369384499	0.181868884556605	0.632208375917562	1.69207869538017	weak_bidirectional_unstable
2L:2756900-2757050	0.683317	0.804387	0.233982	0.573869	0.337379	0.157606	0.258685	0.271693	0	0	0.707190040860693	0.713050082073381	-1.52628389019551	0.211353169991958	weak_unidirectional_unstable
2L:2757240-2757390	2.0044	1.31085	0.805939	2.59607	0.517315	0.288944	0.3018	0.869417	0.154427105507845	0	0.926378806696431	0.704244307145876	-1.86489462480932	0.418840971279732	weak_unidirectional_unstable
2L:2759740-2759890	84.7997	81.3921	89.9272	82.6098	82.1406	74.8365	79.7614	79.5788	0	0	-0.43070857866234	-0.433017416372737	3.75506690191067	-0.0633507758681793	bidirectional_stable
2L:2765600-2765750	109.946	99.0588	116.237	105.264	146.557	145.155	110.243	90.8269	0.126376597841763	0	-1	-1	1.36493569585089	3.45266169395313	unidirectional_stable
2L:2766120-2766270	124.364	115.236	143.041	128.492	96.4454	84.4767	67.8618	76.3728	0.225247945768918	0	0.999803948131794	0.999602213912933	2.24584531237381	3.21471658701929	unidirectional_stable
2L:2767800-2767950	134.727	87.7974	121.957	97.749	95.1859	85.3436	92.3292	68.4394	0	0	0.269014853336698	0.323656547549809	4.58695186783486	2.15220964446731	bidirectional_stable
2L:2769820-2769970	142.244	136.805	155.208	122.015	122.086	127.556	186.167	112.888	0	0	0.779934751485421	0.791019968383302	2.38613676596286	0.280231934150209	bidirectional_stable
2L:2808120-2808270	3.21159	3.30693	0.961927	2.81469	0.877186	0.394015	0.625157	1.92902	1	0	1	0.932364447235862	0.021134377146689	1.43668557202291	unidirectional_stable_wPROMPT
2L:2856040-2856190	667.259	1951.53	1316.38	1356.08	791.041	1173.53	643.415	1182.84	0	0	1	1	3.30216147251624	0.10339533362226	unidirectional_stable
2L:2857020-2857170	120.469	112.674	119.721	99.3067	221.343	197.795	189.595	174.889	0.715450303222366	0.421604521193737	0.995404933213954	0.990681856230952	3.58697360376572	-1.33266007005306	unidirectional_stable_wPROMPT
2L:2858200-2858350	0.0911089	0.0893764	0.155988	0.327925	0.607282	0.866832	0.668271	0.516216	0.67815176826471	0.853412576019558	-0.518435614272633	-0.17901889790198	0.319608080683348	1.97293240290391	weak_bidirectional_unstable
2L:2862420-2862570	22.1623	13.4065	17.8866	57.6328	24.8311	14.815	17.2888	18.0132	1	0	1	0.988170783050497	-0.455102566500035	0.988246688713044	unidirectional_stable_wPROMPT
2L:2872800-2872950	0.501099	0.506466	0.727945	0.491888	0.449839	0.577888	0.646714	0.3532	0.680214516690484	0	0.849543244975358	0.483155895628872	0.540897525154521	2.0640438547667	weak_bidirectional_unstable
2L:2873720-2873870	3.62158	3.15796	3.27575	4.45432	7.82719	7.09226	8.73063	5.70555	0.383732395705852	0.727057753219164	-0.607551465728879	-0.289316805901694	2.55246962366884	1.50144147913907	weak_bidirectional_unstable
2L:2874500-2874650	28.1071	37.687	28.2859	28.2562	120.647	129.499	142.126	82.7033	0.74243671197218	0	-1	-1	3.3728418949642	1.59545653162182	unidirectional_stable
2L:2878280-2878430	88.8312	83.2094	105.084	53.3152	38.2363	39.3227	47.5335	27.604	0	0	0.42478763901553	0.364797968254634	3.04251683451297	1.13323267590806	bidirectional_stable
2L:2878780-2878930	21.0689	19.6032	21.9683	13.7182	6.32023	6.61945	6.27312	5.70555	1	0	1	0.998269781598081	1.79572166563856	0.655845145981208	unidirectional_stable
2L:2879060-2879210	44.4612	39.1468	43.5207	27.3271	12.9329	13.9481	15.0684	13.0412	0	0	0.998587102347505	0.996455663091266	1.91261011395825	0.877152793849423	unidirectional_stable
2L:2884180-2884330	0.40999	0.119168	0	0.300598	0.877186	0.656691	0.926956	0.652062	0.559690526939985	0.946163003061023	-0.818388757190358	-0.100816731429511	0.254714722274164	1.55022179262435	weak_bidirectional_unstable
2L:2884840-2884990	0.432767	0.446882	0.441966	0.491888	4.31845	3.54613	4.35454	1.82034	0.896995563844548	0.337171938113184	-0.520296006274269	-0.906515304481337	2.66630901658101	1.86171449500588	weak_unidirectional_unstable
2L:2885140-2885290	614.348	550.588	394.468	389.247	356.632	458.607	540.631	399.959	0	0.616844280462263	-0.99522716863803	-0.986175387060447	3.84860115616855	1.93286329752851	unidirectional_stable_wPROMPT
2L:2885860-2886010	45.9189	47.7866	22.5663	20.7413	23.1667	30.129	38.9968	29.0983	0	0	0.633703461579923	0.736737228617045	5.06111136278407	2.19394018328973	bidirectional_stable
2L:2886220-2886370	4.0999	2.94942	3.14576	3.14262	3.0589	2.57423	3.75094	2.87994	0.341282223305211	0	0.812723197198678	0.690804759092819	4.31448365075801	3.21964112839801	unidirectional_stable_wPROMPT
2L:2886700-2886850	0.273327	0.208545	0.103992	0.163963	0.404855	0.630423	0.754499	0.570555	0.70326555482938	0.297437164602185	-0.771728236621953	-0.89678203225115	2.26007867723374	3.42543743042976	intermediate_bidirectional_stable
2L:2888080-2888230	13.803	8.93764	10.2172	9.89241	45.6136	43.9983	45.6795	22.4418	0.906999718411968	0.725376541451462	0.988839470327113	0.967399002260346	-0.656841995120657	0.246427120464003	intermediate_bidirectional_stable
2L:2908520-2908670	0.546654	0.625634	0.207984	0.546542	3.3513	2.91571	5.66952	7.28136	0.779016646884842	0.973622516384085	-0.673593297455811	0.240680428496573	2.0739341706625	4.18456948948058	weak_bidirectional_unstable
2L:2924440-2924590	0.0911089	0.0595842	0	0.163963	1.14709	0.866832	1.87547	0.869417	0.957160172705	0.910257713955502	0.347389349551716	-0.0072650622435936	1.13292526073007	2.39028869341321	weak_bidirectional_unstable
2L:2925140-2925290	0.0227772	0.148961	0.103992	0.109308	1.19207	0.630423	1.59523	0.950924	0.97885867497585	0.823350854718793	0.726939182255849	-0.138368927496316	0.00044001758230916	0.132812210525248	weak_bidirectional_unstable
2L:2925580-2925730	0.0455545	0	0	0	0.247411	0.210141	0.388028	0.271693	1	0.710668084284763	1	-0.718158101348891	-0.233553218324543	0.421582807821589	weak_unidirectional_unstable
2L:2925980-2926130	0.0455545	0.0595842	0.103992	0.0273271	1.01214	0.656691	0.819171	0.543385	0.909958449278811	0.933035444398773	-0.104327283769028	0.0433184831355965	-0.242511204330849	0.596672709844026	weak_bidirectional_unstable
2L:2969600-2969750	185.202	105.345	257.64	92.7208	21.0075	26.5041	14.4864	11.71	0	0	-0.993653077812735	-0.961445854792823	3.65869719474084	0.846254011018939	unidirectional_stable
2L:2972420-2972570	164.361	152.089	146.733	113.489	57.107	64.3557	65.6846	51.6216	0	0	-0.999810449829372	-0.999772421755988	0.118575145354603	-1.04138975489196	unidirectional_stable
2L:2972720-2972870	77.5109	73.8249	83.6356	61.6499	46.6933	43.9458	39.9238	48.8232	0	0	0.992092222824322	0.987499408746779	0.172748775020254	-0.753146871097547	unidirectional_stable
2L:2976980-2977130	186.523	166.538	140.987	126.907	83.3776	77.1743	66.5899	107.237	0	0	-0.671636435783368	-0.572427096199223	0.440316027751845	-0.458155424821773	bidirectional_stable
2L:2979240-2979390	26.6494	24.8764	31.6916	23.2827	10.4588	12.2145	12.8265	9.91678	0	1	-1	-0.996410658664819	2.33059673742384	-1.12896355736913	unidirectional_stable
2L:2987620-2987770	148.394	111.571	147.201	137.155	180.205	160.889	129.839	102.428	0.0506056668439917	1	-1	-0.999908373301497	2.19423443261031	-0.811762905381041	unidirectional_stable
2L:2988020-2988170	96.9855	94.4112	115.145	95.0983	77.3498	68.7687	73.3373	57.7075	0	0	1	1	1.00847927772987	-0.0480727358597757	unidirectional_stable
2L:2992760-2992910	74.3905	70.5179	58.3136	56.9497	67.7682	67.6917	68.4223	62.7067	0	0.140635014651245	0.521311503134276	0.727660893895466	4.16871872555854	1.15508765515154	bidirectional_stable
2L:2993320-2993470	9.33867	5.83926	6.88948	13.7729	8.6594	10.008	8.06236	10.7862	0.735340391571408	0.0409364420145237	0.997024288493018	0.989258660129836	3.08093751018938	2.70323610914433	unidirectional_stable_wPROMPT
2L:2994480-2994630	7.78981	5.89884	8.18938	11.3134	18.7583	18.1509	22.0098	20.5128	0.787224798165357	0.473237590614104	0.646781927273439	0.30632939822147	1.22818087927107	3.84444716341635	bidirectional_stable
2L:2999120-2999270	2.91549	3.36651	2.07984	2.89667	1.6644	1.47099	1.59523	3.88521	0.16165672284527	0	0.995953779733782	0.993693166599761	2.88065810818146	0.689604246759962	weak_unidirectional_unstable
2L:3018300-3018450	174.314	166.508	209.7	136.936	152.068	168.06	175.001	103.515	0	0	-0.701955888751199	-0.670288181000881	2.02420487734362	1.71596780533458	bidirectional_stable
2L:3023080-3023230	167.458	136.388	151.698	111.631	96.4229	100.29	131.197	112.78	0	0	0.0811555419364314	0.0883146417735314	4.41435840225067	0.0811884667734781	bidirectional_stable
2L:3029160-3029310	41.7962	36.4358	40.5049	29.0214	22.0421	26.9506	31.15	24.6154	0.00235891231905813	0	0.131587781134609	-0.227768410688899	3.74615498133902	-0.108603874322737	bidirectional_stable
2L:3030340-3030490	297.493	256.063	281.429	246.9	115.316	127.976	150.447	124.245	1	0	1	0.999913156087289	-0.230432441392609	-1.66992121140784	unidirectional_stable
2L:3037300-3037450	374.435	321.397	414.071	350.06	438.233	400.293	312.19	323.695	0.0129139957171835	0	-0.939203912164844	-0.945323831647001	1.55571672505277	-0.276307671265057	bidirectional_stable
2L:3039920-3040070	24.5994	20.0501	23.1642	16.9428	17.7461	13.2914	12.0935	13.639	0	0	-0.317244105171875	-0.425619974465423	2.63362849153927	-0.260840905485444	bidirectional_stable
2L:3046600-3046750	34.1203	27.6769	9.61927	22.6542	56.2973	39.7955	31.4087	138.4	1	0.646148930103721	1	0.999598070168932	-0.298632246762813	0.324060127190888	unidirectional_stable_wPROMPT
2L:3055880-3056030	1.16164	1.19168	0.571957	0.573869	0.764726	0.577888	0.280243	0.570555	0	0	-0.685777672482455	-0.785498314223981	2.94583061340041	1.23436885435949	weak_unidirectional_unstable
2L:3056500-3056650	427.028	441.191	303.033	232.28	104.61	111.375	76.3338	131.662	1	0	1	0.999893901450702	1.49692301290617	1.20095214964251	unidirectional_stable
2L:3057140-3057290	1.48052	0.744803	2.54781	1.44834	0.58479	0.367747	0.603599	0.679232	0	0	0.760367939180865	0.550496036783197	0.228207722150426	-0.196103858113958	weak_unidirectional_unstable
2L:3058640-3058790	2.16384	2.44295	2.33982	1.88557	5.75794	3.30972	2.65153	5.35235	0.776255552041157	0	0.32402117935709	-0.563062815561859	3.12769750869297	4.94489226559733	weak_bidirectional_unstable
2L:3059040-3059190	7.65315	7.23948	4.28967	6.77712	4.25098	4.75444	4.03118	4.91764	0.858622503167027	0	0.914878609965916	0.129465168414164	3.84006492218443	5.33806865586416	weak_bidirectional_unstable
2L:3124700-3124850	0.204995	0.178753	0.0779941	0.355252	3.26133	2.33782	3.81561	1.84751	0.927281991259535	1	-1	-0.995175164209579	1.29790102167887	1.22595100199259	weak_unidirectional_unstable
2L:3144860-3145010	0.227772	0.0297921	0.025998	0.109308	0.247411	0.420282	0.409585	0.244523	0.648066569619668	0.903481873293182	-0.860884948093583	-0.571600933635103	2.52780004570753	-3.17289549601187	weak_bidirectional_unstable
2L:3145720-3145870	56.647	42.1261	49.6302	44.6525	40.1031	46.6513	45.3346	39.9932	0	0.959132583350591	-0.998049723029094	-0.946461596115524	3.10872833470598	-0.0909424166085362	unidirectional_stable_wPROMPT
2L:3171040-3171190	3.73547	3.54526	4.93962	3.68916	5.64548	5.14846	4.18208	3.8037	0.150418022159233	1	-1	-0.994309083541083	1.30370436904655	-0.039639602127024	unidirectional_stable_wPROMPT
2L:3303100-3303250	0.387213	0.208545	0.155988	0.300598	2.33916	1.02444	0.883842	1.54865	0.833222440108444	0	-0.805956472610723	-0.966038920902212	2.60744959986961	0.19995732280035	intermediate_bidirectional_stable
2L:3303720-3303870	0.40999	0.119168	0	0.136635	0.382363	0.262676	0.0862285	0.271693	1	0.253904937659281	1	0.779472804603812	3.70095711801562	-0.154475570529594	weak_unidirectional_unstable
2L:3319860-3320010	1.7994	2.02586	1.81986	1.39368	2.4966	2.52169	2.28505	2.28222	0.268063629042017	0	-0.993528098806427	-1	2.0315183083188	-1.49235029497272	weak_unidirectional_unstable
2L:3354820-3354970	0.387213	0.148961	0.103992	0.437233	11.0435	11.873	23.6482	1.73883	0.977695232625856	0	-1	-1	-0.631517907552227	0.0811884667734781	weak_unidirectional_unstable
2L:3366140-3366290	1.27553	0.446882	0.987925	0.792486	2.15923	1.52352	4.48388	1.46714	0.629467707125525	0.905785474702276	-0.986994936251652	-0.949810110142874	1.14800642725894	2.51271423787394	intermediate_bidirectional_stable
2L:3366940-3367090	0.182218	0.0297921	0	0.136635	0.58479	0.420282	1.3581	0.679232	0.791234836203939	0.904530808708327	0.384914431781481	0.662367109296582	0.334344706501506	2.56348619781516	intermediate_bidirectional_stable
2L:3373360-3373510	16.5135	14.2704	9.33329	14.0461	23.0767	22.1962	21.5356	19.3989	0.371642787169142	0.479833559530449	-0.998990936986021	-0.998781187243123	3.55344514819248	1.39492265234354	unidirectional_stable
2L:3376820-3376970	352.546	259.519	427.356	290.132	307.51	362.546	296.497	202.954	0	0	-0.442156889585933	-0.381455959166373	3.41963133689056	0.655399406647668	bidirectional_stable
2L:3414260-3414410	15.7618	10.9933	13.545	8.1708	22.6044	16.7325	9.65759	15.0246	0.373208198528581	0.241078914719721	0.977582085754858	0.972920319140961	1.85455194430936	3.81009953419477	unidirectional_stable
2L:3449560-3449710	21.3423	13.9725	27.5579	23.4466	10.9986	13.449	10.8001	11.5741	0	0	1	1	2.60354960093852	1.81873791424308	unidirectional_stable
2L:3450060-3450210	0.478322	0.685219	0.311976	0.218617	0.607282	0.262676	0.258685	0.298862	0	0	0.263373511769403	0.355237926178654	2.25146083650349	2.36964943318321	weak_bidirectional_unstable
2L:3457020-3457170	41.1812	45.9097	37.2812	31.2349	33.4905	33.0184	33.1549	34.668	0	0	0.544518515690881	0.609264402824618	2.01737106612252	0.256906794488958	bidirectional_stable
2L:3466080-3466230	186.842	167.908	221.763	178.173	145.006	136.434	145.424	121.691	0	0	0.222007725333148	0.0798353711413858	4.41836318341348	1.34704453904482	bidirectional_stable
2L:3469940-3470090	4.85155	4.05173	3.35375	2.81469	2.24919	2.70557	3.51381	2.20071	0	0	-1	-1	4.34633539637536	1.33133814414497	weak_unidirectional_unstable
2L:3475680-3475830	0.501099	0.834179	0.415968	0.327925	0.292395	0.341479	0.3018	0.163016	0	0.735866961424357	-0.909262188044493	-0.349899011485777	0.0481458148051441	2.04945225160479	weak_bidirectional_unstable
2L:3477220-3477370	0.113886	0.238337	0.155988	0.0546542	1.14709	1.18204	0.646714	1.30412	0.878360041986416	0	-0.838133592862521	-0.987303986218793	0.0822418152524604	0.231544801636208	weak_unidirectional_unstable
2L:3478200-3478350	4956.83	3384.5	3370.96	3022.16	1662.24	2018.8	1074.92	1543.73	0.890408172274008	0	0.999995956129965	0.999913695461097	1.88523695177581	3.03570767937577	unidirectional_stable_wPROMPT
2L:3478940-3479090	4.96544	5.69029	6.21353	5.41076	2.42913	2.65303	2.02637	3.04296	0.682091417839422	0	0.995502311907263	0.968949207092236	1.47204077244987	2.51271423787394	weak_unidirectional_unstable
2L:3480020-3480170	0.296104	0.238337	0.25998	0.218617	0.427347	0.472818	0.538928	0.190185	0.513191740184132	0.0172578977661261	-0.139737954626197	-0.455720364834173	-0.356735487544813	2.95156203218147	weak_bidirectional_unstable
2L:3514580-3514730	89.8106	91.1043	100.248	76.6252	74.0435	72.3148	82.3698	63.7934	0.122874416982944	0	0.313762739719136	0.0430679454330707	2.55736325779753	1.10473535614494	bidirectional_stable
2L:3530320-3530470	118.829	90.6276	139.505	91.3545	31.4887	33.3074	28.7788	28.0659	0	0	-0.999793082532795	-1	3.14613284538912	-1.19608690737335	unidirectional_stable
2L:3619180-3619330	38.9035	28.4217	40.3749	38.1213	29.8693	28.9995	35.0734	25.8651	0	0	1	1	3.94030913462677	-0.488062824380577	unidirectional_stable
2L:3631560-3631710	0.296104	0.446882	0.12999	0.163963	0.202427	0.367747	0.4527	0.271693	0.279088106228174	0	-0.564025404016285	-0.737761771045502	0.388740994106547	0.299785992574219	weak_unidirectional_unstable
2L:3632220-3632370	16.2174	17.8753	11.0232	6.8591	17.0939	17.2578	17.72	12.525	0.194292225055613	1	-1	-0.997272361003791	1.02326210816733	1.73688981203473	unidirectional_stable_wPROMPT
2L:3632960-3633110	0.182218	0.0297921	0.025998	0.109308	1.97929	2.36409	2.60841	1.03243	0.132878527158933	0.959218253444668	0.868838865322474	0.99342011921118	0.346423469439746	-0.0325337402004817	weak_unidirectional_unstable
2L:3639960-3640110	0.40999	0.655427	0.51996	0.327925	0.314887	0.262676	0.668271	0.298862	0.618016880288647	0	0.749651923687728	0.188216354173842	0.622882175309881	2.87967974847102	weak_bidirectional_unstable
2L:3656840-3656990	14.0308	9.77181	11.8031	8.41674	8.20956	8.01163	7.73901	4.91764	0	0	-0.997611703813901	-0.99818077791254	0.142589449317474	0.280205722429087	unidirectional_stable
2L:3705660-3705810	25.055	7.65657	6.16153	49.1614	23.2342	13.4753	6.72582	32.3314	0	0.882948783001415	-0.999409367904841	-0.994137062053173	-0.14292922925708	0.780175299831971	unidirectional_stable_wPROMPT
2L:3707000-3707150	28.1299	11.1125	12.635	46.2921	16.0817	10.0868	8.38572	25.2402	0	0.48995319256987	-0.997614189910941	-0.992320357770249	-0.654258308580096	2.33162570902879	unidirectional_stable_wPROMPT
2L:3711660-3711810	12.4591	10.8741	18.6406	7.37831	2.45162	2.81064	3.21201	2.1192	0	0	-0.994624412023346	-0.990794422922537	1.77036038735019	-0.132229540026431	unidirectional_stable_wPROMPT
2L:3711880-3712030	11.047	9.8314	17.4187	6.44919	2.18172	2.62676	2.69464	1.79317	0	0	-0.990813534256316	-0.979026936954535	1.88356049893957	0.0592997187700544	weak_unidirectional_unstable
2L:3713020-3713170	98.2838	88.7507	92.579	67.5799	28.0474	30.5493	34.3405	23.7188	0	0	-0.761845127240322	-0.609834455964834	3.70643165986724	0.138229577034142	bidirectional_stable
2L:3730320-3730470	2.5055	0.655427	0.649951	6.06661	4.31845	2.83691	2.65153	6.54779	1	0.395213501679812	1	0.997249484870751	0.307397860461591	0.384591265653849	weak_unidirectional_unstable
2L:3771620-3771770	32.5714	23.1783	19.3945	34.5141	51.7315	43.473	31.7321	48.0624	0.311275217875076	0.373470546356896	0.996691117848043	0.996989476843314	-0.371422511006364	0.413524570197048	unidirectional_stable
2L:3772020-3772170	2.27772	1.81732	1.06592	2.51409	3.23884	3.51986	2.7162	4.02105	0.648178762054919	0.352182983930504	0.669253356879732	0.465372293744882	-0.509801493026389	0.399631550792576	weak_bidirectional_unstable
2L:3772880-3773030	0.0455545	0.0297921	0.025998	0.0546542	0.787218	0.866832	0.991628	0.3532	0.518171856169703	0.964877330964665	0.299299738203114	0.924351104791562	-0.497771371685484	0.629857108098077	intermediate_bidirectional_stable
2L:3776880-3777030	0.0227772	0.0297921	0	0	0.472331	0.367747	0.431142	0.407539	1	0.950889961968874	1	0.275274175745298	-0.200306262389499	1.16372205781093	weak_bidirectional_unstable
2L:3777760-3777910	0.0911089	0.0297921	0	0.163963	2.15923	1.39219	2.09104	1.52148	0.958155617903257	1	-1	-0.900549451339428	0.514462054291152	2.14667786278354	intermediate_bidirectional_stable
2L:3778740-3778890	24.235	15.0748	8.81333	21.2878	26.1581	20.9616	24.8122	33.6627	0.98008214568082	0.319785923661606	0.997899995884797	0.930695220723607	1.18704811082108	2.47310583856569	unidirectional_stable_wPROMPT
2L:3803420-3803570	0.204995	0.268129	0.25998	0.327925	0.202427	0.183874	0.431142	0.163016	0	0	1	1	0.00629384216112205	0.168283035769259	weak_unidirectional_unstable
2L:3813360-3813510	38.5391	21.8376	34.0314	20.7959	41.6551	30.1815	17.5259	16.6819	0	0	-1	-1	3.0281819727189	-0.208784229193907	unidirectional_stable
2L:3862640-3862790	1.27553	1.04272	0.571957	0.683177	0.944661	0.761762	1.33654	0.896586	0	0.0929459184287338	1	1	2.54943102076552	-0.653408775106307	weak_unidirectional_unstable
2L:3867540-3867690	36.3069	29.3154	37.2812	26.9172	28.7222	24.6128	26.8602	23.4471	0	0	1	1	0.832047786485482	-0.491502651154442	unidirectional_stable
2L:3872400-3872550	103.113	77.0722	108.802	99.4433	106.072	114.921	138.267	78.3018	0.107212345222183	0.650602916851664	-0.992649841331653	-0.981325437251683	4.58330244423741	1.45063195086763	unidirectional_stable_wPROMPT
2L:3896120-3896270	58.5147	55.4729	36.2412	42.0837	51.9114	52.1938	72.7553	49.9915	0.148713192981214	1	-1	-0.991678104340832	0.315025462536585	0.530854662658853	unidirectional_stable_wPROMPT
2L:3896680-3896830	0.0911089	0.0297921	0.025998	0	0.832202	0.367747	0.754499	0.543385	0.965384878414256	0.932535863582233	0.689893055773014	0.473132700678028	-0.440594511250007	1.41572967327253	weak_bidirectional_unstable
2L:4187760-4187910	25.5333	22.7016	22.4623	20.0308	25.3934	27.187	31.8399	22.0886	0.149361995869525	0	-0.993867350697626	-0.996672121745195	2.9377632744795	0.552082275836527	unidirectional_stable_wPROMPT
2L:4197400-4197550	88.5123	72.4544	37.5671	60.1196	79.6664	46.8877	37.38	99.6569	0.0167586378929564	0.869090110696754	-0.99938221287466	-0.995369221776048	1.51852622239548	1.67718318853784	unidirectional_stable_wPROMPT
2L:4197960-4198110	94.0244	80.1706	93.3069	67.006	29.1046	34.253	37.4663	21.9799	0	1	-1	-0.998716604891069	2.64381414246971	1.8573524699772	unidirectional_stable
2L:4226960-4227110	237.134	204.88	251.895	233.045	246.871	235.962	218.158	201.351	0	0	-1	-1	3.00245463443296	-0.309826065087918	unidirectional_stable
2L:4227720-4227870	159.896	109.575	163.762	99.4979	122.356	119.728	116.473	88.7892	0	0	1	1	3.6455147807412	1.1845287166273	unidirectional_stable
2L:4332760-4332910	0.0227772	0.0595842	0.025998	0.109308	0.404855	0.420282	0.754499	0.543385	0.891637082694235	1	-1	-0.89229257017451	1.14885296582698	2.13343214654012	intermediate_bidirectional_stable
2L:4333780-4333930	23.0733	19.7522	17.2367	16.9975	33.6254	26.9769	28.132	26.2455	0.66538099960801	0.329538718906371	0.99922677863905	0.998451331501864	0.307397860461591	0.655845145981208	unidirectional_stable_wPROMPT
2L:4371820-4371970	103.933	97.8671	56.2597	57.3049	118.982	93.4866	147.968	137.884	1	0.367048433640826	1	0.99969164320331	0.803776274922112	1.02306031743489	unidirectional_stable_wPROMPT
2L:4372760-4372910	0.0911089	0.0893764	0.285978	0.163963	1.1021	0.525353	1.16408	0.3532	1	0.770453909912744	1	0.746664058715657	0.383276659256234	2.6714147662494	intermediate_bidirectional_stable
2L:4377840-4377990	0.432767	0.297921	0.285978	0.163963	0.134952	0.157606	0.3018	0.244523	0	0	0.681092028063007	0.821204676229406	1.4704907224131	4.92560200363307	weak_unidirectional_unstable
2L:4382700-4382850	10.9103	7.03094	10.6072	5.90265	5.26311	4.33416	4.80724	3.4505	0	1	-1	-0.997057676973489	1.19191501117613	-0.499835505933608	unidirectional_stable
2L:4386000-4386150	6.14985	5.57113	5.17361	3.82579	2.99143	3.75627	3.81561	3.36899	0	1	-1	-0.996229253508586	3.4002969340654	-0.180863099934337	unidirectional_stable
2L:4387020-4387170	9.06534	8.19283	8.21538	7.13237	3.10389	3.67747	3.72938	3.50484	0	0.437737444348612	-0.996345191773463	-0.984877945348571	3.28352882837033	0.616919443398105	unidirectional_stable
2L:4393880-4394030	119.467	122.624	136.204	113.025	78.9017	82.4016	81.9386	79.8233	0	0	-0.996596161031261	-0.998583625622522	4.50422169400228	0.497046417418911	unidirectional_stable
2L:4403160-4403310	30.2254	20.1395	26.804	21.3151	28.7447	25.8211	33.392	24.3437	0	0.123445368049403	0.999074884833143	1	3.72432929123198	0.514707412506084	unidirectional_stable
2L:4442340-4442490	82.4536	61.0738	80.3599	61.486	51.3491	59.4962	57.7084	40.8626	0	0	1	1	0.542445030714727	-1.6189060442401	unidirectional_stable
2L:4444640-4444790	91.7923	77.5489	103.55	75.5594	121.884	109.273	107.721	101.369	0	0.283473109008392	0.483418883480183	0.638614194233048	3.91619203108522	0.23024343365776	bidirectional_stable
2L:4446100-4446250	1.82218	1.31085	0.701947	0.737831	2.29418	2.33782	2.82398	2.36373	0	0.564526069192356	0.77887277231527	0.902246653797997	-0.77506290002128	0.530854662658853	weak_unidirectional_unstable
2L:4448800-4448950	10.2953	9.14618	12.3491	9.29121	9.85147	9.9029	8.88153	6.2761	0	0.906877604567962	-0.978288206785608	-0.725642660080049	0.272348020608257	-1.37426949789275	unidirectional_stable_wPROMPT
2L:4454440-4454590	29.3371	29.3154	36.8912	27.819	24.4262	24.6916	23.3032	19.3173	0	0.850009581338319	-0.999630727858426	-0.996689333921514	4.1466031914464	-0.974547422788016	unidirectional_stable_wPROMPT
2L:4456920-4457070	0.159441	0.685219	0.311976	0.819813	0.0674758	0.682959	0	0.407539	0.566440088854542	0	0.976951381776664	0.909263349899924	1.59069116567819	-0.733068272033763	weak_unidirectional_unstable
2L:4458260-4458410	703.657	2080.35	1360.84	1165.86	531.08	655.824	469.406	1073.08	0	0	-1	-1	3.50183999950237	-0.0168273453006296	unidirectional_stable
2L:4459720-4459870	23.0733	29.7325	21.9163	22.1349	22.1546	21.8809	20.8457	20.54	0	0	0.960499661940629	0.956984807080978	0.021134377146689	-0.486076554081344	unidirectional_stable
2L:4463020-4463170	6.69651	5.51154	4.86163	4.39966	4.99321	4.67564	5.21682	5.86856	0	0	-0.885282778489931	-0.905161088731486	1.76386027029445	-0.753146871097547	unidirectional_stable
2L:4463460-4463610	32.617	30.3582	35.7473	21.6157	16.4416	17.3629	16.4265	16.6276	0	0	0.985951381047325	0.983204819717815	1.61545971621749	0.0422988879482595	unidirectional_stable
2L:4682680-4682830	43.0034	31.103	33.4335	32.4919	97.705	71.5268	89.2896	72.6778	0.839775301765031	0.57685897294426	0.999024054757116	0.997424666284087	-0.353321702796245	-2.20562710390717	unidirectional_stable_wPROMPT
2L:4690700-4690850	115.936	104.57	122.867	113.325	134.299	114.579	121.625	138.4	0	0.723028044406308	-0.908966775323839	-0.70504351598894	3.06915739981911	0.145616018759401	bidirectional_stable
2L:4818200-4818350	3.12048	3.12817	1.45589	1.28437	1.34952	1.65486	1.27187	3.36899	0	0	-1	-1	1.8571369570093	-0.811762905381041	weak_unidirectional_unstable
2L:4830520-4830670	24.6905	20.9439	31.1196	23.3647	26.4505	24.8229	27.0542	24.0176	0.0215431219339528	0.307347197993033	-0.998949860193557	-0.998516870292639	2.87067861711847	-1.28981483497733	unidirectional_stable_wPROMPT
2L:4837920-4838070	75.0738	69.6838	80.0739	62.2511	56.2973	57.2897	57.3851	55.0993	0	0	-0.99945265015052	-1	1.3944435911179	-0.505477451832793	unidirectional_stable
2L:4846940-4847090	0.774426	0.923556	1.11792	0.683177	0.674758	0.577888	0.625157	0.624893	0	0	-1	-1	0.742235236022925	0.732531804044979	weak_unidirectional_unstable
2L:4847240-4847390	68.7189	72.7821	75.5763	60.2016	75.5729	88.8372	81.3997	58.3868	0.0888907820024544	0	-0.997993226448172	-0.998877849963816	2.54262293471356	1.31442462238512	unidirectional_stable
2L:4847600-4847750	23.1872	17.5476	20.8504	20.6046	18.7358	19.0966	17.8709	19.9151	0.923781862129342	0	0.999275041358816	0.989661774822134	2.98192034324184	0.964802036025951	unidirectional_stable_wPROMPT
2L:4850480-4850630	50.3377	42.0367	65.775	43.5594	31.4662	40.0319	33.6076	28.2289	0	0	-0.607792149330624	-0.492945152933707	0.773761807616961	-0.772952091359024	bidirectional_stable
2L:4883040-4883190	203.241	181.643	154.948	176.506	506.923	553.223	519.052	424.656	0.502041439230337	0.653356110372601	0.80049108109455	0.856774345964306	1.63785411380697	0.280271451801859	bidirectional_stable
2L:4886840-4886990	0.0455545	0	0	0.0819813	0.359871	0.525353	0.538928	0.434708	0.77546861344009	0.966906076143838	-0.214270200422313	0.628957907983212	-0.127064347758263	1.86658096664414	weak_bidirectional_unstable
2L:4887740-4887890	0.0683317	0.0595842	0.0779941	0.136635	0.944661	0.919368	1.70301	0.706401	0.975404409103132	0.774066307356253	0.555665387029441	-0.448081171140814	0.079583747394159	1.03409575339821	weak_bidirectional_unstable
2L:4891860-4892010	5.69431	4.02194	2.85978	7.67891	58.9739	54.1902	47.8568	27.4953	0.660838371496636	0.89305361374754	0.986470892556183	0.995714074058338	0.16148427545868	2.11038045609245	intermediate_bidirectional_stable
2L:4913440-4913590	0.592208	0.446882	0.337974	1.33903	0.0449839	0.183874	0.0646714	0.570555	0	0	-0.657618482345308	-0.260371087251507	1.83864804357573	2.83689605014088	weak_bidirectional_unstable
2L:4945480-4945630	231.941	213.371	274.669	237.964	180.453	208.486	206.776	160.136	0	0	0.929107053864634	0.941747675573888	1.52476808616622	-0.653408775106307	bidirectional_stable
2L:4949720-4949870	40.0879	36.8231	47.7064	43.4228	31.7586	33.5438	35.1597	26.8704	0	1	-1	-0.998896063312862	3.23800646679155	0.591588434685854	unidirectional_stable_wPROMPT
2L:4965700-4965850	19.1784	14.9854	19.6025	17.38	10.2788	7.24987	7.24319	7.98776	0.609663661913982	0	0.996719342250378	0.98174691494038	-0.323306641754691	-1.08956542923387	unidirectional_stable_wPROMPT
2L:4967720-4967870	171.854	247.9	228.731	191.18	81.5333	98.3461	75.1697	110.579	0	0.444922219893391	-0.998189582681876	-0.992509826425845	2.99030343236273	0.313679529774309	unidirectional_stable_wPROMPT
2L:4968900-4969050	87.0774	71.1734	99.5984	70.3399	115.811	136.802	141.328	94.6577	0.0784062794590123	0.418850053603568	0.270184171259801	0.468081187231247	3.136201033202	0.813063774320418	bidirectional_stable
2L:4971480-4971630	38.4708	35.0355	40.8429	32.8472	17.4537	19.7533	16.6205	17.4698	0	0	-0.795518096909979	-0.777509106235439	3.8081880635219	1.15376124797894	bidirectional_stable
2L:4974000-4974150	98.4432	76.7445	103.056	91.9557	59.5362	71.9733	68.681	51.3771	0	0	0.837120156179565	0.823439324870054	1.12555288182017	-0.035338992547032	bidirectional_stable
2L:4977080-4977230	44.7345	40.3087	41.4928	46.0188	16.734	17.9933	17.4613	20.5943	0	0	-0.130814095000545	-0.0813746756790475	1.1176142101694	1.08281377681933	bidirectional_stable
2L:4979300-4979450	43.0945	37.2699	48.6163	34.4048	11.2235	13.1601	14.2061	13.639	0	0	-0.999163552619513	-1	0.81666150805522	0.150437606623451	unidirectional_stable
2L:4981580-4981730	96.1199	53.2087	74.6403	81.4347	96.3779	93.2501	81.4212	79.8505	0	0.129914101877073	0.997904664283829	0.99849862403508	0.376861156870617	-1.04138975489196	unidirectional_stable_wPROMPT
2L:4997820-4997970	0.0683317	0.0297921	0	0	0.539806	0.315212	0.3018	0.38037	1	0.933320875085452	1	0.914641415712235	0.596853260504347	3.06494227409172	intermediate_bidirectional_stable
2L:5000240-5000390	0.888312	0.953348	0.25998	0.65585	0.854694	0.840565	0.776056	0.815078	0.134506767506802	1	-1	-0.938923920541457	-0.474154108534779	-1.01128994334914	weak_unidirectional_unstable
2L:5001400-5001550	0.0455545	0	0	0.300598	0.922169	0.840565	2.34973	1.27696	1	0.935242579936439	1	0.983653531613136	1.03010229137528	0.53227705557505	intermediate_bidirectional_stable
2L:5007760-5007910	0.40999	0.446882	0.363972	0.710504	3.93609	4.22909	4.05274	3.07013	0.980844549047664	0.773643803950034	0.853602308937274	0.0345047275486409	1.432724364842	2.75826843804631	weak_bidirectional_unstable
2L:5009700-5009850	222.807	207.86	222.751	171.095	271.59	273.026	310.961	205.074	0.219237040131799	0.925493141507105	-0.999077444480742	-0.990374558613317	4.4499019925284	1.27016351686505	unidirectional_stable_wPROMPT
2L:5010900-5011050	564.853	544.153	686.946	598.053	453.415	431.709	375.784	437.941	0	0	0.471521571592373	0.373484047140152	4.13749909430068	0.813063774320418	bidirectional_stable
2L:5027440-5027590	790.803	558.662	909.697	977.818	347.86	338.17	366.838	518.118	0	0.942050148633243	-0.999828230334911	-0.993892526295417	-1.12494734627424	-0.699530779745023	unidirectional_stable_wPROMPT
2L:5028040-5028190	0.501099	0.178753	0.701947	0.464561	0.719742	0.577888	0.517371	0.950924	0.831083020926226	0.274340437934517	0.947166105508557	0.791207394701197	-0.483004110333752	0.962028334693698	intermediate_bidirectional_stable
2L:5029380-5029530	105.96	88.7209	112.129	87.0914	100.471	90.6759	139.065	115.524	0.925607273175977	0.0994657613679147	0.99657154842157	0.959273420125624	0.185887346220707	0.712912980782946	unidirectional_stable_wPROMPT
2L:5043160-5043310	184.86	176.489	148.917	152.321	334.77	313.662	343.47	313.859	0	0.738257361379136	-0.141475887571977	0.664395958767927	1.7364003524856	0.150437606623451	bidirectional_stable
2L:5043640-5043790	0	0.0297921	0	0.109308	1.07961	0.210141	1.07786	0.624893	1	0.939196609000382	1	0.528955735028449	1.01046760711387	0.842913643315361	intermediate_bidirectional_stable
2L:5052700-5052850	670.744	1038.11	784.1	817.982	438.885	459.552	461.689	633.125	0	0	-0.762307926891792	-0.816405643461321	4.1532516701915	2.26025197294768	bidirectional_stable
2L:5055020-5055170	241.758	237.413	259.616	248.677	158.096	150.382	153.357	251.343	0	0	0.927138531545918	0.976802522214774	3.88752527074159	1.45795035840967	bidirectional_stable
2L:5058140-5058290	309.634	213.222	230.316	362.712	258.23	216.866	198.045	319.103	0	0.336021822642509	-0.998729518737404	-0.997848134598101	0.412798231297681	-0.637702380206455	unidirectional_stable_wPROMPT
2L:5059720-5059870	267.906	257.791	346.736	307.648	173.66	166.353	181.382	216.512	0	0	-1	-1	2.44562159799765	1.10473535614494	unidirectional_stable
2L:5071060-5071210	6.44596	7.44803	5.61557	4.91888	2.76651	3.12585	3.57848	4.94481	1	0	1	0.992461178558842	3.23984044244183	0.515390442001932	unidirectional_stable
2L:5087540-5087690	0.0455545	0.0595842	0.051996	0.0819813	2.31667	2.07514	3.21201	1.30412	0.869914506200545	1	-1	0.587302399844813	0.14773628679878	1.05290457232228	intermediate_bidirectional_stable
2L:5091160-5091310	0.0455545	0.119168	0.0779941	0.163963	0.629774	0.656691	0.840728	0.923755	0.849311528052553	0.871705172002692	0.495062939043846	0.553342910681234	0.0213313882448385	0.158302196900729	weak_bidirectional_unstable
2L:5092020-5092170	0.0683317	0.0297921	0	0.218617	0.359871	0.472818	0.560485	0.950924	0.832282825613558	0.881837155470924	0.150403753740054	0.315517525291178	-0.839056305003241	2.14541357383072	weak_bidirectional_unstable
2L:5092980-5093130	0.819981	0.56605	0.38997	1.17506	2.4966	1.54979	1.72457	3.0973	0.699520394447387	0.23599622165941	-0.680149933657853	-0.860687125655914	2.6725656279541	0.741227990511732	weak_unidirectional_unstable
2L:5093420-5093570	0.797203	0.774595	0.987925	1.09308	0.989645	1.15578	1.57367	1.24979	0.257583754983329	1	-1	-0.980387376523014	3.25385531036755	1.03917199968214	unidirectional_stable_wPROMPT
2L:5100160-5100310	77.6932	64.0531	79.034	70.7772	46.131	51.1694	48.2017	45.7259	0	0	-1	-1	2.52905918809317	0.672798195891769	unidirectional_stable
2L:5108340-5108490	9.79421	4.64757	5.66757	6.8591	90.2601	80.0638	101.771	31.788	1	0.911197408935891	1	0.99872866164889	0.351521634412507	0.612672994533695	intermediate_bidirectional_stable
2L:5145460-5145610	0.296104	0.148961	0.207984	0.519215	0.922169	0.761762	0.862285	0.407539	0.147737886008075	0.981532753960973	-0.949171649265425	0.0923312555268614	0.582958700064967	0.684736009806262	weak_bidirectional_unstable
2L:5146020-5146170	23.7339	25.3531	21.6824	22.8454	52.901	50.2763	53.203	35.7276	0.733406344596756	0.512584734993521	0.999444574991232	0.998984745653317	0.989158353398462	1.119658298035	unidirectional_stable_wPROMPT
2L:5147600-5147750	0.0911089	0.0893764	0.0779941	0.163963	0.494823	0.525353	0.926956	0.3532	0.881159599505365	0.798294841499472	0.717906090370212	0.564080504866035	0.416840800730013	2.78588088297313	weak_bidirectional_unstable
2L:5195800-5195950	36.7852	30.8348	27.8699	31.8907	32.1185	31.2585	25.4158	34.4778	1	0	1	0.99927016002396	-0.605743417248054	-1.39463381541365	unidirectional_stable
2L:5197200-5197350	0.364436	0.119168	0.103992	0.0819813	0.854694	0.788029	0.948513	1.24979	0.858821808235411	0.766361320235368	-0.0391004600212253	-0.28305208432862	1.77151578228447	4.53679101526505	weak_bidirectional_unstable
2L:5278400-5278550	27.8793	28.3621	20.0965	28.1196	36.7968	27.7649	37.2938	33.065	0.225628700610038	1	-1	-0.999597254587966	2.97298342922168	0.247600818587341	unidirectional_stable
2L:5278920-5279070	78.3992	59.9119	62.3953	83.9215	69.5226	65.4852	60.2737	70.9933	0	0	1	1	2.87099689240086	0.656187542042982	unidirectional_stable
2L:5286120-5286270	0.182218	0.297921	0.025998	0.355252	0.652266	0.709226	0.926956	0.706401	1	0.710291152029468	1	0.985603882345858	-0.150907838704908	0.189107139488795	weak_unidirectional_unstable
2L:5289860-5290010	0	0.0595842	0	0	0.292395	0.236409	0.668271	0.190185	0.952632645874092	1	-1	-0.813527384917031	-0.883280844366492	-1.02829478491449	weak_unidirectional_unstable
2L:5290460-5290610	0.204995	0.0297921	0.0779941	0.0819813	3.73366	3.6512	6.91984	2.09203	0.976405660071403	0.971460924750112	-0.769205827293845	-0.805300872399292	-0.648264693166229	0.871544421425242	intermediate_bidirectional_stable
2L:5291040-5291190	0.0227772	0.119168	0.0779941	0.0273271	1.64191	2.15395	3.53537	1.57582	0.994108703080581	0.943514139334948	0.759028806524448	-0.135498728365856	-0.270568667371964	0.693639180065828	weak_bidirectional_unstable
2L:5291540-5291690	0	0	0	0.0273271	0.652266	0.394015	0.409585	0.543385	0.982759057975586	1	-1	-0.585605174895928	-0.866290576812768	0.542522363199289	intermediate_bidirectional_stable
2L:5292440-5292590	0.0455545	0	0	0.218617	0.337379	0.236409	0.194014	0.489047	0.80790449209829	0.648316344937664	-0.620668391556243	-0.773290470580073	0.474755175954831	0.812651421676494	intermediate_bidirectional_stable
2L:5293000-5293150	0.0227772	0.0893764	0	0.136635	0.472331	0.472818	0.797614	0.652062	1	0.82841704018246	1	0.210912367672948	0.37729612471668	1.43908089524259	weak_bidirectional_unstable
2L:5294900-5295050	0.227772	0.0297921	0.0779941	0.409906	3.17136	2.23275	3.51381	6.71081	0.939876489136099	0.958033681442855	0.20415139877907	0.368622025325543	2.00563255434357	3.45266169395313	weak_bidirectional_unstable
2L:5305500-5305650	20.8184	19.7522	6.75949	35.2519	44.7814	42.4222	91.898	79.8505	0.977494341966633	0.673183301899472	0.996332158856397	0.948026134720607	-0.215014619548441	1.18300878441111	unidirectional_stable_wPROMPT
2L:5306660-5306810	0.0911089	0.119168	0	0.218617	1.05712	0.656691	0.776056	1.92902	1	0.855268386643063	1	0.341229915998822	1.40701141765444	3.6595321002476	weak_bidirectional_unstable
2L:5325220-5325370	0.204995	0.268129	0.207984	0.573869	0.472331	0.682959	0.474257	0.597724	0.467449451151013	0.168959294616928	-0.694545256352823	-0.79289649017982	4.00483286291456	0.400774098770091	weak_unidirectional_unstable
2L:5326680-5326830	20.2262	14.8961	12.895	26.0427	21.3448	27.6073	27.8949	30.022	0.307002030523351	0	-1	-1	2.17671380312128	0.98910343849618	unidirectional_stable
2L:5341140-5341290	0.136663	0.0595842	0	0.0819813	1.23706	0.630423	0.582042	1.00526	0	0.927617782322855	0.785844368926979	0.986979246040461	0.529918513417426	-0.55649261900054	weak_unidirectional_unstable
2L:5342280-5342430	39.5868	36.8529	36.8652	31.8087	13.8325	14.1057	18.0218	19.7249	0	0.133265358514066	-0.995388698067039	-0.988246134529949	-0.295364179588957	-0.212909908982151	unidirectional_stable
2L:5342640-5342790	0.296104	0.178753	0.233982	0.437233	0.269903	0.183874	0.107786	0.190185	0	1	-1	-0.930115905923744	-0.33438588076188	-0.692050425423547	weak_unidirectional_unstable
2L:5499540-5499690	0.204995	0.148961	0.181986	0.109308	1.1246	0.971903	0.97007	0.298862	0.925496347977839	0.237822385530912	0.355304555551406	-0.659067941628908	-0.893022359739208	0.10339533362226	intermediate_bidirectional_stable
2L:5520160-5520310	630.952	518.115	597.253	514.706	573.072	570.244	510.58	484.048	1	0	1	0.999975427235968	0.852072274852271	1.7377143270008	unidirectional_stable
2L:5520760-5520910	19.7706	13.8235	7.72141	12.3518	151.506	92.8824	49.2149	126.5	0.51935483006936	0.878637585050664	0.866253604488306	0.964452216713286	0.832037931887268	3.30271693590226	intermediate_bidirectional_stable
2L:5523880-5524030	93.6372	94.1431	81.9718	61.2947	45.6586	44.8126	47.6412	44.2859	0	0	-1	-1	2.52408605170181	0.280248979269321	unidirectional_stable
2L:5524100-5524250	81.3375	60.6865	83.1937	46.9479	32.7258	38.2982	28.5416	30.8371	0.177273965865771	0	0.988973011013394	0.972026395738365	3.59113529589852	1.01389943429243	unidirectional_stable
2L:5525820-5525970	15.443	12.6319	13.025	8.36209	5.12816	4.99085	6.96295	5.35235	0	0	0.982397566109972	0.984039897448182	3.8645281644148	0.905413527792271	unidirectional_stable
2L:5526800-5526950	157.618	145.624	131.706	104.28	68.4205	70.1609	51.3059	71.6182	0	0	0.0802516780452669	0.230556615656885	4.55590279193025	0.584202444311124	bidirectional_stable
2L:5527980-5528130	183.197	181.285	234.112	154.261	75.2805	62.3857	45.2484	70.2054	0	0	0.999340015657753	0.999577774072999	1.57382059207052	-0.553599996152493	unidirectional_stable
2L:5532180-5532330	162.447	126.587	173.251	125.869	193.183	174.102	153.573	153.044	0.133153071150019	0	-0.981890546035451	-0.995401285505925	3.53750314435452	0.241953332340405	unidirectional_stable
2L:5542380-5542530	1105.11	970.18	1108.45	947.868	1041.22	1078.39	1066.24	836.65	0.313815768254696	0	0.804324400650816	0.707099843704047	3.41113398034969	2.00520848085091	bidirectional_stable
2L:5542680-5542830	1.09331	0.506466	0.675949	0.601196	0.764726	0.735494	1.01318	0.787909	0	0.18763066897944	0.852241427607947	0.986940291443338	3.41113398034969	3.28304212007261	weak_unidirectional_unstable
2L:5543000-5543150	9.13367	8.07366	5.97955	8.28011	3.95858	3.62494	3.7725	3.77653	0.694904178146013	0	0.874925139817132	0.147534288669127	2.94408631969547	3.4505981599304	weak_bidirectional_unstable
2L:5546880-5547030	4.46434	3.21755	3.74372	3.08796	1.1246	1.05071	0.776056	1.52148	0.755204939368548	0	0.960667708822682	0.478639950134545	-0.431759950964686	-0.975199015373162	weak_bidirectional_unstable
2L:5720920-5721070	13.188	13.2873	13.8829	11.614	13.855	12.661	14.3139	13.3129	0	0.0405113884025208	0.999123484863359	1	3.47765142161128	0.592525192421212	unidirectional_stable
2L:5724580-5724730	43.5729	36.2868	47.8364	34.7327	62.1227	64.9599	60.1013	40.1562	0	0.2855882825199	0.999633167252987	0.999810353702951	4.38997884846952	1.49123328745674	unidirectional_stable
2L:5771360-5771510	0.182218	0.506466	0.623953	0.300598	0.539806	0.394015	0.388028	0.163016	0	1	-1	-0.926810156751677	-0.714457798908938	-0.922300477309792	weak_unidirectional_unstable
2L:5772320-5772470	1.7994	1.31085	1.84586	0.437233	3.37379	4.49177	5.71264	0.950924	0.43683618252459	0.915481997280452	-0.817381842282904	-0.197927278979296	-0.0552344011286365	-0.94789833514277	weak_bidirectional_unstable
2L:5773300-5773450	0.956644	0.834179	0.675949	0.19129	0.742234	0.656691	0.948513	0.271693	0	0.878087097668102	-0.869907473941541	0.0829554598800488	0.085871941210601	1.49285019948549	weak_bidirectional_unstable
2L:5774560-5774710	0.25055	0.119168	0	0	2.2267	1.89127	3.85872	0.760739	0.949960946366835	0.984676508876866	-0.838839008597081	-0.554969749124257	0.287016225953366	0.689604246759962	intermediate_bidirectional_stable
2L:5780740-5780890	0.318881	0.41709	0.649951	0.136635	11.8308	11.0061	14.4864	2.68976	0.956194768139845	0.986610764013206	-0.866875841019085	-0.621667647180843	0.970979995462952	4.68160705441428	intermediate_bidirectional_stable
2L:5797840-5797990	0.113886	0.0893764	0.12999	0.163963	0.472331	0.262676	1.01318	0.73357	0.746362320357001	0.887892878163626	-0.578618992061987	-0.246946292470684	-0.149036631298882	1.67392477332416	weak_bidirectional_unstable
2L:5799700-5799850	3.71269	4.61778	5.92755	1.99488	7.01748	4.12402	4.6779	2.60825	0.168050864842417	0.0796769521706333	0.181556454842107	0.132334291133161	3.21149921884702	1.53621689725497	weak_bidirectional_unstable
2L:5802020-5802170	96.5527	103.945	70.9486	88.0752	54.2281	72.9715	46.4125	62.7882	0	0	-0.281341406292591	-0.331130573383125	0.586385989449094	-0.260840905485444	bidirectional_stable
2L:5879560-5879710	0.40999	0.774595	0.415968	0.765159	1.93431	2.6005	1.18564	1.03243	0.649673620736634	0	-1	-1	0.126157682710631	0.930637206539839	weak_unidirectional_unstable
2L:5907920-5908070	2.11828	1.04272	1.63788	1.50299	6.38771	3.88761	5.64797	6.05875	0.772238601590118	0.603340627127175	-0.03462622999205	-0.302282501790099	0.353390987811301	0.514707412506084	weak_bidirectional_unstable
2L:5943820-5943970	88.8312	64.5595	96.4267	65.4211	76.3826	74.1798	74.9541	41.0799	0.242267508966454	0	0.999161998257185	0.998692282987386	1.15651460702986	0.263839392042117	unidirectional_stable_wPROMPT
2L:5949260-5949410	76.8276	65.4533	60.2894	75.2315	114.596	103.81	113.024	104.14	0	0.362210896067222	1	1	4.12555124816446	1.49737651727058	unidirectional_stable
2L:5971500-5971650	0.25055	0.119168	0.103992	0.136635	1.14709	1.36592	1.46588	0.896586	0.776189639185948	0.90271897631109	0.211411925078316	0.5589098919491	0.387390823580255	3.32554078015028	intermediate_bidirectional_stable
2L:5972760-5972910	8.51869	7.38845	11.0752	8.19813	4.09353	2.28529	6.27312	7.6889	0	0.888696428976993	-0.969910597364003	-0.532440686095357	-0.353321702796245	1.59470074944287	weak_bidirectional_unstable
2L:5975760-5975910	0.136663	0.148961	0	0.218617	0.562298	0.656691	0.538928	0.815078	0.797188922699297	0.809527419992874	0.0771289006451885	0.108240008239425	0.0712799336294538	0.35256478321064	weak_bidirectional_unstable
2L:5976160-5976310	0.979421	0.744803	0.337974	0.327925	3.10389	3.75627	4.46232	3.1788	0.877337809835687	0.819759104680873	0.601405450681827	0.464407380893782	-0.211855173625409	1.66546440109686	weak_bidirectional_unstable
2L:5977640-5977790	0.637763	0.863971	0.103992	0.355252	7.35486	5.83142	5.36772	7.71607	0.983466593205423	0.900218333610529	0.866253763811095	0.396147783389995	3.15207500696032	3.76396297990277	weak_bidirectional_unstable
2L:5978640-5978790	1.61718	1.31085	0.649951	1.25705	4.02606	4.25536	3.51381	5.73272	0.691511610784598	0.853207088584699	-0.785148422763632	-0.596260143445224	0.952399077213376	3.6482157383562	intermediate_bidirectional_stable
2L:5980220-5980370	0.865535	0.715011	0.467964	1.03843	2.02427	1.7862	2.43595	2.58108	0.0863551152504089	0.834543724835695	-0.286731613420285	0.507506925788288	3.48917552241139	4.10890595285516	weak_bidirectional_unstable
2L:5980960-5981110	361.771	371.389	283.846	348.366	281.959	361.942	328.38	346.626	0	0	-0.99995997118226	-0.999958800253373	4.31997258436146	1.91535070381184	unidirectional_stable
2L:5981980-5982130	1.86773	1.99607	2.15784	3.82579	1.82185	2.02261	1.509	1.63016	0	0	0.86186143309822	0.873268177947432	2.80975531885096	2.83822719818461	weak_unidirectional_unstable
2L:5982440-5982590	154.293	146.369	130.042	126.606	77.6422	101.472	76.0535	92.5114	0.892011416314935	0	0.998387986068424	0.976071827941295	2.39367502941217	3.01269764337101	unidirectional_stable_wPROMPT
2L:5983280-5983430	0.569431	0.625634	0.363972	0.464561	3.9136	4.64937	3.88028	4.29274	0.8932100037883	0.079914486829795	-0.735721225263121	-0.96526983261745	-0.230432441392609	2.05797285137266	intermediate_bidirectional_stable
2L:5986220-5986370	247.725	277.394	132.252	231.187	79.8914	76.2287	67.56	156.305	0	0	0.99993294287274	0.999856998140743	4.29073170711598	-0.922300477309792	unidirectional_stable
2L:5987040-5987190	177.116	180.093	127.962	296.089	34.8175	45.6532	14.4217	76.9162	0.774518273919513	0	0.998767964995839	0.975153654699303	2.00355890006863	4.26708424300118	unidirectional_stable_wPROMPT
2L:5997960-5998110	0.296104	0.0595842	0.207984	0.19129	0.719742	0.761762	1.03474	0.543385	0.714629956317204	0.787072862704227	-0.0799104325187443	0.0662400355598552	-0.66259181096197	0.280262825057329	weak_bidirectional_unstable
2L:5999440-5999590	40.6346	35.1249	30.3397	37.6021	80.791	67.8231	57.0617	45.8617	0.428089405671351	0.596065949737273	-0.994788486548348	-0.992629258326638	3.35236851682557	-0.313633471993276	unidirectional_stable_wPROMPT
2L:6036880-6037030	23.4606	25.7106	20.6424	21.889	15.9243	18.5975	21.7943	20.7573	0	0	-0.999350245193342	-1	0.896672199150088	-0.27823858625206	unidirectional_stable
2L:6045940-6046090	128.19	79.1874	134.826	73.6465	140.845	105.071	78.7913	60.0169	0	0.0702080437650893	-0.999518054214659	-0.999439725377361	-0.532482648939056	0.215663717700202	unidirectional_stable
2L:6047880-6048030	138.349	153.519	134.124	185.77	88.0109	94.8262	86.3147	105.308	0	0	-0.839033976318218	-0.871981954174974	4.1811606883655	1.46701311663562	bidirectional_stable
2L:6048640-6048790	55.417	53.1193	53.5039	54.4629	25.7758	30.2341	26.9033	29.3971	0	0	0.160174611818491	0.301564077939095	3.87850718847326	0.485066956546381	bidirectional_stable
2L:6062780-6062930	258.613	215.546	261.748	253.486	184.299	185.633	206.345	182.088	0	0	0.0359745823954688	0.0654411880085695	1.49079897232494	0.488757872980405	bidirectional_stable
2L:6065940-6066090	76.7365	56.0092	76.5122	85.1785	44.8489	38.8498	33.9956	46.1878	0	0	0.193121228598512	0.135484595327983	2.89632452431675	0.124351232372637	bidirectional_stable
2L:6069060-6069210	99.9921	66.7641	100.248	81.0248	93.6339	82.8744	73.984	55.9959	0	0	0.993896768117786	0.996055769581737	3.79816306953784	0.401643557260074	unidirectional_stable
2L:6070980-6071130	229.8	245.904	253.897	255.7	189.27	158.131	137.75	228.385	0	0	0.989843287306867	0.992991666045663	2.36129497470049	0.513852468287103	unidirectional_stable
2L:6082460-6082610	2.39161	2.83025	0.779941	1.25705	2.85648	2.15395	3.3198	3.61351	0.967511453691712	0.3563731860371	0.993724293614516	0.882602207986213	0.643233352400001	0.854178914828497	intermediate_bidirectional_stable
2L:6083180-6083330	2.89271	1.84711	1.42989	3.27925	15.1596	11.7679	10.8648	11.4926	0.937393452215073	0.72411267790684	0.742271059076729	0.210750725476343	1.207928551433	2.53525823968331	weak_bidirectional_unstable
2L:6084920-6085070	0.865535	0.268129	0.207984	0.710504	2.15923	2.07514	2.39284	2.30939	0.748346308910499	0.874284253251532	-0.808561850751706	-0.650315936568298	0.079583747394159	1.82610029255093	intermediate_bidirectional_stable
2L:6085760-6085910	0.523876	0.297921	0.25998	0.437233	4.67832	3.44106	5.60485	4.61878	0.882858721265078	0.98784867193635	-0.904040695963544	-0.346036090061604	1.46558515294548	4.2490570788327	weak_bidirectional_unstable
2L:6086000-6086150	0.455545	0.446882	0.415968	0.628523	2.83398	2.44289	3.94495	2.90711	0.810450488692267	1	-1	-0.693684299135678	1.46558515294548	4.2490570788327	intermediate_bidirectional_stable
2L:6087860-6088010	0.0227772	0	0	0	0.382363	0.315212	0.237128	0.407539	0.97968079402731	1	-1	-0.670293185536858	-0.417985307475857	0.117310133781717	intermediate_bidirectional_stable
2L:6088560-6088710	0	0.0297921	0	0.0273271	0.517315	0.394015	0.4527	0.3532	0.950136010475775	1	-1	-0.334125228762296	0.214240509140092	2.78825515903074	weak_bidirectional_unstable
2L:6098920-6099070	147.528	118.543	135.06	166.996	137.538	121.094	95.4549	109.845	0	0.78077832355034	-0.999903799381947	-0.999462616001901	4.76673463269507	1.9436398054439	unidirectional_stable_wPROMPT
2L:6100240-6100390	80.5631	99.2971	47.3424	44.1333	27.5751	32.4668	29.7919	36.0264	0	0	1	1	-0.0039693776939731	0.280271451801859	unidirectional_stable
2L:6323660-6323810	75.9393	64.4404	65.723	71.4057	67.8132	79.6698	68.6594	59.9626	0	0	1	1	3.99869257126264	0.581235432778801	unidirectional_stable
2L:6323940-6324090	2.32328	2.29399	2.10584	4.09906	8.16457	8.06417	7.63122	7.30853	0.695901831606633	0.652435908382883	0.985935855040859	0.983941753082424	3.7684883484109	1.32146342335527	intermediate_bidirectional_stable
2L:6324340-6324490	0.296104	0.238337	0.051996	0.300598	0.494823	0.709226	0.689828	0.407539	0.737781952933663	0.533387826417901	0.459571962967881	0.205633244189676	1.38541208027164	1.45460179028062	weak_bidirectional_unstable
2L:6337960-6338110	0.159441	0.119168	0.155988	0.163963	0.202427	0.131338	0.0862285	0.271693	0.535029811971763	0	0.478752310548397	0.0299012025510349	2.03295257702736	0.0897773562050252	weak_bidirectional_unstable
2L:6338720-6338870	35.4642	29.0175	49.5782	82.1452	56.1174	50.8804	43.1574	38.8792	0	0	0.990199698963687	0.996619132653737	2.55716994269399	-0.170063391997405	unidirectional_stable
2L:6339280-6339430	1.2983	0.685219	1.09192	2.76004	2.29418	1.83874	2.39284	3.01579	0.81130230617481	0.300685630981713	0.893979614283913	0.656379027805551	2.12698543342268	0.497046417418911	weak_bidirectional_unstable
2L:6340380-6340530	0.318881	0.268129	0.155988	0.491888	0.58479	0.315212	0.754499	0.706401	0.600782624673239	0.431793677573958	0.592162479206573	0.465649208042062	-0.261742248896771	1.93958567975637	weak_unidirectional_unstable
2L:6340860-6341010	9.31589	5.09445	2.05384	9.56448	9.64904	6.14663	5.38928	10.4873	0.675886304608066	0.1740589735484	0.993511284902062	0.983547410973288	-0.386833526579308	1.66365787691967	unidirectional_stable
2L:6341340-6341490	17.6068	13.1979	11.5691	5.92998	28.4298	26.9243	22.0529	15.9484	1	0.481525505231567	1	0.99592464618999	-0.866290576812768	-0.132229540026431	unidirectional_stable_wPROMPT
2L:6411260-6411410	1.36663	0.685219	0.441966	3.16994	3.68868	3.02078	3.94495	4.37425	0.621814261637861	1	-1	-0.993008649283479	-0.485130137062275	0.616919443398105	weak_unidirectional_unstable
2L:6412080-6412230	17.0601	16.5942	17.0547	16.9155	21.4348	20.0947	21.3631	15.9755	1	0.14182760029746	1	0.998288894478138	-0.515646612680066	-0.668947770765601	unidirectional_stable
2L:6422700-6422850	2.02717	1.57898	1.3779	1.47566	1.03463	1.47099	0.732942	1.27696	0	0.749939453617484	-0.84463613166715	-0.111186997552219	0.571903931976678	2.04837574095404	weak_bidirectional_unstable
2L:6423380-6423530	436.252	398.142	350.947	318.06	155.869	219.703	158.898	222.136	0	0.912613425229443	-0.999452897490935	-0.987559736307596	1.0020720770974	1.83770617555263	unidirectional_stable_wPROMPT
2L:6424260-6424410	47.9233	36.8231	31.2496	35.6345	44.2416	44.4974	30.9345	30.973	0.289457237078061	0	0.969949116542868	0.957430816144721	2.00563255434357	0.0827418045329447	unidirectional_stable
2L:6448320-6448470	2.02717	1.63857	1.40389	2.04953	0.787218	0.840565	0.97007	1.22262	0	0.161923255053853	-0.947486299274709	-0.88323807410382	-0.567594039125037	0.428716517511203	weak_unidirectional_unstable
2L:6455140-6455290	0.40999	0.268129	0.415968	0.273271	3.26133	2.25902	2.73775	6.92816	0.920123573051154	0.882088068759434	-0.30019459418979	-0.465619097256633	1.2437619599266	1.28599259811126	weak_bidirectional_unstable
2L:6465640-6465790	0.819981	0.476674	0.493962	1.55764	0.652266	0.472818	0.538928	0.597724	0	1	-1	-0.980937563847524	-0.48425522554801	0.637311995847559	weak_unidirectional_unstable
2L:6467660-6467810	30.3848	27.0512	36.3972	29.322	22.447	23.4833	23.1523	20.4041	0	0	-1	-1	1.75523766570142	0.265965139357774	unidirectional_stable
2L:6473420-6473570	0.455545	0.744803	0.675949	0.464561	0.134952	0.157606	0.517371	0.489047	0.198360532559929	0	0.281712637721997	-0.614703889833223	3.46045430449105	3.55843550790523	weak_unidirectional_unstable
2L:6476920-6477070	269.136	203.659	277.217	245.616	207.151	181.615	132.512	170.324	0	0	-0.999414830030552	-0.999764292931038	3.11863903989544	0.834307558773699	unidirectional_stable
2L:6479400-6479550	1.13886	0.804387	0.441966	1.47566	0.922169	0.945635	0.323357	1.73883	0	0.558861003100053	-0.960577716365138	-0.91220682631554	0.353390987811301	-0.621821296270448	weak_unidirectional_unstable
2L:6479740-6479890	0.432767	0.327713	0.207984	0.464561	0.877186	0.44655	0.344914	0.652062	0	0.754726526051036	-0.567470649143078	0.0889235717314342	0.805831089464905	-0.0786557448391978	weak_bidirectional_unstable
2L:6480500-6480650	1263.34	1331.92	1247.59	1278.77	563.918	602.711	629.878	575.88	0	0.132878527158933	-0.999991105475358	-0.999977855554733	3.32748556008467	1.10510765172624	unidirectional_stable
2L:6480820-6480970	18.4951	13.5852	21.5004	17.2707	20.5351	20.8302	17.0517	14.7529	0.77818674188421	0.0304889483893135	0.999266125983851	0.996796314078121	3.50931970537564	1.53989225159618	unidirectional_stable_wPROMPT
2L:6481400-6481550	1.0022	1.1321	0.649951	0.628523	0.449839	1.26085	0.646714	0.652062	0	0.647107000439029	-0.844504730343798	-0.500318645131335	2.12595333886802	0.656461669922724	weak_bidirectional_unstable
2L:6488960-6489110	29.2004	34.2014	29.1178	28.3382	23.1892	15.2615	10.4121	27.8485	0	0	0.954720934074672	0.980159572960082	3.77118681063907	1.12509967366584	unidirectional_stable
2L:6490860-6491010	65.9401	59.8822	74.2504	64.5739	43.4994	41.1614	33.4351	33.1737	0	0	-0.750868025641444	-0.672148049291061	0.895101233518159	0.422908343646837	bidirectional_stable
2L:6494520-6494670	35.3047	25.5616	60.7054	32.1913	24.0889	23.7722	30.1369	18.5838	0	0.476885770445966	-0.956003007640535	-0.866099050451488	1.18724149307531	2.51353840808169	unidirectional_stable_wPROMPT
2L:6498580-6498730	53.8454	52.6725	46.3545	59.2451	118.69	136.093	198.8	110.905	0	0.624230275931464	1	1	3.26296454519163	0.382928669624282	unidirectional_stable
2L:6500160-6500310	0.364436	0.119168	0.12999	2.24082	1.88932	1.81247	2.09104	4.34708	0.713611942950347	0.821475631418136	-0.942558253523936	-0.909423955919593	0.572904905677026	2.05892728761384	intermediate_bidirectional_stable
2L:6536160-6536310	0.0455545	0.0595842	0	0	0.269903	0.44655	0.538928	0.135846	0.923237933224791	1	-1	-0.969009948124213	-0.347564199517541	0.706606441131711	weak_unidirectional_unstable
2L:6557620-6557770	417.621	343.712	379.493	372.086	337.402	277.491	244.997	242.893	0	0	1	1	2.97495852848897	-2.80568248779863	unidirectional_stable
2L:6561580-6561730	10.8875	11.1423	15.1828	9.34587	7.5348	11.3476	9.33423	7.63456	0	0	-0.985765869432081	-0.998484329221402	0.792885258341967	0.0151097555865101	unidirectional_stable
2L:6562140-6562290	185.475	179.974	202.057	166.258	82.1406	88.8897	101.512	88.7892	0	0	0.998389175500311	0.998796687909949	1.64699830592642	0.706606441131711	unidirectional_stable
2L:6610960-6611110	27.3099	26.4852	14.6629	33.6943	14.3723	19.5169	11.145	14.8344	0	0	0.999416712060248	1	3.53914758331815	-0.829659264099733	unidirectional_stable
2L:6611680-6611830	0.40999	0.357505	0.025998	0.273271	0.134952	0.0525353	0.107786	0.163016	0	0	0.604349298233576	0.452062063975436	2.00084010037221	0.591588434685854	weak_unidirectional_unstable
2L:6612440-6612590	3.8038	5.18383	1.3779	5.21947	3.30631	3.83508	4.89347	3.99388	0.566527511619554	0.0197540430456323	0.987068160891434	0.97099278174456	2.28038431118762	2.40989152877355	unidirectional_stable_wPROMPT
2L:6641060-6641210	0.0455545	0.0297921	0.103992	0.0546542	0.314887	0.551621	0.409585	0.108677	0.78831326620064	1	-1	-0.596470578635065	0.0908002225774989	-0.309826065087918	intermediate_bidirectional_stable
2L:6644100-6644250	0.159441	0	0.103992	0.273271	2.06926	1.83874	4.80724	2.49957	1	0.95001713578996	1	0.914926516173345	0.595355186101074	1.82610029255093	intermediate_bidirectional_stable
2L:6644640-6644790	0.0911089	0.0893764	0.025998	0.273271	3.93609	2.65303	4.95814	1.71166	0.970455852517679	0.959682528376844	0.37337547154316	0.232556113695156	0.709669497878293	2.10001544182314	weak_bidirectional_unstable
2L:6645320-6645470	0.911089	0.715011	0.701947	1.47566	4.38593	3.17839	3.57848	3.4505	0.989646892393163	0.684084545570903	0.985631359622954	0.638257619234365	-0.0843955425728136	2.28988471783862	intermediate_bidirectional_stable
2L:6647360-6647510	0.296104	0.208545	0.207984	0.409906	1.32702	0.840565	1.76768	1.38563	0.704230086463422	0.921976354204367	-0.711930849649389	-0.221091441741042	0.13308320060463	1.19176861345359	weak_bidirectional_unstable
2L:6648140-6648290	5.1021	5.03487	4.41966	6.88643	13.4277	13.3702	13.193	16.4374	0.618793995102844	0.834415553397131	-0.995150320387952	-0.988870284130023	-0.554020949050426	-0.974547422788016	intermediate_bidirectional_stable
2L:6648520-6648670	0.523876	0.297921	0.207984	0.218617	0.832202	0.577888	0.819171	0.73357	0.820992175143993	0	0.281222034141057	-0.691876680361003	0.405252420686024	0.530854662658853	weak_unidirectional_unstable
2L:6649180-6649330	62.2274	55.9794	54.4919	70.5859	110.66	105.228	101.901	91.9136	0.701909000022772	0	0.332792129053791	-0.329101645925605	3.40183982304101	0.794765688265384	bidirectional_stable
2L:6656300-6656450	32.2753	26.0085	33.2775	23.9385	85.8292	74.784	88.8585	78.7365	0.646121240363192	0.909597267920909	-0.996161516099063	-0.985057950340627	0.487472784251976	0.115397583073032	unidirectional_stable_wPROMPT
2L:6658400-6658550	113.567	127.034	122.711	119.693	114.754	89.3625	90.9064	93.8698	1	0	1	0.999667407463518	3.69662761419524	0.52818744282817	unidirectional_stable
2L:6663900-6664050	63.8218	56.9923	40.2189	49.7353	54.6554	58.4455	46.3694	48.2255	0	0.0471713766468013	0.852710807860858	0.973197871594326	-0.369101113348088	-0.229520562830939	unidirectional_stable
2L:6667860-6668010	20.3173	13.466	16.0408	23.556	31.7811	27.9225	40.8723	43.3622	0.493325678097326	0	-0.984331780280204	-0.996588329128123	4.2741178954502	3.08749666631056	unidirectional_stable
2L:6673300-6673450	104.16	66.1087	169.455	73.5099	62.0103	56.5542	58.2042	57.7619	0	0.431595125312504	-0.998658956363262	-0.995842987179531	1.95928805442293	2.06180423961279	unidirectional_stable
2L:6673800-6673950	72.3861	61.7889	63.5652	55.2007	40.2156	50.1712	60.4246	38.0913	0.776900971965841	0	0.998783004627629	0.992695810756597	3.25328836635263	1.68527346594852	unidirectional_stable_wPROMPT
2L:6682980-6683130	3.62158	3.72401	1.55988	5.43809	4.65583	4.49177	2.62997	5.35235	0.0287117497472446	0.54095555787237	-0.713291301003196	-0.477016125195353	-0.0163593252800847	1.28704744766659	weak_bidirectional_unstable
2L:6684300-6684450	80.2898	72.3353	68.5308	83.4296	96.6479	74.9153	74.5876	65.8583	0.0236520804797732	1	-1	-0.999711650061994	-0.0039693776939731	-0.301283822070129	unidirectional_stable
2L:6709160-6709310	1.7994	1.45981	1.2739	0.327925	1.19207	1.15578	0.689828	1.08677	0	1	-1	-0.989093381883485	1.47411806384718	0.0477717620564979	weak_unidirectional_unstable
2L:6717520-6717670	97.4866	47.6078	77.5781	47.9044	125.64	123.248	39.9669	56.8924	0	0.217414279157061	1	1	4.48816178191879	1.61466770550134	unidirectional_stable
2L:6723340-6723490	74.3449	60.0013	69.9087	74.1657	86.0766	79.7223	68.0774	62.6795	0.0610162735019445	1	-1	-0.999709233824221	2.75611684846852	0.581235432778801	unidirectional_stable
2L:6723740-6723890	77.1237	76.1784	72.1705	85.0419	64.0795	60.7045	66.0079	59.392	0.756940272307313	0	0.999853293796763	0.999250868392422	2.97529848348235	-0.0325337402004817	unidirectional_stable_wPROMPT
2L:6785820-6785970	1.45774	0.893764	1.2739	2.0222	1.82185	1.68113	2.19883	1.98336	0.0543285361581802	0.864954918305535	-0.904425058055024	-0.479911356467	1.0977977895997	2.64095506258275	weak_bidirectional_unstable
2L:6786880-6787030	1946.95	1582.65	1582.97	1630.55	847.744	881.411	673.1	1014.07	0	1	-1	-0.999984622307337	1.27886612167243	0.882649465051068	unidirectional_stable
2L:6787420-6787570	0	0.0893764	0	0	0.449839	0.0788029	0.538928	0.3532	0.33076199921602	0.977629139809823	-0.333333333333333	0.874669492552558	0.573888713879717	0.873826048956412	intermediate_bidirectional_stable
2L:6792100-6792250	6.83317	7.5672	7.04546	9.31854	4.70081	4.25536	8.57973	4.29274	0	0.69439580493179	-0.998063207667417	-0.991068080375943	0.512978286872095	1.41164364640195	unidirectional_stable_wPROMPT
2L:6794180-6794330	0.523876	0.625634	0.571957	0.136635	0.269903	0.341479	0.560485	0.217354	0	0.908684421937121	-0.967932763221138	-0.530306560728258	-0.346895317363846	-0.294119670188066	weak_bidirectional_unstable
2L:6794600-6794750	74.8688	71.5607	96.1147	59.0812	39.6533	42.9213	51.3706	26.4357	0	0	-0.999802456286637	-1	-0.401780097123608	-1.19608690737335	unidirectional_stable
2L:6852120-6852270	40.384	37.4487	43.5207	45.7729	35.0649	31.8627	25.459	29.207	0	0	0.999286955965243	1	2.98349286626429	-0.263052841500564	unidirectional_stable
2L:6854020-6854170	94.5939	70.3392	115.327	87.3101	225.459	245.051	272.223	162.88	0.738246357317181	0.594103894698364	0.999858541306442	0.999780651394546	3.10981947655729	0.0827418045329447	unidirectional_stable_wPROMPT
2L:6907880-6908030	42.844	34.4397	33.4335	31.2075	40.4405	50.3813	51.9958	46.2964	0.172880593955982	0.300609064057466	0.11849249531089	0.200181266230281	2.80131184806433	-0.035338992547032	bidirectional_stable
2L:6914140-6914290	18.2446	16.7134	11.3871	10.8215	8.02962	8.30058	13.1498	12.6065	0	0.575839112327676	-0.98231257369922	-0.943358818414146	4.19147151960782	1.37040561418946	unidirectional_stable_wPROMPT
2L:6918720-6918870	100.197	97.4798	102.38	81.8173	123.683	139.192	173.513	157.066	0.356522830750151	0	-1	-1	1.09261151713249	-0.692050425423547	unidirectional_stable
2L:6919260-6919410	0.432767	0.268129	0.0779941	0.300598	1.23706	1.33965	1.57367	1.4128	0.554100693791894	0.810669802838669	0.91559984978072	0.963271609088137	2.40712681596077	0.0643824159052855	intermediate_bidirectional_stable
2L:6919900-6920050	5.3071	4.76674	4.54965	5.11017	2.11424	2.10141	1.74613	1.46714	0	0	-0.940490963831107	-0.930864091638287	1.14298471817149	-0.196103858113958	weak_unidirectional_unstable
2L:6920200-6920350	99.5593	83.0008	100.404	100.974	70.1748	69.7143	60.6833	65.7225	0	0	-0.999738997558254	-0.999795945749376	1.92508453253998	-0.260840905485444	unidirectional_stable
2L:6920840-6920990	8.9059	8.58013	6.03154	9.50983	10.2113	9.9029	13.2576	14.0465	0.656040441813793	0.28536166778272	0.951698440519567	0.902190428834925	2.28823222425475	1.16497497453874	unidirectional_stable_wPROMPT
2L:6921100-6921250	17.6068	16.058	12.531	20.0034	36.4819	33.4912	32.3141	32.2771	0.846865847498401	0.503798039842736	0.992288179469998	0.975225333382024	0.994115667277118	0.431717740149002	unidirectional_stable_wPROMPT
2L:6921580-6921730	5.14766	3.96235	2.85978	4.80957	7.46732	8.37938	8.38572	5.9229	0.679225912612104	0.0910346756985381	0.308965322009908	-0.198704839244008	0.476253102178909	0.655845145981208	weak_bidirectional_unstable
2L:6922000-6922150	0.774426	0.56605	0.415968	0.464561	1.46198	1.31338	1.74613	1.0596	0.909325175084327	0.303060277201737	0.775261758835856	0.0136729661574827	-0.0956615588353964	0.0224936676867826	weak_bidirectional_unstable
2L:6945240-6945390	61.9769	55.0856	55.7658	57.3596	38.6636	56.7907	59.7348	49.122	0	0.925395010457485	-0.999741149721402	-0.996090950134194	2.62834216587002	0.109142239560729	unidirectional_stable_wPROMPT
2L:6948720-6948870	75.051	67.8367	66.5809	58.4253	53.3284	62.1755	50.4652	41.7048	0	1	-1	-0.999747030280665	0.632695111505258	-0.258508697537555	unidirectional_stable
2L:6950020-6950170	27.9249	16.773	30.3397	23.9659	22.1321	19.7007	20.738	18.3664	0	0	-1	-1	3.88120954312576	1.60766946809335	unidirectional_stable
2L:6950400-6950550	40.0652	32.384	30.7817	29.7319	21.2999	19.2016	22.3547	23.8546	0	0	0.707732722755668	0.621707087406017	3.88120954312576	1.55147083641582	bidirectional_stable
2L:6956880-6957030	78.6498	67.36	92.423	70.0667	28.7222	28.9995	29.0374	30.5111	0	0	0.473156187661953	0.336893201813759	3.99409190558888	1.04457651326327	bidirectional_stable
2L:6960300-6960450	21.1601	20.8247	22.4363	19.4296	15.4969	17.074	19.617	15.6223	0	0	-0.337485797658479	-0.574405049384127	3.667740453912	0.182988899270096	bidirectional_stable
2L:6964060-6964210	106.62	77.8766	93.5669	96.4646	19.9503	18.1772	13.2145	22.3603	0	0	-0.971318712730494	-0.964417048492902	0.085871941210601	0.871544421425242	unidirectional_stable
2L:6966420-6966570	0.797203	0.506466	0.155988	1.03843	4.40842	2.81064	3.57848	5.89573	0.875758750369513	0.810282994558848	-0.0161907956731674	-0.22398373810845	0.663730032784291	0.280288562910156	weak_bidirectional_unstable
2L:6967600-6967750	266.471	243.64	188.512	223.262	148.784	144.971	156.871	146.959	0	0	-0.999943598171016	-1	4.46523753352049	1.37471182666231	unidirectional_stable
2L:6968100-6968250	0.113886	0.0595842	0.025998	0.245944	9.89645	3.91388	7.58811	20.1053	0	0.989268143063734	1	1	3.6692581313676	0.0425223476861041	weak_unidirectional_unstable
2L:6971720-6971870	58.3553	55.0558	58.7035	52.468	114.709	101.708	111.45	93.9242	0.467620946098449	0	-0.999734689142899	-1	3.18252094105248	-0.281205223006345	unidirectional_stable
2L:7013260-7013410	2.07273	1.5194	1.3779	1.36635	3.84612	4.64937	4.72101	3.15164	0	0.612883320890462	1	1	0.75513583299995	-0.260840905485444	weak_unidirectional_unstable
2L:7023900-7024050	158.848	132.575	148.943	146.801	75.6629	83.8989	84.0728	73.7374	0	0.740214048935753	-0.99867224226366	-0.990544228966359	0.354956754977866	0.607469518621861	unidirectional_stable_wPROMPT
2L:7024400-7024550	6.4004	2.74087	5.04362	6.23058	11.246	7.40748	7.24319	11.0036	0.328055202776051	0.543686246627844	-0.0921007000570156	0.100791920256216	0.22718634026303	0.32804774505656	weak_bidirectional_unstable
2L:7027100-7027250	31.182	22.076	27.1679	29.8958	21.7047	29.5511	33.5429	23.4742	0	0	-0.998634057158772	-0.99918633340848	3.31119180170802	1.25822315923042	unidirectional_stable
2L:7027460-7027610	57.3303	43.0496	39.647	45.3903	32.4559	28.4216	19.617	35.6461	0	0	0.984796758656187	0.99381842172183	3.99660295232467	1.41415556613821	unidirectional_stable
2L:7032580-7032730	256.084	250.909	286.212	209.927	201.775	215.368	177.156	153.099	0	0	-0.550112427831062	-0.496798225309674	4.67207055119632	1.74042362302087	bidirectional_stable
2L:7033100-7033250	0.546654	0.297921	0.649951	0.437233	0.359871	0.341479	0.409585	0.38037	0.00436426787953723	0	-0.277329107823491	-0.661838122616476	3.43034225627245	0.905413527792271	weak_unidirectional_unstable
2L:7038420-7038570	1.2983	1.5194	0.597955	1.14774	0.989645	0.998171	1.25031	1.14111	0.860494614058316	0	0.843547314643746	-0.168643494598832	3.00554282147321	1.59896131060149	weak_bidirectional_unstable
2L:7042260-7042410	8.1087	6.22655	6.18753	5.27413	7.5348	7.32867	6.46714	4.64594	0.922865294081552	0	0.997690258439885	0.970262823191099	3.59395963067693	0.53227705557505	unidirectional_stable_wPROMPT
2L:7049260-7049410	0.478322	0.625634	0.51996	0.437233	8.29952	7.90656	11.0804	4.12973	1	0.933440984730961	1	0.971417287357712	2.14544766641989	1.73403467784422	intermediate_bidirectional_stable
2L:7049960-7050110	0.751649	1.25127	0.857935	1.22972	3.77865	3.54613	4.65634	2.25505	0.940792651354794	0.197129290904994	0.714309280677214	-0.386472236149966	0.201411849958857	2.11151054912632	weak_bidirectional_unstable
2L:7050500-7050650	0.797203	0.56605	0.831937	0.683177	1.01214	1.05071	1.25031	0.815078	0.26128104395567	0.405453114146793	-0.509334180850866	-0.424584319731953	0.409427026889673	2.41041922694882	weak_bidirectional_unstable
2L:7056200-7056350	34.6897	33.1288	37.6191	33.8583	85.8967	77.8573	63.227	49.2579	1	0.495660853983908	1	0.999681080454734	2.76440825958503	1.00701887658587	unidirectional_stable_wPROMPT
2L:7065820-7065970	31.9337	30.388	41.0769	35.6072	8.25454	7.9591	6.46714	7.85192	0	0	-1	-1	1.43527495255338	-0.957340500860211	unidirectional_stable
2L:7080440-7080590	0.182218	0.0893764	0.103992	0.0819813	0.787218	0.919368	0.905399	0.978094	0.80237819626425	0.885378855473214	0.520558483354817	0.690790883820507	0.422769873149729	-0.491502651154442	intermediate_bidirectional_stable
2L:7083740-7083890	2.3005	2.23441	1.19591	1.63963	3.21635	1.05071	3.83717	3.28748	0.359975084923653	0.0715441347789067	-0.930579282054789	-0.951623644487442	-0.754455753331461	-0.452591999136566	intermediate_bidirectional_stable
2L:7084120-7084270	1.61718	1.28106	1.19591	0.65585	2.04677	1.18204	2.78087	2.4724	0.425652881529722	1	-1	-0.950055048417673	-0.0884495886333228	-0.381401499102011	intermediate_bidirectional_stable
2L:7084620-7084770	989.853	799.948	558.932	506.672	1559.68	1671.54	1988.13	1500.29	0.575009860611879	0.954151787179026	-0.999968092448424	-0.999704271875099	0.177501440134884	-0.692050425423547	unidirectional_stable_wPROMPT
2L:7086340-7086490	0.0227772	0.0893764	0.12999	0.0273271	1.41699	0.8931	1.42277	1.11394	0.894653771980955	1	-1	-0.0555219709821032	2.04359358186229	5.19564974748401	weak_bidirectional_unstable
2L:7086980-7087130	0.0227772	0	0.0779941	0.0819813	0.224919	0.157606	0.323357	0.244523	0	0.968815822656973	-0.700938864891662	0.844082535726333	0.699956685991797	2.04877041447204	weak_unidirectional_unstable
2L:7087580-7087730	0.113886	0.0893764	0.025998	0	0.69725	0.788029	0.711385	0.706401	0.889090475500495	0.963460110082088	-0.602596346690186	-0.141110811810686	0.0200222665432506	2.13390954372692	weak_bidirectional_unstable
2L:7089680-7089830	1.18442	1.69815	0.857935	1.22972	3.55373	4.3867	3.98807	4.10256	0.490138575108284	0.696216499620447	0.900196442182508	0.939311402602362	0.0822418152524604	-2.94426063402103	intermediate_bidirectional_stable
2L:7091580-7091730	0.113886	0.238337	0.12999	0.136635	0.494823	0.551621	0.237128	0.244523	0.80876833248443	0.276097873774156	0.434565880755287	-0.197445866941065	-0.0371112454605838	1.68346309718115	weak_bidirectional_unstable
2L:7136800-7136950	0.0455545	0.0297921	0	0	0.269903	0.367747	0.474257	0.108677	0.929986600679816	1	-1	-0.763377009183317	1.02308747303628	3.11140624379414	intermediate_bidirectional_stable
2L:7150980-7151130	0.273327	0.148961	0.051996	0.300598	1.16958	1.65486	0.797614	0.679232	0	0.81984876150993	1	1	-0.987082775738687	0.455018648137683	weak_unidirectional_unstable
2L:7155300-7155450	0.0911089	0.148961	0.025998	0.0273271	0.359871	0.236409	0.0862285	0.326031	0	0.732668050981317	0.796914116541539	0.955397082156632	0.663376572001102	2.36188793066766	weak_unidirectional_unstable
2L:7157560-7157710	5.07932	5.60092	4.83563	1.85824	6.1403	7.24987	6.27312	3.91237	0.262345153539842	1	-1	-0.99809193904329	1.16203537982663	3.45416574766115	unidirectional_stable
2L:7182040-7182190	27.7655	27.379	25.972	32.164	19.568	18.65	19.8972	28.2289	0.467800302802814	0	0.976857391448876	0.942949447298008	3.47238109824042	-0.0168273453006296	unidirectional_stable
2L:7188120-7188270	26.3988	16.1473	19.1085	20.7959	19.3656	17.5205	23.7775	22.0886	0.00244879490011841	1	-1	-0.997599523079394	0.0947390908218373	1.60914139144615	unidirectional_stable_wPROMPT
2L:7204200-7204350	15.1696	12.6617	9.07331	15.4671	16.8465	13.9744	14.1415	13.7476	0.107617294994675	1	-1	-0.999233796521781	3.75194668759495	0.581235432778801	unidirectional_stable
2L:7207800-7207950	1.18442	0.56605	0.51996	1.88557	0.69725	0.472818	0.280243	1.46714	0	0.118654333604707	-0.265432176000339	0.187289863651523	0.651417259223786	2.63466056855848	weak_bidirectional_unstable
2L:7213140-7213290	0.501099	0.119168	0.103992	0.792486	3.44127	2.91571	4.72101	4.02105	1	0.874478942102471	1	0.600578633311935	-0.0843955425728136	1.0182146694622	intermediate_bidirectional_stable
2L:7213720-7213870	0.273327	0.0595842	0.103992	0.409906	6.68011	4.85951	11.1881	7.09118	0.975329397162942	0.964121630886748	-0.159568323625728	-0.334782524127283	0.164344700354382	1.79371009943732	weak_bidirectional_unstable
2L:7217940-7218090	0.0683317	0.0893764	0.051996	0.218617	7.96215	4.99085	6.94139	8.53115	0.984235883221163	0.98678254746371	-0.520576035128785	-0.453446635157455	-0.418332146036038	2.51932259019877	intermediate_bidirectional_stable
2L:7219420-7219570	0.911089	1.07252	1.22191	0.84714	3.73366	3.41479	3.94495	2.77127	0.715649957120652	0.658362432081988	-0.675581772563668	-0.722432007962682	3.25637922465281	0.988246688713044	intermediate_bidirectional_stable
2L:7220020-7220170	79.1281	80.8856	31.5616	49.2707	201.46	185.949	370.739	271.829	0.766110455545358	0.931351959994792	-0.999810856712121	-0.999355719854989	3.9928191085399	0.676979855336629	unidirectional_stable_wPROMPT
2L:7222980-7223130	34.5531	26.9321	39.283	29.1307	36.5494	37.4051	35.7633	27.3051	0.050837213483409	0.866015313566323	-0.999599719467982	-0.997167815781698	3.48318314143258	-2.56912405243069	unidirectional_stable_wPROMPT
2L:7240420-7240570	13.598	4.20069	5.79756	20.9599	55.6675	21.2768	41.325	50.8609	0.736519163109172	0.766511160600905	-0.997750959400013	-0.997462433247402	2.07536081743687	1.73895276409202	intermediate_bidirectional_stable
2L:7296280-7296430	0.364436	0.506466	0.233982	0.519215	0.0899677	0.157606	0.0646714	0.108677	1	0	1	0.750380117570364	-0.565253347207695	0.863256205390689	weak_unidirectional_unstable
2L:7306920-7307070	0.0911089	0.238337	0	0.0273271	0.269903	0.288944	0.711385	0.0815078	1	0.720560597237272	1	0.88904075082514	0.794242573539874	0.358740677742954	NA
2L:7324980-7325130	0	0	0.025998	0	0.157444	0.210141	0.388028	0.434708	0	0.978158832785442	1	1	-0.0256120560569122	3.48478035208082	weak_unidirectional_unstable
2L:7388180-7388330	18.1307	15.4919	15.2348	13.9095	11.9882	9.98171	16.3403	13.5846	0	0.504528241881925	-0.996951932856643	-0.99255932859146	3.15924044746552	-0.684321180747358	unidirectional_stable_wPROMPT
2L:7410100-7410250	2.25495	2.20462	1.87186	2.84202	7.91716	14.7887	44.6017	8.69417	0.628276851951653	0.883632535122815	0.895486508007503	0.966063951790354	1.11532991458429	0.548521828065615	intermediate_bidirectional_stable
2L:7412280-7412430	17.4929	14.8365	11.8291	11.9966	21.2549	23.0893	22.4625	15.7038	0.963513741456192	0.314509264675532	0.999188775044548	0.984868171050365	3.66200802409205	-0.152392549711766	unidirectional_stable_wPROMPT
2L:7422440-7422590	0.182218	0.0893764	0.051996	0.464561	3.17136	2.99451	3.06111	3.64068	0.561849989658966	0.949394576729512	0.607022724991781	0.94506442866023	-0.155757888438314	1.56279452515183	intermediate_bidirectional_stable
2L:7423720-7423870	14.7824	7.98429	7.9294	15.7951	138.933	131.259	112.313	157.093	1	0.913741152154189	1	0.997686218770702	0.899607332604052	1.66243823942047	intermediate_bidirectional_stable
2L:7424580-7424730	0.296104	0.297921	0.051996	0.327925	2.20421	2.46916	4.72101	3.91237	0.872983462436197	0.932376467349301	0.674594546642589	0.812488464495898	1.16057060013625	3.4083210258012	intermediate_bidirectional_stable
2L:7425020-7425170	0.387213	0.268129	0.337974	0.546542	4.07104	2.73184	5.17371	6.54779	0.644702650924778	0.933318106307538	0.512947199485459	0.886048242470478	1.42257034203161	2.66855811100571	intermediate_bidirectional_stable
2L:7426960-7427110	143.383	101.68	145.563	107.013	112.212	119.754	104.336	81.1546	0	0	1	1	2.68122364278811	0.418840971279732	unidirectional_stable
2L:7427560-7427710	0.455545	0.327713	0.207984	0.929121	0.382363	0.262676	0.1509	0.244523	0.351010983285113	0	0.753535504180304	0.299072336957357	0.811120132212638	0.0151097555865101	weak_bidirectional_unstable
2L:7433520-7433670	25.8522	13.7044	12.1411	36.3177	14.7322	17.2841	18.9056	27.0334	0	1	-1	-0.983337035429569	0.388740994106547	1.75325332266009	unidirectional_stable_wPROMPT
2L:7437220-7437370	3.39381	0.655427	0.857935	18.5004	1.97929	0.551621	1.31498	10.4873	0	0	1	1	-0.754264081838636	-0.281205223006345	weak_unidirectional_unstable
2L:7473320-7473470	1.27553	1.16189	0.727945	1.66695	0.989645	0.525353	0.926956	1.71166	0.236685967456846	0	0.797191657168116	0.690891210768328	-0.233553218324543	0.530854662658853	weak_unidirectional_unstable
2L:7486440-7486590	0.159441	0	0.051996	0.19129	0.652266	0.183874	1.44433	1.33129	0.76669104171976	0.906651122216411	0.457159862666034	0.740562858651739	0.813513501668973	3.21428042769589	intermediate_bidirectional_stable
2L:7495500-7495650	0.159441	0	0.025998	0.273271	0.247411	0.44655	0.840728	0.679232	0.800560642940631	0.778413946311911	-0.251112141053014	-0.299754503402041	-0.311022194348924	-0.385896199210174	weak_bidirectional_unstable
2L:7496340-7496490	42.1834	24.9956	33.5375	66.2135	107.691	103.836	150.965	76.9162	0.620102674460786	0	-1	-1	1.31948900075967	-0.949013904603412	unidirectional_stable
2L:7570660-7570950	0.0227772	0.0297921	0	0.0273271	0.472331	0.656691	0.754499	0.624893	0.939696321208721	0.973192359715512	0.429831631963393	0.69884695682049	0.0759063401691535	2.62571287592999	intermediate_bidirectional_stable
2L:7573660-7573810	0.204995	0.178753	0.207984	0.163963	1.23706	0.919368	2.00481	0.434708	0.874719007681896	0.787838873221698	0.162744641115838	-0.0988646979231539	0.0908002225774989	0.247600818587341	weak_bidirectional_unstable
2L:7576540-7576690	167.39	146.875	152.946	103.296	539.761	597.379	742.88	331.465	0.7420253811353	0	-1	-1	-0.391097874226511	0.758853386609935	unidirectional_stable
2L:7675680-7675830	0.182218	0.0893764	0.025998	0.273271	1.34952	0.788029	2.22038	0.815078	0	0.889645732163131	1	1	-0.377284381968765	0.150437606623451	weak_unidirectional_unstable
2L:7678480-7678630	0.797203	0.41709	0.363972	0.382579	4.1835	2.18021	3.83717	1.65733	1	0.830995816361182	1	0.95684543530393	0.969619317536603	1.3207591884786	intermediate_bidirectional_stable
2L:7701580-7701730	285.262	155.813	141.741	447.29	414.122	281.668	329.22	392.107	0.272959226886201	0.924525475948899	-0.999955776968727	-0.999574083957094	1.98554512872995	2.02472480901125	unidirectional_stable_wPROMPT
2L:7782920-7783070	0.0683317	0.238337	0.155988	0.109308	0.202427	0.210141	0.107786	0.217354	1	0.195027014702923	1	0.926341346572893	3.20475204309637	0.776698815755743	weak_unidirectional_unstable
2L:7790480-7790630	7.85815	4.70715	4.75764	5.21947	9.22169	6.85586	8.21326	6.24893	0.262068829924059	0	-0.997979168790811	-0.998527040596895	0.416845568177066	1.8873545814648	unidirectional_stable
2L:7795900-7796050	96.5071	92.2066	116.003	74.9036	79.6889	61.1511	53.0521	67.5428	0	0.259236933822468	-0.872649744188222	-0.750364153655496	2.2613750625772	4.05331785410342	bidirectional_stable
2L:7799740-7799890	36.7169	21.7482	17.7567	30.6883	19.2081	18.9127	14.0768	19.3445	0	1	-1	-0.999240466476135	3.36225179650113	1.66335177915664	unidirectional_stable
2L:7800100-7800250	114.866	98.2544	114.235	116.905	67.1609	67.2977	59.6917	75.7751	0	0	0.968772384837086	0.977736849282292	4.08810359457864	1.66335177915664	unidirectional_stable
2L:7809280-7809430	0.0455545	0	0	0	0.58479	0.341479	0.603599	0.73357	0.95532462208658	1	-1	0.0990015198105538	0.467145702880874	1.79837359672218	weak_bidirectional_unstable
2L:7809760-7809910	0.501099	0.327713	0.285978	0.382579	3.39628	3.15212	3.12578	3.26031	0.179028740105897	0.937492651491529	0.00406552714011174	0.859562643854691	1.15116407333365	1.69587746670725	intermediate_bidirectional_stable
2L:7810720-7810870	131.698	89.287	140.337	129.585	214.618	189.941	183.279	109.601	0.296129123837353	0	-1	-1	0.776963868907284	-2.43450813703989	unidirectional_stable
2L:7811280-7811430	340.315	426.325	239.624	183.174	116.328	94.905	149.326	189.071	0	0	1	1	-0.254316415521683	-1.92919483710257	unidirectional_stable
2L:7812920-7813070	0.706094	0.357505	0.597955	0.327925	4.79078	3.17839	3.98807	1.24979	0.988836729853292	0.814040742968953	0.970050351370869	0.595857233815256	-0.566193973787668	0.721136557880226	intermediate_bidirectional_stable
2L:7813360-7813510	0.523876	0.268129	0.909931	0.929121	2.27169	1.57606	1.509	1.46714	0.912755095620221	0.585886597590524	0.960475200651297	0.82532610627007	-0.000772806177611329	1.19451939769453	intermediate_bidirectional_stable
2L:7813740-7813890	0.25055	0.208545	0.181986	0.218617	0.359871	0.367747	0.388028	0.597724	0.881684722159079	0.363992892349031	0.877702768172007	0.481355111539221	0.306667150375072	2.6227828525713	weak_bidirectional_unstable
2L:7814260-7814410	390.356	289.162	402.501	336.151	98.4922	82.5592	80.4512	150.98	0.952577163959972	0	0.999817472584729	0.986766842976246	1.13320588523447	3.28263860461303	unidirectional_stable_wPROMPT
2L:7814800-7814950	7.94926	8.37159	9.30729	6.50385	2.60906	2.28529	3.08267	4.26558	0	0	0.872276156028978	0.829595917335819	1.04432430493636	2.59573429417509	weak_unidirectional_unstable
2L:7821480-7821630	4.19101	3.3963	3.22376	5.00086	4.90324	4.49177	5.56174	3.20597	0.710508700137071	0.0573316367453237	0.926590749731959	0.779240505660057	3.72658481442517	1.45101970383437	unidirectional_stable_wPROMPT
2L:7827260-7827410	2148.08	5267.16	3978.09	3886.87	831.369	1033.37	568.698	1660.88	0	0	-1	-1	1.53900616465455	0.790015322038477	unidirectional_stable
2L:7827680-7827830	138.303	139.04	140.467	136.799	147.255	155.478	136.845	123.946	0	0.0161330394568254	0.999284213115047	0.999923491752107	1.63216095659656	0.592525192421212	unidirectional_stable
2L:7828340-7828490	0.956644	0.834179	1.03992	0.84714	2.02427	2.33782	3.42758	1.73883	0.9460347542161	0.576662230005838	0.97172504624942	0.797762902884386	1.51193942698499	2.82586373342723	intermediate_bidirectional_stable
2L:7828940-7829090	0.136663	0.0893764	0.103992	0.245944	1.70939	1.94381	2.75931	1.73883	0.897641315626858	0.96453025936301	-0.524231317397592	-0.0522077543843421	1.62751839766672	3.70427018738131	weak_bidirectional_unstable
2L:7859840-7859990	0.0683317	0.0297921	0	0.109308	0.449839	0.236409	0.689828	0.815078	0.891798957920717	0.952994648201762	-0.780388542161809	-0.557706963649887	0.624538736198759	3.84979609125852	weak_bidirectional_unstable
2L:7885440-7885590	77.5565	66.9429	93.8269	71.597	55.4201	53.98	44.9035	42.0309	0	0	-0.541702092098271	-0.573868387648302	3.94228952123776	-1.07368434529787	bidirectional_stable
2L:7886080-7886230	1.16164	1.54919	1.2739	1.09308	0.719742	1.02444	0.625157	0.978094	0	0	-0.849839464200322	-0.941754777299444	3.60357882457645	0.605340069943997	weak_unidirectional_unstable
2L:7914440-7914590	0.0683317	0.0297921	0.051996	0.0819813	1.07961	1.12951	0.668271	0.842247	0.936869417961096	1	-1	-0.976818067950802	1.82560589267151	4.20280502384558	weak_unidirectional_unstable
2L:7914940-7915090	0.0227772	0.0297921	0.051996	0	0.472331	0.262676	0.474257	0.434708	0.953099991156054	0.400093030373813	-0.430172342067588	-0.939583893206953	2.16241507487476	4.34965363345637	intermediate_bidirectional_stable
2L:7956840-7956990	0.113886	0.0297921	0	0.218617	0.269903	0.288944	0.388028	0.0815078	0.604567848290524	0.841128542426461	-0.835536831715361	-0.635304586393923	-0.404778187462447	1.32514158851915	intermediate_bidirectional_stable
2L:7957420-7957570	0.136663	0.0893764	0.051996	0	0.629774	0.735494	1.91858	0.461878	0.360354010135036	0.936731415365406	0.672311982845375	0.961973630630251	-0.0408225675104608	1.71268351757545	intermediate_bidirectional_stable
2L:7960900-7961050	0.136663	0.178753	0.103992	0.136635	1.6644	1.49726	1.55211	0.896586	0.903579816249347	0.714229793512545	-0.918073991373332	-0.971586593610283	0.101669234328339	2.9460832514291	intermediate_bidirectional_stable
2L:7961860-7962010	0.204995	0.0595842	0	0.163963	4.99321	3.6512	6.59648	3.74936	0.978688080978937	0.975238599966407	-0.201919442051313	-0.272666763207435	-0.294385042773521	0.689604246759962	weak_bidirectional_unstable
2L:7973680-7973830	0.182218	0.178753	0.181986	0.0819813	0.719742	0.630423	0.280243	0.543385	0.71702260796556	0.653276973472894	-0.829342832724447	-0.858498604329188	-0.396176271719753	1.55689444596793	weak_unidirectional_unstable
2L:7976840-7976990	1.93607	1.63857	0.753943	1.88557	0.80971	0.8931	0.840728	1.30412	0	0.521446917027832	-0.908752846027317	-0.692054719555986	0.461957894490405	3.53980767769396	unidirectional_stable_wPROMPT
2L:7984140-7984290	3.8038	2.91963	2.31382	2.67806	1.97929	1.23458	1.98326	2.01053	0	0	-0.48247220794603	-0.870499277170563	2.04400528936161	1.52615193829493	weak_unidirectional_unstable
2L:7991680-7991830	96.7805	94.2921	72.5865	141.39	55.1502	51.6685	38.307	107.074	0	0.94050194678513	-0.999775066750588	-0.993928259682548	0.656913665635937	-0.276307671265057	unidirectional_stable_wPROMPT
2L:7992820-7992970	0.432767	0.476674	0.545959	0.409906	0.337379	0.288944	0.237128	0.950924	0	0.744952552840688	-0.621507242911554	0.525666124331451	0.804843550871287	2.28657696787452	weak_unidirectional_unstable
2L:7993300-7993450	2.55105	2.2642	1.09192	4.39966	2.45162	2.28529	1.53056	4.80896	0	1	-1	-0.795372349967557	1.12555288182017	3.34869111630287	unidirectional_stable_wPROMPT
2L:7994040-7994190	2.91549	2.50254	2.6258	4.18105	3.10389	2.78437	1.85391	5.62404	0.082772441757627	0.422062503637316	-0.99025197330865	-0.984573335982801	0.544152885796362	3.36103544754639	unidirectional_stable_wPROMPT
2L:7998840-7998990	579.18	523.865	201.069	575.618	60.4358	74.0222	43.0496	139.324	0	0	1	1	3.38242813520044	-0.359899856353623	unidirectional_stable
2L:8000900-8001050	1.36663	0.953348	0.51996	2.07686	0.652266	0.8931	1.14253	3.34182	0.903288966464111	0.110245374624194	0.97776835067384	0.812551939670617	0.358602264264356	1.00078783787424	unidirectional_stable_wPROMPT
2L:8001560-8001710	0.296104	0.238337	0.12999	0.573869	0.382363	0.341479	0.560485	1.08677	0.662990240332282	0.234592729794499	0.267442031367222	-0.135208245293952	0.384405043377078	1.24602960105637	weak_bidirectional_unstable
2L:8002140-8002290	9.407	8.81847	2.44381	15.7404	1.14709	1.97007	0.582042	6.84666	0.893166337687277	0	0.998498911297202	0.951489755822738	-0.246626170239978	0.372622440291707	unidirectional_stable_wPROMPT
2L:8004260-8004410	19.0873	17.5178	12.557	10.6849	4.99321	5.67381	8.88153	8.28663	0	0	-0.99597882452565	-1	3.71118864418027	0.330681724146059	unidirectional_stable
2L:8009380-8009530	0.432767	0.685219	0.935929	0.19129	1.46198	2.20648	1.85391	1.35846	0.6677255560094	1	-1	-0.964029474568314	-1.00753807363566	0.428716517511203	intermediate_bidirectional_stable
2L:8029400-8029550	87.2596	91.2235	76.0182	67.0607	70.0174	80.4315	84.6979	82.1055	0	0	0.999830035279685	0.999864101246105	3.44979246041798	0.251800901579288	unidirectional_stable
2L:8030200-8030350	0.0455545	0.0595842	0.0779941	0.0546542	0.359871	0.341479	0.237128	0.461878	0.859442491114074	0.439172029097193	-0.540309604814393	-0.860817219510729	1.03153772398052	0.260975178552203	weak_unidirectional_unstable
2L:8030960-8031110	4.601	3.72401	2.46981	4.5363	4.07104	4.5443	3.57848	3.1788	0.786483533817455	0	0.983312915067771	0.922057391410182	3.2166631502098	1.31013688435818	unidirectional_stable_wPROMPT
2L:8031520-8031750	0.341659	0.476674	0.311976	0.491888	0.292395	0.131338	0.129343	0.244523	0	0	0.688828608440142	0.490055588104645	0.3137002712747	0.280262825057329	weak_bidirectional_unstable
2L:8040960-8041110	9.24756	7.32886	10.1132	8.55338	7.01748	7.59135	5.62641	6.22176	0	0	0.998309332450427	1	0.786269290965677	-0.628249291597446	unidirectional_stable
2L:8042860-8043010	132.336	344.367	258.576	262.203	106.072	147.729	91.5962	183.854	0	0	-1	-1	3.37391494965825	1.22595100199259	unidirectional_stable
2L:8043280-8043430	17.9029	11.3806	12.4791	13.9368	15.8118	16.4961	13.5594	11.9545	1	0.0359873102025488	1	0.998508721990255	3.07710648370426	0.655399406647668	unidirectional_stable
2L:8071580-8071730	73.821	56.0986	55.2978	56.7857	104.093	104.466	80.5374	100.2	0.379189687256339	0	-0.993108176942965	-0.995776794842926	2.36632310640226	1.02566468810888	unidirectional_stable
2L:8072780-8072930	67.3523	53.9535	73.2624	65.7763	66.3962	67.1926	55.5311	56.2676	0	0.0962346289325016	-0.692500135589606	-0.639018648408973	4.04445710578234	0.431717740149002	bidirectional_stable
2L:8083280-8083430	141.014	145.117	67.5169	82.6371	93.8139	105.281	118.715	127.342	0.132878527158933	0.019911040698914	0.999895585630348	0.999881983461297	4.06032163814224	2.17519488112848	unidirectional_stable
2L:8083700-8083850	13.2108	12.3935	8.57935	9.37319	10.2788	10.0868	8.01925	9.91678	0.828072247250878	0	0.993769676388006	0.958789911647724	3.99493545908395	2.29587193860693	unidirectional_stable_wPROMPT
2L:8084700-8084850	2.39161	1.31085	1.50789	2.3228	3.66619	2.99451	3.51381	3.96671	0.589408635888961	0.29365211755929	0.0949700484020372	-0.174202625487387	0.1829371406128	1.67548553860389	weak_bidirectional_unstable
2L:8085640-8085790	0.546654	0.357505	0.805939	0.792486	2.81149	2.07514	2.8671	3.93954	0.351568764644314	0.91158250888028	-0.359058477158009	0.551433239561406	1.26776729461949	1.47277160042171	weak_bidirectional_unstable
2L:8086820-8087030	0.227772	0.268129	0.233982	0.273271	3.10389	3.51986	3.14734	5.32518	0.826738212100675	0.939221473551154	0.737044666304609	0.899149616634566	0.474755175954831	1.86697552963405	intermediate_bidirectional_stable
2L:8087580-8087730	0.318881	0.327713	0.103992	0.218617	0.472331	0.577888	0.862285	1.11394	0.927019391622981	0.593505964483181	0.882131631426722	0.482784073338594	1.11025491305046	4.11914036705342	weak_bidirectional_unstable
2L:8097520-8097770	0.159441	0.0893764	0.0779941	0.245944	0.314887	0.288944	0.474257	0.190185	0.536728632375362	0.650328259819969	-0.840928494731604	-0.794558568585673	-0.308147815886664	1.9305890574502	weak_unidirectional_unstable
2L:8126860-8127010	95.4366	70.5179	86.5994	59.5184	49.1449	51.1694	46.7358	32.8748	0	0	0.0263089506444817	0.187222002068641	4.53591617437668	1.29371345134297	bidirectional_stable
2L:8127560-8127710	0.182218	0.0595842	0.155988	0.273271	0.359871	0.262676	0.388028	0.163016	0.442636839440886	0.424505280503333	0.602952992690984	0.592667292097502	2.0999698966544	0.385872598940312	intermediate_bidirectional_stable
2L:8128720-8128870	0.40999	0.387298	0.753943	0.573869	0.427347	0.656691	0.431142	0.543385	0	0.018020536329923	-0.404895489574839	-0.374387801994204	0.557098116908876	3.60198908745386	weak_unidirectional_unstable
2L:8129280-8129430	10.7736	6.97136	9.02131	6.88643	1.61942	1.57606	1.98326	2.44523	0	0	0.537438281363289	0.190070358439662	1.1595543053274	4.59974316498206	weak_bidirectional_unstable
2L:8156940-8157090	23.7567	11.8871	11.2831	22.6542	28.1824	16.8638	10.9726	18.3121	0.0634769557928592	0.0757560258220902	-0.931699468001399	-0.930823445013302	2.57260740623246	1.15223412622139	unidirectional_stable
2L:8159660-8159810	46.8528	40.2789	32.2376	47.2485	35.7172	40.1107	41.1525	43.2263	0	0.0501824854018346	-0.145001314385378	-0.0638062803826055	2.97057886747463	0.792698130934006	bidirectional_stable
2L:8162400-8162550	65.8034	56.6646	69.0248	78.8387	41.3627	44.2084	36.8627	46.6768	0	1	-1	-0.999113077445639	3.91593898149674	0.493466241553034	unidirectional_stable_wPROMPT
2L:8164140-8164290	0.0683317	0	0.103992	0.218617	0.922169	0.971903	4.05274	1.16828	0.946499100731465	0.944962763962374	0.883474910645016	0.880328983707988	0.53388041701214	2.6249925259995	intermediate_bidirectional_stable
2L:8171660-8171810	0.0227772	0.119168	0	0	0.967153	1.28711	1.68146	1.14111	0.990504657375261	0.955502067357043	0.679070514536596	0.0550108699655868	0.388740994106547	1.55470022215506	weak_bidirectional_unstable
2L:8196960-8197110	109.695	92.862	105.37	97.1205	94.2412	101.236	89.074	76.889	0	0.264155153725264	-0.997258042101538	-0.995824158434635	1.96848680671157	0.418840971279732	unidirectional_stable
2L:8198880-8199030	32.2753	32.5926	35.7213	35.3066	19.8604	18.3348	25.0709	24.7784	0	0	1	1	3.92169521499816	0.380687658509697	unidirectional_stable
2L:8205060-8205210	35.9197	19.8713	27.2719	28.5022	71.8168	50.9067	79.4811	44.3402	0.54738910708367	1	-1	-0.999573827616903	-1.157036445788	0.0477717620564979	unidirectional_stable
2L:8211200-8211350	237.043	210.839	257.406	187.081	98.987	116.339	87.4572	87.5665	0	0	0.235368710949424	0.283670406727088	3.30631637863795	-0.886388175654343	bidirectional_stable
2L:8212920-8213070	235.722	209.17	221.061	209.435	148.447	179.198	187.353	157.392	0	0	0.418491000562036	0.466493711152493	0.681324809015303	-0.194891209789436	bidirectional_stable
2L:8218400-8218550	108.602	88.2443	104.252	90.398	76.3601	79.5122	95.0669	90.691	0	0.152092887508616	-0.404850776291258	-0.195643125227219	1.0740147361333	4.01939843900107	bidirectional_stable
2L:8220580-8220730	95.4594	106.09	87.4834	78.8933	51.574	53.8749	42.9633	65.9942	0	1	-1	-0.986175532864372	2.68504451036402	0.150437606623451	unidirectional_stable_wPROMPT
2L:8229640-8229790	0.204995	0.119168	0.233982	0.136635	0.517315	0.551621	0.732942	0.407539	0.603880403507375	0.806482451618844	-0.503947222407333	-0.193921832737701	0.994115667277118	3.07924858653581	weak_bidirectional_unstable
2L:8230640-8230790	64.5962	65.9895	33.9534	41.7831	10.0314	10.1656	21.6649	23.3384	0	0.945730110350027	-0.999028619826606	-0.943359522681936	0.394801225624096	2.27613305688368	unidirectional_stable_wPROMPT
2L:8231060-8231210	1.16164	0.625634	0.779941	0.901794	5.64548	4.36043	10.7354	3.47767	0.830681955969127	0.943885602708972	-0.819467959808459	-0.53918252321771	0.514201363215681	2.39270087688889	intermediate_bidirectional_stable
2L:8239860-8240010	237.179	196.151	201.069	182.08	371.499	188.68	250.709	248.273	0.229116251051588	0.466449399093715	-0.999936316794275	-0.999907990632997	1.93777755028052	-0.397693890438242	unidirectional_stable
2L:8240080-8240230	0.341659	0.0893764	0.25998	0.327925	0.719742	0.341479	0.474257	0.163016	0.400091846070696	0	-1	-1	1.72647534401199	-0.378921702565421	weak_unidirectional_unstable
2L:8277700-8277850	1.0022	0.685219	0.649951	1.12041	1.91181	2.15395	2.28505	1.46714	0.556221508070147	1	-1	-0.993280180082046	0.324852180409004	-0.561495565884722	weak_unidirectional_unstable
2L:8299560-8299710	0.113886	0	0.103992	0	0.449839	0.394015	0.344914	0.461878	1	0.86163981314726	1	0.908001042986353	-0.879718381741416	1.43668557202291	intermediate_bidirectional_stable
2L:8300400-8300550	0.25055	0.0893764	0.051996	0.19129	0.472331	0.472818	0.431142	0.679232	0.956679657807485	0.33422085847841	0.812575058520784	-0.22755095785888	1.24416458344875	3.11620025163765	weak_bidirectional_unstable
2L:8302860-8303010	96.9171	82.8817	116.471	129.066	45.3437	45.9946	38.7813	44.6934	0	0	-1	-1	3.43949148291619	0.480435763570123	unidirectional_stable
2L:8305520-8305670	102.589	116.428	94.5808	89.6055	54.3405	57.5261	56.4581	67.407	0	0	1	1	4.42354883995669	0.380687658509697	unidirectional_stable
2L:8308220-8308370	585.99	494.221	635.158	729.251	372.826	408.541	355.477	401.888	0	0	-0.894612151518379	-0.854652475409289	1.91374155932983	-0.397693890438242	bidirectional_stable
2L:8311320-8311470	87.5785	79.962	78.1761	98.6508	51.9114	49.8823	57.2988	65.804	0.269500531886244	0	0.949588908615555	0.894331453179072	2.19426032408217	2.48862820260363	bidirectional_stable
2L:8320300-8320450	71.9077	55.2048	71.8845	61.1307	36.1445	34.936	33.8016	36.597	0	0	0.999800113558072	1	4.07189691033581	1.51169985910089	unidirectional_stable
2L:8326360-8326510	0.523876	0.357505	0.337974	0.929121	0.382363	0.105071	0.129343	1.24979	0	0	-0.715570319094063	-0.918643313760668	-1.0630892178502	0.168283035769259	weak_unidirectional_unstable
2L:8342460-8342610	208.298	175.535	133.292	123.054	89.6079	32.4405	27.0757	166.874	0.822985066854977	0	0.998789285887846	0.986143626600107	0.712470874592769	2.01218270931166	unidirectional_stable_wPROMPT
2L:8343220-8343370	5.35265	3.66443	5.90155	6.20325	4.27347	0.8931	1.3581	3.74936	1	0	1	0.994711072120458	0.00852789787540376	-0.400641148327539	weak_unidirectional_unstable
2L:8346440-8346590	354.414	167.193	234.45	211.02	129.194	79.2758	120.483	110.552	0.660349603438687	0	0.998946611668874	0.993175756424212	-0.144593511590124	0.954131551213392	unidirectional_stable_wPROMPT
2L:8362340-8362490	0.387213	0.238337	0.233982	0.464561	2.42913	2.12768	3.94495	2.0377	0.870093351581777	1	-1	-0.934188903059765	0.310486395012683	0.752255214349321	intermediate_bidirectional_stable
2L:8364680-8364830	545.446	1227.32	730.44	679.789	371.724	482.826	352.006	766.608	0	0	-0.930570213326383	-0.914409018816738	3.00069592345437	-1.10527182413372	bidirectional_stable
2L:8365720-8365870	15.5796	10.3677	14.4029	9.83775	12.8429	15.6292	14.0337	9.69943	0.711624522166299	0	0.949910129682326	0.833015536517544	3.2142499821713	0.32804774505656	unidirectional_stable_wPROMPT
2L:8366420-8366570	0.956644	0.595842	0.51996	1.03843	2.24919	1.62859	2.62997	2.4724	0.732641071184588	0.40599830134319	-0.169975273845695	-0.515936478580764	2.42656317852252	1.05679739578034	weak_bidirectional_unstable
2L:8370380-8370530	38.4252	24.1614	23.0862	24.8677	23.7965	19.1491	21.902	23.8818	0	0	0.99946097399362	1	2.11169637846654	-0.109009289118177	unidirectional_stable
2L:8374380-8374530	56.9203	41.5898	54.2579	46.4834	99.6843	77.9624	81.8524	89.7129	0.186389180593412	0.432666872499394	0.962469258360013	0.973680205268093	3.20350376943251	-0.196103858113958	unidirectional_stable
2L:8376900-8377050	66.0768	47.5184	43.7807	69.4381	116.688	115.551	85.6464	142.584	0.0856315655661486	0.541165496944901	0.72505159183978	0.85188533612833	0.150209841935145	0.70600884239864	bidirectional_stable
2L:8381600-8381750	20.6817	17.2794	14.1689	16.2596	10.2788	10.113	10.0241	15.4865	0	0.779883593766371	-0.988633867907305	-0.923066591786006	3.90870410457411	0.899063465889856	unidirectional_stable_wPROMPT
2L:8382780-8382930	83.2736	63.9041	58.7555	75.6414	41.79	39.6641	41.3897	52.4367	0	0	0.644435258009778	0.630934254918284	2.49710037639738	-0.438369304918808	bidirectional_stable
2L:8384000-8384150	282.415	275.547	338.39	378.726	174.357	186.133	154.414	161.304	0	0.0431093975726234	-0.999918442636195	-0.999839284738427	3.42979330964054	0.241953332340405	unidirectional_stable
2L:8384340-8384490	233.968	164.095	175.669	251.382	142.396	191.018	149.305	182.224	0	0	0.804060339841855	0.882707780786255	3.55908758434957	0.437694251037289	bidirectional_stable
2L:8385680-8385830	12.9375	4.37944	7.04546	19.4296	17.9036	15.7081	16.9439	35.0484	0.18976896316009	0.531605321881296	0.599959901315219	0.747422110176484	0.751866302482254	4.06756533646277	bidirectional_stable
2L:8389580-8389730	0.0683317	0.0893764	0.103992	0.0273271	0.11246	0.210141	0.689828	0.950924	1	0.851082975712786	1	0.977088272376546	-0.656841995120657	-0.886388175654343	weak_unidirectional_unstable
2L:8400260-8400410	7.4026	5.06466	5.58958	4.61828	3.0814	3.36226	3.1689	3.64068	0	0	0.997372265527955	0.996746892877967	1.35517144116274	-0.89169970346524	unidirectional_stable
2L:8403460-8403610	234.537	203.331	231.564	272.123	262.976	248.413	261.057	301.525	0	0.123750090894006	0.996555379390952	0.997594946546139	3.53111900369566	-0.0859744222678334	unidirectional_stable
2L:8411640-8411790	68.195	51.4212	80.9578	85.1785	223.57	154.086	133.783	173.639	0.58145595049563	0.896596298749092	-0.997743316721954	-0.990896994545009	-0.205969199162233	1.00701887658587	unidirectional_stable_wPROMPT
2L:8415180-8415330	9.61199	9.11639	7.07146	7.95218	9.04176	10.4808	10.0672	10.7862	0.166844553002844	0	-0.98805682262034	-0.994706077346309	0.856948486768494	-0.628249291597446	unidirectional_stable
2L:8415680-8415830	1615.75	1260.68	1536.54	1508.81	1383.1	1465.45	1174.78	1257.37	0.575526234789568	0	0.999965068158526	0.999907714600814	0.79141574594264	-0.505477451832793	unidirectional_stable_wPROMPT
2L:8416400-8416550	0.113886	0.119168	0.0779941	0.382579	2.81149	2.83691	2.45751	5.10782	0.958823127422776	0.927478289159799	-0.00246457506732353	-0.277959348066384	0.221213340427917	0.427552680052147	weak_bidirectional_unstable
2L:8416960-8417110	0.159441	0.0893764	0.233982	0.983775	0.494823	0.604156	0.776056	1.60299	0.406730756224682	0.772934005492793	-0.495332897987616	-0.0628159305627715	0.218814972266189	-0.108603874322737	weak_bidirectional_unstable
2L:8418360-8418510	1.09331	1.16189	0.38997	1.94022	6.54515	5.22726	6.35935	11.7915	0.961884652034131	0.808876280527455	0.876826630779344	0.504795272701267	0.489315638218136	2.10520902860297	weak_bidirectional_unstable
2L:8419620-8419770	886.718	667.165	823.669	808.089	378.404	434.073	335.795	476.902	0.772796930494129	0	0.999337439705953	0.994283794376332	1.57924843128535	1.57178814505917	unidirectional_stable_wPROMPT
2L:8421220-8421370	0.592208	0.327713	0.51996	1.44834	1.1021	0.577888	0.883842	4.1569	0.546491614567493	0.573069237854026	0.776340581682176	0.788059023439317	-0.215910407636493	1.04672044939652	intermediate_bidirectional_stable
2L:8421460-8421610	0.296104	0.178753	0.181986	0.519215	0.854694	0.262676	0.388028	2.28222	0.790196298218514	0.682061698069128	0.907055280087329	0.862445525066232	-0.215910407636493	1.73441582036481	intermediate_bidirectional_stable
2L:8424080-8424230	0.341659	0.0297921	0.103992	0.683177	1.93431	1.20831	2.24194	4.91764	0.922558744049537	0.860691589935653	0.402425866402744	0.132177003478774	0.921573373613423	3.14822495926496	weak_bidirectional_unstable
2L:8426240-8426390	0.182218	0.327713	0.025998	0.546542	1.55194	1.44472	1.3581	2.7441	0.932756854214581	0.776518800446054	0.599227766983547	0.0911813752683177	-0.261742248896771	2.0378704873209	weak_bidirectional_unstable
2L:8433700-8433850	13.0286	7.5672	5.48558	11.614	3.75615	3.38853	1.29343	7.98776	0	1	-1	-0.891373916907373	0.0646244091258565	-1.21068268027735	unidirectional_stable_wPROMPT
2L:8437300-8437450	83.6836	77.3701	101.444	69.1649	65.7889	54.2952	54.2162	43.9327	0	0	-0.0858036880217836	-0.462461680864031	3.60892520725237	0.758853386609935	bidirectional_stable
2L:8438120-8438270	22.595	18.9776	17.5747	16.9701	86.0317	104.466	133.029	85.0398	0.773390222134033	0.813793039151247	0.994190581832927	0.995223883855	1.58850364842111	0.466399464376231	unidirectional_stable_wPROMPT
2L:8449480-8449630	7.26594	6.7926	5.97955	6.1486	2.99143	3.36226	4.33298	3.36899	0	0	-0.987651395884042	-1	3.62851952996038	0.34536293848592	unidirectional_stable
2L:8462180-8462330	0.296104	0.268129	0.25998	0.245944	0.292395	0.105071	0.237128	0.190185	0.0702183901430339	0	0.752436883607259	0.654525995882289	0.792885258341967	2.95579483729815	weak_unidirectional_unstable
2L:8463900-8464050	173.973	136.805	104.798	76.2426	24.2463	17.6256	18.5822	29.2341	0	0	-0.999144899321979	-0.999414246032606	1.6134352164951	-0.488062824380577	unidirectional_stable
2L:8464420-8464570	22.1167	19.4543	20.2005	15.959	17.6112	17.074	19.811	19.7521	0	0	0.968896065835794	0.998584874110806	2.5681659655886	0.280248979269321	unidirectional_stable
2L:8485660-8485810	14.0308	18.918	10.7632	10.9308	19.2531	25.2169	24.4673	20.1596	0	0.387294058491373	0.9980758918088	1	0.00945155100890904	-0.229520562830939	unidirectional_stable
2L:8488860-8489010	13.803	11.4402	13.233	9.75577	7.48981	8.66832	9.14022	7.09118	0	0	1	1	1.2774597885893	0.634134620260905	unidirectional_stable
2L:8511840-8511990	213.035	155.634	194.491	147.402	221.546	235.253	313.893	238.03	0.295548822563631	0.668857823418849	-0.999916144942407	-0.999821620420927	3.87121932323751	-0.245943995846151	unidirectional_stable
2L:8514900-8515050	242.828	206.459	239.702	205.5	146.805	193.304	269.787	169.862	0.371381047198152	0	0.351711515031724	-0.183029303186552	4.31200604679927	1.09942443066812	bidirectional_stable
2L:8517420-8517570	60.2686	53.7152	60.3154	39.2964	25.3709	28.5267	35.3752	30.5654	0	0	0.460875598561019	0.394524935823902	3.37457336457573	1.44187643952207	bidirectional_stable
2L:8528560-8528710	23.5517	20.0501	21.3964	22.0256	21.5923	23.063	16.5343	20.2683	0	0.644319175742935	-0.999371962808103	-0.998113615360912	2.74968826165405	-1.31139528366629	unidirectional_stable_wPROMPT
2L:8529040-8529190	3.18881	1.10231	0.545959	4.37233	9.42412	7.1448	2.04793	22.7407	1	0.776491649934824	1	0.992569145369363	0.11260372413704	-3.02456613627801	intermediate_bidirectional_stable
2L:8535760-8535910	2.98382	1.93649	5.79756	2.26815	10.2788	8.931	9.07555	3.99388	0	0.597697342842441	1	1	-0.57949795178546	-0.0541111804198535	weak_unidirectional_unstable
2L:8543240-8543390	0.159441	0.0595842	0.025998	0.0273271	0.427347	0.315212	0.582042	0.135846	0	0.813515793452279	1	1	1.99615424539455	-0.212909908982151	weak_unidirectional_unstable
2L:8619820-8619970	0.0683317	0.119168	0	0.0819813	0.269903	0.394015	0.323357	0.271693	0.795155806814269	0.644319175742935	-0.797187185738512	-0.877946958753658	-1.75535811049568	-0.618103891797996	intermediate_bidirectional_stable
2L:8685880-8686030	26.6721	28.3919	29.6117	25.5235	15.6319	14.7361	19.8757	20.1324	0	0	-0.935646608299898	-0.903327516634656	4.05641109306111	0.693639180065828	unidirectional_stable
2L:8686140-8686290	30.2026	22.9995	28.8578	29.9232	25.6633	23.851	22.0314	25.675	0	0	0.977772566477837	0.982280248387115	4.05641109306111	0.634134620260905	unidirectional_stable
2L:8690560-8690710	0.159441	0.119168	0.12999	0.109308	0.179935	0.0525353	0	0.108677	0.873754387650732	0	0.894471096570545	-0.269007056461955	-0.350344430459476	0.223181144467583	weak_unidirectional_unstable
2L:8691220-8691370	238.204	216.887	232.292	228.946	118.308	108.144	99.7017	107.916	0	0	-1	-1	0.00333235809877408	0.855572345160462	unidirectional_stable
2L:8692500-8692650	0.296104	0.238337	0.233982	0.0819813	0.80971	0.682959	1.37966	0.950924	0.759085028820481	0.894939874279701	-0.871463020589148	-0.727866018119186	-0.0634521911715171	0.58492843167708	intermediate_bidirectional_stable
2L:8694540-8694690	0.0911089	0.0595842	0.025998	0.163963	0.607282	0.814297	0.776056	0.624893	0.885006724408873	0.698498756211693	-0.847364232516209	-0.938899819789242	0.116637392755932	0.711468579367458	weak_unidirectional_unstable
2L:8700020-8700170	0.113886	0.119168	0.155988	0.0273271	1.9568	1.49726	2.80243	0.516216	0.924625298716414	0.950567960213706	-0.138560961914145	0.071356896995698	-0.754118919203755	-0.260840905485444	weak_bidirectional_unstable
2L:8700780-8700930	0.0683317	0.0893764	0	0.109308	2.00178	0.998171	2.17727	0.516216	0.913371283986497	0.96078099311781	0.401561851631585	0.676018304149051	0.118575145354603	-0.000946261364623169	intermediate_bidirectional_stable
2L:8701240-8701390	0.40999	0.148961	0.207984	0.491888	1.34952	1.41845	3.14734	0.624893	0.779917185209377	0.950373759386465	-0.916478600673026	-0.676064046572209	-0.519791152729343	0.656187542042982	intermediate_bidirectional_stable
2L:8702260-8702410	0.706094	0.953348	0.25998	0.546542	1.50696	1.18204	2.15571	0.543385	0.992054218797062	0.0310669385129543	0.981526739114866	-0.0640401530721177	0.459935564161165	2.00321801247283	weak_bidirectional_unstable
2L:8708560-8708710	0.273327	0.446882	0.51996	0.300598	0.472331	0.367747	0.4527	0.407539	0	0.180919156435572	0.706101033193275	0.887492122790081	0.21502397811118	0.341153299787873	weak_unidirectional_unstable
2L:8709040-8709190	2.98382	1.75773	1.50789	2.78736	4.76829	4.09775	6.44558	3.47767	0.519315373567396	0.516128464761158	-0.829557327717185	-0.8305848180794	1.49079897232494	1.21429238644191	intermediate_bidirectional_stable
2L:8709540-8709690	9.47533	7.03094	6.6035	10.8762	9.85147	8.22177	8.92465	7.09118	0.00319483284807139	0	-0.998391861217454	-0.998735248463282	2.19769052248834	0.758734343497777	unidirectional_stable
2L:8734460-8734610	0.318881	0.0595842	0.181986	0.355252	0.832202	0.577888	0.819171	0.923755	0.714872013676898	0.699794026218294	-0.274199107309006	-0.297854910300141	-0.0714815140526306	0.251800901579288	weak_bidirectional_unstable
2L:8735720-8735870	6.92428	6.67343	2.6778	2.76004	21.1874	23.1681	33.4351	20.5671	0.805846072563635	1	-1	-0.993614149901505	0.253431805725624	0.544969634144951	intermediate_bidirectional_stable
2L:8740600-8740750	10.1586	5.57113	5.92755	5.76602	23.1667	23.2994	16.1247	14.5627	0.644561815082919	0	-1	-1	1.64857453116613	-0.113043715314271	unidirectional_stable
2L:8825420-8825570	23.005	30.9838	16.9247	37.9573	36.167	37.7466	31.9261	52.9801	1	0.314059256225684	1	0.998713469126662	1.00417815185161	0.721136557880226	unidirectional_stable_wPROMPT
2L:8830980-8831130	0.523876	0.357505	0.415968	0.327925	4.07104	4.28163	5.75575	4.1569	0.95147499251947	0.901991784825096	0.801037301698882	0.635157505837701	0.0178288843645096	1.95557412306815	intermediate_bidirectional_stable
2L:8832980-8833130	0.0227772	0.0297921	0	0.0273271	0.787218	1.07697	1.33654	1.43997	1	0.979475135793893	1	0.677616143464981	0.512748587268308	2.65104488648018	intermediate_bidirectional_stable
2L:8850260-8850410	0.455545	0.327713	0.493962	0.327925	0.674758	0.761762	0.797614	0.3532	1	0.328010231742264	1	0.846414464930787	0.878991374636377	3.77974315577345	intermediate_bidirectional_stable
2L:8943240-8943390	53.1165	40.5471	53.9199	44.4339	21.8847	19.6219	20.5008	28.8809	0	0.0365767507878219	-0.9944516153524	-0.987833063453692	4.0866159947477	-1.33266007005306	unidirectional_stable
2L:8948880-8949030	0.136663	0.119168	0.233982	0.382579	1.3945	0.919368	1.3581	2.28222	0.877963042796015	0.757777640355868	-0.326519659492834	-0.592619377359055	-0.659998628717532	0.70408789106599	intermediate_bidirectional_stable
2L:8949820-8949970	0.273327	0.0595842	0.025998	0.300598	1.6869	0.919368	1.57367	2.55391	0.921170723347066	0.865489720107396	-0.0572899063558223	-0.313597922853071	0.238937426642156	0.280231934150209	weak_bidirectional_unstable
2L:8950160-8950310	0.523876	0.387298	0.441966	1.25705	0.922169	0.735494	1.37966	1.33129	0	0.898121826948493	-0.828711420988159	0.00455682387064267	-0.116920346671191	0.280231934150209	weak_bidirectional_unstable
2L:8957800-8957950	3.37103	1.28106	1.79386	2.51409	12.2581	7.9591	9.52825	8.36813	0.737164525258062	0.977526137789334	-0.977928807527129	-0.769123579409423	-0.11816432771873	-0.0630273818759743	intermediate_bidirectional_stable
2L:8958340-8958490	0.273327	0.0595842	0.207984	0.163963	6.23027	3.59867	3.29824	9.42774	0.969713012855415	0.851944297408452	-0.92246061720578	-0.983633446142606	-1.67588366174391	-0.612301537569887	intermediate_bidirectional_stable
2L:8959000-8959150	37.0813	7.26928	21.2404	117.452	31.7586	14.8412	37.2507	50.6163	0	0.403829605635971	-0.998137795933238	-0.995747978918645	-0.409947846711346	0.993497475197532	unidirectional_stable_wPROMPT
2L:8964400-8964550	0.728872	0.297921	0.181986	1.6123	0.764726	0.551621	1.87547	1.03243	0.350927635690803	0.299935019714505	-0.228805125531663	-0.264315776618076	-1.36284205081236	-0.628249291597446	weak_bidirectional_unstable
2L:8965160-8965310	0.956644	0.804387	0.805939	0.792486	2.87897	2.39036	3.72938	2.8256	0.878912931625584	0.0618280356100594	0.317686946245745	-0.600954169760927	-0.57949795178546	-0.154475570529594	weak_bidirectional_unstable
2L:8966900-8967050	0.296104	0.0595842	0.207984	0.464561	1.52945	0.735494	1.94014	1.71166	0.839538798670672	0.771712622562201	-0.483954669060156	-0.60716089311223	-0.616535652047406	2.57995864089586	intermediate_bidirectional_stable
2L:8967400-8967550	247.794	118.096	231.538	409.415	158.928	138.089	175.885	202.656	0.28303171568102	0	0.906069168951391	0.804742661475559	-0.659982229913017	0.455018648137683	bidirectional_stable
2L:8987920-8988070	0.273327	0.178753	0.0779941	0.273271	0.0899677	0.0262676	0.0646714	0.0815078	0	0	-0.613508084518203	-0.121486045931151	1.27155929031885	1.55535630647311	weak_bidirectional_unstable
2L:8989160-8989310	116.87	62.6528	107.71	92.9668	85.0645	53.6911	45.9382	55.371	0	0.325989943703781	-0.996722500757064	-0.992298775993285	-1.03179563139851	0.263839392042117	unidirectional_stable_wPROMPT
2L:8997440-8997590	84.5491	83.1498	83.2457	76.2699	54.2056	56.7118	58.5276	59.1203	0	0	0.0611931928444491	-0.260799981799504	4.21141430791901	1.9213961433831	bidirectional_stable
2L:9125720-9125870	14.828	12.0658	7.46143	29.7045	62.3476	74.39	63.572	62.4621	0	0.756215262145809	1	1	-0.605743417248054	-0.294119670188066	unidirectional_stable
2L:9143300-9143450	0.159441	0.148961	0.051996	0.218617	3.37379	2.44289	2.8671	2.58108	0.895381644462926	0.970169899188241	-0.174057111631613	0.423174746026514	0.976549526667348	2.71156593301777	weak_bidirectional_unstable
2L:9158480-9158630	0	0.0595842	0	0	0.134952	0.236409	0.344914	1.19545	1	0.9684611691623	1	0.976469522366947	1.76662424945321	0.437139057334765	weak_unidirectional_unstable
2L:9166680-9166830	14.7141	12.7212	17.1587	11.614	18.1285	16.2597	18.6254	11.2481	0.227244177551142	0.118027253990382	0.881976525108285	0.866409949140351	2.49630302686308	0.360034129420381	unidirectional_stable_wPROMPT
2L:9175320-9175470	0.0455545	0.208545	0.155988	0.0819813	0.742234	0.814297	0.948513	0.298862	0.789620201670982	0.901826994198329	-0.652153661376758	-0.378189666714196	-0.584635656143988	0.70408789106599	weak_bidirectional_unstable
2L:9176160-9176310	54.0732	50.7956	37.5151	48.1777	133.647	150.251	179.851	165.678	1	0.6972329202415	1	0.999913669757757	0.5889191702352	0.572160874900312	unidirectional_stable
2L:9176800-9176950	0.501099	0.595842	0.493962	1.22972	2.4966	2.52169	2.8671	2.1192	0.67808255766896	0.782608854701096	-0.410075508168057	-0.234932301620945	0.353390987811301	0.530854662658853	weak_bidirectional_unstable
2L:9178600-9178750	0.523876	0.536258	0.181986	0.601196	4.52088	3.04705	4.41921	5.18933	0.844982951607107	0.987036011541392	-0.918870999994466	-0.328410938178072	0.141019733901431	1.82363483018858	weak_bidirectional_unstable
2L:9179320-9179470	0.432767	0.327713	0.103992	0.65585	4.31845	3.09958	2.69464	4.29274	0.96978186355977	0.888928135229975	0.960808173478502	0.863120701038227	1.4874637004408	3.19182050769806	intermediate_bidirectional_stable
2L:9180700-9180850	0	0	0	0.0273271	0.247411	0.210141	0.732942	0.489047	0.945305862340681	1	-1	0.405033923558154	-1.08147831904519	1.92710229217471	weak_bidirectional_unstable
2L:9182840-9182990	0.0455545	0.0595842	0	0.163963	2.42913	2.04888	3.36291	1.82034	0.986226000818648	0.647917081177875	0.0521353854477849	-0.916764393841377	0.282114908989704	2.95953319588558	intermediate_bidirectional_stable
2L:9183320-9183470	0.204995	0	0.051996	0.245944	4.99321	4.67564	7.22164	3.55917	0.98285499793187	0.961266960886856	0.0868152203759661	-0.309921720046475	0.153651488204314	3.03238912135082	weak_bidirectional_unstable
2L:9184280-9184430	2.11828	1.10231	0.311976	1.88557	11.4484	10.9799	13.775	13.9922	1	0.890253597355458	1	0.967093341714008	0.752737146875837	1.0076717512206	intermediate_bidirectional_stable
2L:9184880-9185030	0.0911089	0.0297921	0	0.0273271	1.25955	1.07697	1.48744	1.27696	0.969470583934315	1	-1	-0.903676070084221	0.680134922605383	1.0076717512206	intermediate_bidirectional_stable
2L:9203500-9203650	0.0683317	0.0893764	0.025998	0.0273271	0.877186	0.735494	1.29343	0.516216	0.876878093450628	0.961878564676719	-0.106020284959902	0.446066523537744	-0.273528491922151	-0.179101663742209	intermediate_bidirectional_stable
2L:9229800-9229950	0.159441	0.148961	0.0779941	0.163963	2.47411	2.83691	4.20364	1.00526	0.949053724779871	0.947075574702543	0.40073384987003	0.384624846517384	1.8825320449592	3.2317879437045	weak_bidirectional_unstable
2L:9231220-9231370	1.95884	2.08545	1.14391	2.48677	9.98642	9.9029	18.6038	6.43912	1	0.826605330274647	1	0.970210633821243	0.239862681150747	1.66804454346482	intermediate_bidirectional_stable
2L:9231720-9231870	0.227772	0.238337	0.103992	0.628523	2.45162	2.88944	3.14734	1.14111	0.906314797225877	0.858039066522379	0.454737250116738	0.275541291539605	-0.0254692477925325	1.87898574524716	weak_bidirectional_unstable
2L:9237700-9237850	38.0152	23.357	20.8504	43.1495	113.742	102.129	166.464	98.6516	0.699736737862705	0.739356896491482	0.999200710552323	0.999306141326413	2.30583430599948	4.49207500472722	unidirectional_stable_wPROMPT
2L:9238160-9238310	0.0911089	0.0297921	0	0.0546542	0.449839	0.210141	0.582042	0.38037	1	0.868374140764644	1	0.644168930966106	2.33417944804201	4.22244887900769	intermediate_bidirectional_stable
2L:9253100-9253250	120.605	87.9463	131.81	99.9352	14.0125	18.1509	12.4385	18.3393	0	0	-1	-1	3.48846383844982	-0.0541111804198535	unidirectional_stable
2L:9330660-9330810	50.7932	49.2166	47.1084	41.6738	10.7961	14.3947	10.3905	14.1552	0	0	0.999758705976037	1	2.56250459799753	-1.37426949789275	unidirectional_stable
2L:9387140-9387290	0.0227772	0	0.181986	0.546542	1.01214	0.919368	1.55211	1.65733	0.944430613505897	0.670303900905462	0.490779512773238	-0.339195163222	0.321548784307397	0.125502448849278	weak_bidirectional_unstable
2L:9387540-9387690	1390.8	999.317	1160.89	1350.2	891.85	784.431	698.214	999.367	1	0	1	0.999832198188291	0.483995515370714	1.63339451314881	unidirectional_stable_wPROMPT
2L:9388180-9388330	0.159441	0.0297921	0.051996	0.245944	0.494823	0.262676	0.474257	0.570555	0.881219187525795	0.584495991794533	0.569932709680306	0.021313758454428	1.89591116756989	3.14195884600426	weak_bidirectional_unstable
2L:9431040-9431190	31.6376	26.9321	31.7436	25.9061	10.5937	13.5541	9.59292	14.8073	0	0	-1	-1	2.13464660032603	0.637311995847559	unidirectional_stable
2L:9449720-9449870	13.7575	9.92078	11.7771	7.81555	10.5487	10.4808	8.79531	6.6293	1	0	1	0.997634603787631	-0.800102401351934	0.725496689222557	unidirectional_stable
2L:9494000-9494150	0.182218	0.178753	0.12999	0.19129	1.59693	1.52352	1.85391	2.93428	0.925161476504403	0.764449843047529	-0.611679475758	-0.857783926554127	0.338804026115362	0.619013909792526	intermediate_bidirectional_stable
2L:9494720-9494870	477.844	378.151	597.019	539.109	393.744	400.976	371.429	398.519	0	0	-1	-1	1.63731086308775	0.132812210525248	unidirectional_stable
2L:9495400-9495550	43.4134	32.0861	22.4363	42.4663	55.5326	59.2335	70.5349	69.4175	1	0.44873617591178	1	0.999786671927837	2.99642907827815	-0.470437428282374	unidirectional_stable
2L:9497600-9497750	0.159441	0.0297921	0	0.163963	1.70939	1.65486	2.54374	1.68449	0.891203843131709	0.989576017494144	-0.716279193554598	0.266155635371268	0.16359048682105	2.36883430078703	weak_bidirectional_unstable
2L:9498520-9498670	0.0227772	0	0.025998	0	0.539806	0.44655	0.409585	0.652062	1	0.974314201199947	1	0.854408054205379	0.406988332455227	2.57219235503093	intermediate_bidirectional_stable
2L:9501400-9501550	0.0455545	0.0595842	0.025998	0.0273271	0.382363	0.367747	0.582042	0.298862	0.942554553401325	0.890088958228029	0.712524698085429	0.513797495471221	-0.709700679673501	0.948085591885964	intermediate_bidirectional_stable
2L:9502600-9502750	0.0455545	0.0297921	0	0.0819813	0.359871	0.472818	0.646714	0.869417	0.959087255434661	0.909521963144496	0.420897374210169	0.0519026575046193	-0.254069631171289	1.39492265234354	weak_bidirectional_unstable
2L:9502980-9503130	0	0.0297921	0.025998	0.0273271	0.539806	0.262676	0.538928	0.570555	0.98553739122308	0.500556547985978	0.374425510002743	-0.880368523154718	-0.385643547848083	1.24602960105637	intermediate_bidirectional_stable
2L:9521060-9521210	5.6032	6.01801	3.71772	2.67806	23.2792	21.2505	15.2624	11.6556	1	0.747733633900631	1	0.999239462944945	0.870901478444805	-1.81295937215233	weak_unidirectional_unstable
2L:9521360-9521510	0.227772	0.0595842	0.0779941	0.0273271	0.607282	0.472818	0.517371	0.407539	0	0.804151899491773	1	1	0.982801731536247	-1.22513063364501	weak_unidirectional_unstable
2L:9567560-9567710	0.728872	0.297921	0.545959	0.300598	1.1021	1.75993	1.9617	0.978094	0	0.677110163976019	1	1	0.346406903415588	0.33966981189948	weak_unidirectional_unstable
2L:9568420-9568570	0.0455545	0	0.051996	0	0.539806	0.288944	0.732942	0.217354	0.984347097307132	0.39434863646444	0.466983767382023	-0.867185775938291	-0.673795722170764	1.67548553860389	weak_unidirectional_unstable
2L:9569280-9569430	1.63996	1.63857	3.27575	1.03843	0.629774	0.709226	0.625157	2.28222	0	0.143213968208812	-0.841336609636911	-0.668882125993171	0.93078177576948	3.60396987101957	weak_unidirectional_unstable
2L:9569700-9569850	0.227772	0.119168	0.311976	0	0.11246	0.0788029	0.172457	0.0815078	0	0.603725873051439	-0.921088575782042	-0.705291789029204	1.05453099976346	3.75520142549645	weak_unidirectional_unstable
2L:9576680-9576830	130.4	87.5888	131.55	155.546	146.04	131.68	182.546	125.223	0.137379182187881	0	-0.999882031292702	-1	2.45581877230142	0.790015322038477	unidirectional_stable
2L:9613240-9613390	209.072	179.736	251.765	184.649	230.362	250.909	255.689	157.799	0.910569114300262	0.0766595868965317	0.999754382317292	0.997466990049458	3.36877093385354	0.10339533362226	unidirectional_stable_wPROMPT
2L:9613900-9614050	5.28432	3.21755	2.98977	4.31768	6.7026	5.54247	6.27312	6.65647	0.943031054121639	0.327633777456609	0.986915388653607	0.855764544282011	1.04304709854636	1.42825430025074	unidirectional_stable_wPROMPT
2L:9616740-9616890	16.0807	9.89098	15.2868	13.5269	20.6701	13.4753	13.969	20.8388	1	0.20067902054132	1	0.988012014814975	1.9264889123307	0.780175299831971	unidirectional_stable_wPROMPT
2L:9633800-9633950	0.0683317	0.0595842	0.025998	0.109308	1.03463	0.367747	0.194014	1.16828	0	0.935725966912057	0.339635737549592	0.984405305933136	0.358602264264356	1.01389943429243	weak_unidirectional_unstable
2L:9657460-9657610	0.546654	0.238337	0.25998	0.382579	1.1246	0.44655	0.366471	2.36373	0.674656936126266	0.329460493351557	-0.923429382728537	-0.962101283206793	-0.642759119176424	-0.744223858345928	weak_unidirectional_unstable
2L:9671320-9671470	0.113886	0.0893764	0.051996	0.163963	9.13173	8.56325	13.193	6.30327	0.987170774861273	0.989154944150242	0.510168631980394	0.56962392219243	0.0466806446250687	2.23450200086599	intermediate_bidirectional_stable
2L:9699200-9699350	42.2746	30.239	31.1196	44.2972	77.7096	86.0265	87.371	63.9565	0.53034000971175	0.75698304650741	-0.999384108823994	-0.998810056709983	2.43212116662399	0.772333813413105	unidirectional_stable_wPROMPT
2L:9699740-9699890	80.677	55.4431	73.9644	48.123	157.331	164.33	253.749	146.633	0.741613436194986	0.642377494708614	0.999769239073911	0.999680627186984	2.82125968466766	0.32804774505656	unidirectional_stable_wPROMPT
2L:9700440-9700590	13.1197	10.1889	10.1132	15.4125	13.5851	12.661	8.53662	14.3454	0.906808495210594	0	0.964207545362775	0.618223205320455	1.35045215998342	-1.12081081979302	unidirectional_stable_wPROMPT
2L:9703100-9703250	0.227772	0.0893764	0.051996	0.163963	0.517315	0.630423	0.582042	0.461878	0.801817124452723	0.698437781322882	0.0807746272800258	-0.128232200567881	-0.740944190906374	0.911693191322732	weak_bidirectional_unstable
2L:9703880-9704030	0	0	0.025998	0	0.494823	0.761762	0.560485	0.244523	1	0.985654297144434	1	0.758105962300232	-0.451275069214929	1.9473492797021	intermediate_bidirectional_stable
2L:9705940-9706090	74.7093	40.3385	44.4046	58.5073	355.058	332.627	391.671	252.701	0.835969823513779	0.979850375265253	-0.999308619126464	-0.994385598820106	1.25928843922805	0.280271451801859	unidirectional_stable_wPROMPT
2L:9711120-9711270	3.07493	4.02194	5.3036	5.43809	3.41877	1.83874	2.69464	3.4505	0	0.103542715885812	-0.990957544773424	-0.984219871828653	3.38161407850991	0.427552680052147	unidirectional_stable
2L:9735960-9736110	0.204995	0.268129	0.12999	0.65585	0.80971	0.919368	0.646714	3.47767	0.811356285568427	0.680611212920789	-0.399470755529644	-0.595595625351395	1.06740557251015	2.63173045083072	weak_unidirectional_unstable
2L:9736500-9736650	482.399	552.078	433.283	747.341	200.92	256.398	233.981	415.554	1	0	1	0.999392077599997	1.25723894494069	2.71732841867946	unidirectional_stable_wPROMPT
2L:9758180-9758330	115.367	98.7013	125.284	119.201	60.2109	75.3093	79.9985	68.1405	0	0	0.999223556236141	0.999438025837986	1.75396030383468	-0.212909908982151	unidirectional_stable
2L:9758580-9758730	22.8911	23.2081	22.5143	27.0811	4.52088	4.15029	5.71264	5.35235	0.770900783247928	0	0.998806219190222	0.974734620119228	1.74653709447759	0.309315178073523	unidirectional_stable_wPROMPT
2L:9759000-9759150	0.637763	0.446882	0.51996	0.874467	4.43091	3.73001	3.72938	3.28748	0.843198865961886	0.189946411775709	-0.900780691354696	-0.979993852063053	1.01128363391443	-0.161894741814405	intermediate_bidirectional_stable
2L:9763280-9763430	56.5103	70.3392	49.0323	62.9616	54.9478	62.9898	65.1887	70.6944	0.293105634858312	0	0.537924849503901	0.384902261753174	1.43676564248052	-1.07950562726469	bidirectional_stable
2L:9779880-9780030	0.0683317	0.0297921	0.103992	0.273271	1.50696	1.23458	1.27187	1.57582	0.92344351767886	0.898583185508586	-0.184852839834846	-0.316369508699504	-0.0220113525715715	2.05129741840202	weak_bidirectional_unstable
2L:9782340-9782490	27.2188	16.5048	13.545	30.8796	41.925	36.512	32.9393	44.8565	0.900530861731102	0.294672196123261	0.917873125384388	0.534158396481048	1.74837327257734	2.76350092013789	bidirectional_stable
2L:9790660-9790810	234.332	239.946	288.942	274.637	96.0181	109.536	85.4524	150.925	0	0	-0.69414988995598	-0.627080836246868	4.0739032408587	1.10997257258992	bidirectional_stable
2L:9793040-9793190	7.58482	5.63071	6.31752	5.848	4.11602	4.5443	5.82042	4.61878	0	1	-1	-0.997249397937989	1.22690933410099	-0.222543181046172	unidirectional_stable
2L:9887920-9888070	114.524	98.8502	124.141	138.275	66.2612	66.5359	61.1576	69.7978	1	0	1	0.999381937251101	2.60716894316713	-1.90100248946898	unidirectional_stable
2L:9890700-9890850	49.2899	42.5729	45.5745	59.0265	50.4269	48.6477	52.9012	61.6742	0.0818260259546341	0.0730894402960418	-0.680141566874019	-0.682678054511766	4.59754423776402	0.362511089247225	bidirectional_stable
2L:9893400-9893550	67.5345	57.1413	82.7257	65.0658	71.5918	78.12	81.3566	60.5331	0.0642554568412837	0.89066667387662	-0.999614123926627	-0.996702235019981	1.7364003524856	0.499811905663746	unidirectional_stable_wPROMPT
2L:9895200-9895350	40.0196	29.4644	38.5291	30.7157	44.3541	40.925	43.1358	34.6952	0.155942508877023	0.148071515849077	0.645447571744646	0.642731916327448	2.79824306181709	1.16497497453874	bidirectional_stable
2L:9897440-9897590	187.366	279.033	177.281	163.908	98.3347	91.5165	174.613	238.981	0	0	-1	-1	1.32068701178782	-0.584092589053849	unidirectional_stable
2L:9907460-9907610	0.683317	1.16189	0.467964	0.737831	1.91181	2.07514	3.88028	3.83087	0.355461022992251	0.885828656497749	-0.3665615100598	0.44702205333621	0.167807405492987	2.0378704873209	weak_bidirectional_unstable
2L:9907960-9908110	1.27553	1.8769	1.55988	0.792486	5.98286	9.29875	9.16178	6.05875	0.816107028858086	0.827115455430804	-0.404695144758395	-0.378567129104469	0.928375931514141	2.63983386391153	weak_bidirectional_unstable
2L:9908540-9908690	1.0022	0.953348	1.22191	1.09308	4.79078	4.59684	3.57848	5.13499	0.6881064618685	0.954549028650264	-0.890146792074468	-0.429773251098829	1.11926856382737	2.41968046291769	weak_bidirectional_unstable
2L:9911960-9912110	0.979421	0.655427	1.2999	0.84714	1.25955	0.971903	1.61678	1.38563	0.96709513108269	0	0.969793282041834	0.336669938947569	1.24385658501604	0.92800699282218	weak_bidirectional_unstable
2L:9912680-9912830	66.0312	43.1986	67.8288	67.8532	91.4522	77.9886	66.1588	68.4937	0.208084252317583	0.0530831243275198	-0.795680740883528	-0.826219778981728	2.93967226541954	1.542614101571	bidirectional_stable
2L:9915120-9915270	69.1745	40.3385	60.8614	70.5039	141.272	129.605	141.803	124.517	0.988113672276887	0.527822630509672	0.997261313490556	0.896685737645151	0.0947390908218373	0.037599853211395	unidirectional_stable_wPROMPT
2L:9918060-9918210	515.107	524.133	838.644	749.965	305.036	228.213	176.273	269.247	0	0	-1	-1	2.42620946390947	0.837831132944828	unidirectional_stable
2L:9918680-9918830	0.683317	0.56605	0.753943	0.983775	1.19207	0.866832	1.94014	1.11394	1	0.412663110630122	1	0.989372423482167	-0.52932401818423	-0.397693890438242	weak_unidirectional_unstable
2L:9921580-9921730	3.46214	4.05173	6.21353	2.84202	2.94644	2.96824	4.527	2.7441	0.557227028518561	0	0.986829323946206	0.962620933345144	-0.0904339546737556	-0.229520562830939	unidirectional_stable_wPROMPT
2L:9938100-9938250	88.3985	84.55	56.4157	61.7592	160.323	157.264	183.473	203.226	0.587459076950338	0.459147097227322	-0.983293287207381	-0.987231484879738	3.54933719565537	0.350474199487508	unidirectional_stable_wPROMPT
2L:9938740-9938890	46.1239	37.3295	59.2495	42.6849	45.7936	45.5481	57.1479	44.775	0.342805942969815	0	0.721545305070138	0.59356621055978	2.84792195557493	0.138782695520432	bidirectional_stable
2L:9947460-9947610	78.9687	50.5274	36.4752	81.0795	52.4062	34.4369	26.235	49.7198	0	0.903940363165246	-0.999815607137463	-0.997086999551454	-0.429395377424713	0.347888646073863	unidirectional_stable_wPROMPT
2L:9954080-9954230	12.778	10.7252	11.7511	11.6413	9.64904	9.64023	9.65759	9.34623	0	0	-0.78929737109659	-0.871240067754284	2.72078458557693	0.511242518048521	unidirectional_stable
2L:9957180-9957330	32.5714	28.809	24.6981	25.9061	25.6858	25.716	39.5358	33.0378	0	0.103986261261629	0.957742246526038	0.973619633866409	2.18649537157911	0.280262825057329	unidirectional_stable
2L:9963660-9963810	181.056	150.42	164.022	188.202	127.102	126.899	128.998	140.737	0	0	-0.999912850473938	-0.999896248143273	0.745456612884267	-0.161894741814405	unidirectional_stable
2L:9967100-9967250	277.313	707.444	1001.83	641.066	594.844	401.869	174.699	557.432	0	0	0.841042699415137	0.868720186348894	3.78500030289681	1.24602960105637	bidirectional_stable
2L:10002460-10002610	25.7838	16.3559	25.2701	22.4355	25.3709	29.341	34.4052	24.8055	0.208452216164298	0.71905066238349	-0.995961432577544	-0.988663327977979	0.337991944558261	-1.99853492088	unidirectional_stable_wPROMPT
2L:10003680-10003830	93.6144	79.1874	78.2541	81.7627	49.4823	52.7717	54.518	51.0239	0.497095061512556	0	0.999835783781401	0.999477001075746	3.7064371051432	1.64587543071055	unidirectional_stable
2L:10004100-10004250	1.22997	1.31085	0.909931	0.765159	0.337379	0.315212	0.237128	0.3532	0.362238298850931	0	0.898434648821505	0.459823876005515	3.42002730708187	1.42825430025074	weak_unidirectional_unstable
2L:10004640-10004790	2.41439	1.63857	1.40389	1.33903	1.3945	0.8931	0.625157	1.35846	0	0	0.938174505247614	0.945572714532259	-0.111823249003346	-0.262182569300927	unidirectional_stable_wPROMPT
2L:10009360-10009510	137.984	137.312	145.433	137.455	63.9446	65.1963	58.6569	84.1704	1	0	1	0.999207441092389	4.08068761039452	1.46388404819454	unidirectional_stable_wPROMPT
2L:10009940-10010090	0.774426	0.774595	0.909931	1.44834	0.292395	0.44655	0.215571	0.407539	1	0	1	0.503186690529616	2.24603562441719	1.09270969743579	weak_bidirectional_unstable
2L:10056840-10056990	177.549	128.851	129.314	121.578	32.1635	32.2304	15.4565	44.775	0	0	0.999538224931273	1	3.85917860246081	1.9493283268254	unidirectional_stable
2L:10057400-10057550	34.5531	40.9344	34.7334	31.8907	23.8415	26.11	13.2145	37.1947	0	0	0.999615413593417	1	2.82411106170888	2.81118072997693	unidirectional_stable
2L:10060480-10060630	7.33427	4.02194	2.15784	21.0419	2.27169	1.52352	0.625157	5.54253	0	0	0.909119505682527	0.860786737681259	-0.508197714722838	1.77850050043966	weak_unidirectional_unstable
2L:10143400-10143550	0.455545	0.268129	0.103992	0.0273271	0.0224919	0	0.129343	0.0271693	0	0	1	1	2.8235342600732	0.880463127318493	weak_unidirectional_unstable
2L:10201000-10201150	724.02	1653.16	1353.09	1267.81	619.653	700.847	431.918	790.463	0	0	0.866808939789794	0.840701157466669	4.43001998364493	2.41041922694882	bidirectional_stable
2L:10204280-10204430	37.3319	35.9293	34.4994	31.5628	24.6961	28.0538	26.7093	32.576	0	0.814779292048563	-0.942091467803396	-0.611203125875841	2.31326837889672	1.75864300129576	bidirectional_stable
2L:10204760-10204910	32.2298	26.5448	25.4261	20.6866	75.6404	58.5243	68.1636	93.2721	0.534092274179727	0.726411204355792	-0.109314473725608	0.15516409641929	2.56058864600059	3.79111254463175	bidirectional_stable
2L:10206860-10207010	87.9201	78.8299	80.0219	57.059	86.369	104.361	87.9962	81.4263	0.156329936411851	1	-1	-0.999875097907104	3.05389894977671	-0.179101663742209	unidirectional_stable
2L:10209000-10209150	1.25275	1.07252	0.961927	1.77626	3.0814	2.62676	3.12578	3.4505	1	0.579371631455477	1	0.959850788217106	-1.04445970360374	-0.460806025188939	intermediate_bidirectional_stable
2L:10211120-10211270	39.9513	44.1519	33.9794	31.6721	41.5651	45.1541	51.9095	43.4165	1	0.177279112555123	1	0.999763167683208	1.73529307825144	0.250669386519417	unidirectional_stable
2L:10220080-10220230	0.387213	0.268129	0.103992	0.273271	1.28204	0.420282	0.582042	0.950924	0	0.89026776125971	-0.38469531684656	0.789686150160647	1.21195525286223	0.721136557880226	weak_unidirectional_unstable
2L:10220880-10221030	138.873	117.262	103.394	117.616	131.083	126.321	127.855	167.009	0.136120894941282	0	-0.999591107139764	-0.999806482150963	3.19285743821592	-0.89169970346524	unidirectional_stable_wPROMPT
2L:10221220-10221370	134.818	128.881	105.344	105.018	68.2405	71.2904	79.8907	95.4185	0	0	0.985142976322072	0.991252727860939	3.70210479906528	-0.922300477309792	unidirectional_stable
2L:10222580-10222730	15.853	14.7173	21.8643	20.9326	14.8222	14.4209	16.5128	13.3401	0.551602575077903	0	0.997858243601563	0.99407004727467	-0.768626974453782	-1.76683736751361	unidirectional_stable_wPROMPT
2L:10226440-10226590	0.387213	0.387298	0.12999	0.136635	0.11246	0	0.0646714	0.0543385	0	0	-1	-1	1.50013905019482	0.70408789106599	weak_unidirectional_unstable
2L:10226720-10226870	80.2214	70.1009	66.243	54.7635	68.3755	60.0216	53.4185	57.1913	0	0.45638968984646	-0.999808365347198	-0.999599804900548	2.48095037376568	-0.161378598019958	unidirectional_stable
2L:10227480-10227630	0.0455545	0.119168	0.181986	0.136635	0.314887	0.105071	0.409585	0.489047	0	0.728736014469872	0.34117577445813	0.812344436007818	1.46587624456411	-0.975199015373162	weak_unidirectional_unstable
2L:10230720-10230870	0.159441	0.148961	0.285978	0.0546542	2.2267	1.68113	2.52218	1.4128	0.710785802539693	0.94463534468192	0.181315896110059	0.765743848676975	-0.40233345629256	-0.366729241534603	intermediate_bidirectional_stable
2L:10231680-10231830	20.7501	17.4582	19.0566	13.5816	18.7133	15.3928	17.5259	15.2148	0	0	-0.979770428999987	-0.987715226792231	0.918398059510701	1.0076717512206	unidirectional_stable
2L:10232340-10232490	122.223	120.837	85.9235	77.0077	88.1909	97.2166	142.493	130.277	0.0272675662827068	0.115145753459717	0.968853613140406	0.971627509557389	0.994115667277118	-2.45783327670114	unidirectional_stable
2L:10239300-10239450	34.5531	27.1108	35.1493	24.2391	20.985	18.545	25.4374	19.8879	1	0	1	0.999491908910851	3.07135338441409	1.07688342081311	unidirectional_stable
2L:10239720-10239870	0.797203	0.536258	0.51996	0.519215	0.69725	0.998171	1.3581	0.624893	0.903949422756666	0.25452338653552	0.953929557342167	0.69061922066997	0.868034350895145	-0.526649780177418	intermediate_bidirectional_stable
2L:10246680-10246830	0.797203	1.04272	0.727945	0.683177	1.48447	1.49726	1.40121	0.815078	0.368805086565068	0.50574498509627	-0.933572565106982	-0.91594149600642	3.28616823300069	2.24591330637122	weak_unidirectional_unstable
2L:10249880-10250030	3.71269	2.23441	3.9517	4.20837	2.24919	1.49726	2.02637	2.33656	0	0.512161894512031	-0.93400240161393	-0.764654743259372	0.561498766293606	0.488645494879394	weak_unidirectional_unstable
2L:10250680-10250830	60.4736	50.587	50.9301	49.9266	45.2313	52.7192	58.2473	55.208	0	0.0142447519334982	0.626800160288988	0.654300640620933	3.20929776430832	-0.628249291597446	bidirectional_stable
2L:10255820-10255970	182.537	150.182	114.859	148.55	119.275	119.098	120.892	135.575	0	0.380439902120089	-0.998911252739605	-0.997883017260521	3.09771209611552	1.07688342081311	unidirectional_stable_wPROMPT
2L:10260900-10261050	49.1761	36.3464	43.5987	44.3792	42.7347	38.3245	39.6435	35.1842	0	0	-1	-1	2.71767395157775	-0.0141687979901286	unidirectional_stable
2L:10263520-10263670	30.3393	27.8258	27.9999	32.9838	20.1078	24.7441	19.8326	23.909	0	0.582069464902239	-0.994613387819464	-0.98266594325639	0.0209115429956168	-1.17677936827548	unidirectional_stable_wPROMPT
2L:10264200-10264350	1.16164	1.28106	0.753943	0.601196	0.58479	0.8931	1.31498	0.489047	0.833567592268785	0	0.984311033971379	0.890914958870724	-0.310989796022589	-0.366729241534603	unidirectional_stable_wPROMPT
2L:10265220-10265370	53.481	42.4538	50.1502	51.3476	44.534	40.7674	32.8746	40.292	0	0	0.994388244283508	0.993611133729401	1.64411277492286	-0.692050425423547	unidirectional_stable
2L:10266560-10266710	38.0152	33.6651	40.5829	33.5303	28.3173	24.6391	24.3595	30.1579	0	0	0.996100093308148	0.994733097208185	-1.66067944477452	-0.94789833514277	unidirectional_stable
2L:10268800-10268950	40.0879	31.4307	40.8169	34.7327	52.6761	50.8016	52.3407	40.5094	1	0.2504429000422	1	0.998768594420228	0.2657014245772	-1.15139382877244	unidirectional_stable_wPROMPT
2L:10269940-10270090	20.9778	15.7004	22.7223	16.6149	10.2563	12.661	13.0205	9.78094	0	0	0.99856202209211	0.997701806329882	3.05184392302855	-1.28152231312715	unidirectional_stable
2L:10277060-10277210	3.32548	3.99214	2.93778	7.84288	1.16958	1.68113	0.603599	1.98336	0	0	-1	-1	1.45927895405865	0.0194999639354598	weak_unidirectional_unstable
2L:10277500-10277650	26.0344	33.9034	15.5468	29.0487	5.39806	7.27614	3.64315	10.1885	0	0	-0.990864698040183	-0.973696367732656	2.75156742922079	0.156408143410201	unidirectional_stable
2L:10278780-10278930	17.8118	12.8106	15.9628	12.5158	15.1596	16.0758	22.9583	13.0684	0.121332815954304	0	-1	-1	3.74665008267146	0.453413854361688	unidirectional_stable
2L:10291600-10291750	22.5267	16.7432	16.0408	20.6866	23.729	19.1491	17.5259	21.6267	0.0503161186067498	0.941018732801938	-0.996678653350225	-0.947829858186223	1.42703644865666	0.7599105474273	unidirectional_stable_wPROMPT
2L:10292240-10292390	148.098	121.343	95.3088	122.425	269.139	221.41	263.234	266.857	0.522677143752939	0	-1	-1	2.45527775736074	-0.208151689018198	unidirectional_stable
2L:10299480-10299630	0.0455545	0.0893764	0.051996	0.109308	0.404855	0.367747	0.668271	0.434708	0.842056994605938	0	-1	-1	-1.25230291584223	1.39264453196687	weak_unidirectional_unstable
2L:10303500-10303650	3.34825	1.81732	3.48374	4.29035	3.68868	3.09958	3.55693	2.85277	0.0196258653391492	0	-0.996479476690096	-0.996591610103072	1.65046059307826	-0.260840905485444	weak_unidirectional_unstable
2L:10303880-10304030	217.5	159.179	218.643	202.084	204.519	215.053	188.215	168.395	0	0.653630842328151	-0.99915892993493	-0.997505356822033	1.62535683823759	-0.538538964556848	unidirectional_stable_wPROMPT
2L:10306740-10306890	89.6512	80.0514	54.6998	69.4655	72.1316	80.8518	101.383	82.4587	0	0.142254055987719	0.961498146463277	0.995152680591811	1.24295212083543	-0.161894741814405	unidirectional_stable
2L:10311280-10311430	0.341659	0.119168	0.155988	0.382579	0.80971	0.315212	0.323357	0.570555	0.521854331951279	0.503977069263554	0.893285141467215	0.889515620354682	0.224775381746054	-0.584092589053849	weak_unidirectional_unstable
2L:10311840-10311990	0.706094	0.863971	0.38997	0.819813	1.73188	0.8931	1.27187	1.90185	0.570170758132362	0	-0.671499603557561	-0.864235969879729	3.49635840036935	-0.818063107899299	weak_unidirectional_unstable
2L:10314360-10314510	138.235	126.14	132.538	114.992	63.5622	55.7137	51.0904	89.5499	0	0	-0.999809436432856	-0.999834122662935	2.44803565661741	0.167196467448361	unidirectional_stable
2L:10314700-10314850	165.499	144.879	177.385	141.472	91.6996	85.2648	97.0933	93.4895	0	0	0.998718742180695	1	3.18337146807314	0.453413854361688	unidirectional_stable
2L:10327880-10328030	297.744	204.672	243.549	178.692	313.807	336.016	361.75	313.207	0.302035926697279	0	-0.999940892481573	-0.999958982930709	1.82182759174112	0.901080757334912	unidirectional_stable
2L:10331420-10331570	25.8294	29.2857	26.414	19.3203	26.1131	22.1174	27.1404	28.8538	0	0.0330401526701444	0.998644876845647	1	3.51391657492589	-0.0633507758681793	unidirectional_stable
2L:10333700-10333850	45.7595	37.1806	33.3295	33.5577	35.2449	42.6061	46.4125	34.8582	0.929533754003804	0.0537566947884109	0.99920462817813	0.989372022104233	3.94761680018259	1.16594003902413	unidirectional_stable_wPROMPT
2L:10335100-10335250	1.18442	1.40023	1.92385	1.3117	1.59693	1.94381	1.48744	2.90711	0.307673913214855	0	-0.810686917975327	-0.918262738466254	0.421098022394041	1.55831015976614	weak_unidirectional_unstable
2L:10339380-10339530	28.221	20.4672	22.5663	19.0197	21.2549	21.5657	18.2373	21.3279	1	0	1	0.999340437062594	3.21898675868358	-2.41079696329873	unidirectional_stable
2L:10341500-10341650	94.8216	94.1729	90.1352	98.5961	70.3773	103.757	93.6441	72.1072	0	0	1	1	0.675346946182977	-0.0630273818759743	unidirectional_stable
2L:10342540-10342690	7.1065	8.6993	6.34352	7.43297	4.65583	3.73001	5.79887	6.03158	0	0	0.828994616203583	0.939635587876814	2.96269780993333	-0.922300477309792	unidirectional_stable
2L:10356720-10356870	345.918	349.521	372.76	377.797	219.949	214.869	177.394	207.926	0	0	0.999003335546973	0.99965949788179	1.77151578228447	-0.301283822070129	unidirectional_stable
2L:10362720-10362870	137.552	114.461	130.276	142.429	205.396	181.142	216.692	175.215	0.326708297998098	0	-0.997244755433649	-0.999527994647507	2.42723238249021	0.481812287052531	unidirectional_stable
2L:10366640-10366790	33.4825	27.379	23.5802	25.6328	36.4369	37.7729	38.9753	33.8801	0	0.251940101553918	0.998217138778119	0.999324636785561	3.66315323938337	1.06485153681968	unidirectional_stable
2L:10375720-10375870	277.791	244.087	289.904	329.291	225.932	259.787	217.188	223.685	0	0	-0.999960077568311	-1	3.96551162675061	1.07509498684872	unidirectional_stable
2L:10385740-10385890	0.273327	0.148961	0.103992	0.163963	1.01214	0.472818	1.46588	1.52148	0.844719905838906	1	-1	-0.987850012341477	0.598992468720379	-0.815766244695261	weak_unidirectional_unstable
2L:10386600-10386750	29.2687	25.5021	30.3657	23.7746	23.4366	24.0874	18.69	21.2464	1	0	1	0.999378706030687	2.69855054948487	0.377505675161004	unidirectional_stable
2L:10388240-10388390	1.20719	0.863971	0.597955	1.06576	1.1021	0.630423	1.61678	1.11394	1	0.149804812833616	1	0.968505660621702	2.30251364523666	-0.260840905485444	weak_unidirectional_unstable
2L:10396720-10396870	35.3503	31.669	27.0639	30.0325	23.6615	24.6916	28.9297	31.1088	0	0	0.99875226997395	1	2.1488636741503	-0.977665323492715	unidirectional_stable
2L:10397100-10397250	0.387213	0.208545	0.337974	0.683177	1.21456	0.551621	1.0563	0.760739	1	0.54530770227986	1	0.984835261175541	2.06510231449434	-0.612301537569887	weak_unidirectional_unstable
2L:10403900-10404050	0.637763	0.536258	0.701947	0.601196	0.58479	0.525353	0.4527	0.624893	0	1	-1	-0.934038482336216	3.38428815474567	0.0892986639960065	unidirectional_stable_wPROMPT
2L:10405020-10405170	8.65535	7.62678	7.8514	6.44919	7.2649	8.09043	6.53181	6.11309	0	0	-1	-1	3.05347102259818	-0.0112205672458081	unidirectional_stable
2L:10408220-10408370	149.76	522.107	253.377	553.292	134.142	403.891	112.485	394.769	0	0	1	1	2.50664133913904	-2.14942847222964	unidirectional_stable
2L:10413380-10413530	50.9982	48.0547	44.6646	38.8865	20.4002	23.9036	26.2566	27.8757	0	1	-1	-0.999543015177343	2.56744371872426	0.68017475367588	unidirectional_stable
2L:10413880-10414030	12.7325	10.4272	11.3351	14.3194	19.8829	19.0703	19.7032	19.6162	0	0.37635647723469	1	1	2.59041630217496	1.34396758711142	unidirectional_stable
2L:10414500-10414650	10.3181	9.26535	7.8774	8.36209	19.0507	20.4362	18.2804	17.7959	0	0.527757450626225	0.98953187289774	0.997271211311093	1.49337348524307	-0.208151689018198	unidirectional_stable
2L:10419120-10419270	28.9499	22.1355	22.3323	17.7353	6.34273	5.91022	7.91146	8.63983	0	0	0.99809307002777	1	1.53292984706938	-0.467398013989246	unidirectional_stable
2L:10422760-10422910	52.6382	41.4706	49.8642	28.0376	83.4676	65.1963	71.4187	50.4533	0.36418567739069	0	-1	-1	-0.890393360054856	0.10339533362226	unidirectional_stable
2L:10423240-10423390	59.8586	60.8355	48.2523	52.6866	27.0128	33.8853	31.7105	46.4866	0	0	1	1	-0.0634521911715171	0.455672207468414	unidirectional_stable
2L:10424020-10424310	0.501099	0.685219	0.753943	0.737831	0.764726	0.630423	0.625157	0.869417	0.918507255992053	0	0.918084576273813	0.0684284053720065	0.499849761087247	1.896390357784	weak_bidirectional_unstable
2L:10426580-10426730	95.9833	103.557	73.9904	93.4313	48.9649	54.9519	57.1479	65.2062	0.150870379872806	0	0.52380202336751	0.0904923741884731	4.51218682882164	2.23027585519637	bidirectional_stable
2L:10426820-10426970	914.073	939.018	830.429	849.189	353.888	340.902	376.969	435.496	0.0980986501361242	0	0.998860262819596	0.997038124568997	4.51218682882164	2.08033738974644	unidirectional_stable
2L:10428700-10428850	15.5796	10.8741	19.3945	11.6687	7.55729	8.931	10.9079	7.36287	1	0	1	0.994119719561433	-0.260810883625006	-1.02829478491449	unidirectional_stable_wPROMPT
2L:10430940-10431090	16.7185	15.7004	13.8309	11.3954	12.528	14.4735	15.7367	14.8888	0.0050515248572622	0	-0.983084801309147	-0.993787488956436	1.58783381867118	-0.366729241534603	unidirectional_stable
2L:10435740-10435890	24.8044	22.9697	23.0083	26.9172	26.1581	27.8437	28.0243	27.0606	0	0.16602942055319	0.34265142756075	0.441893598568258	3.42170764501343	0.884744423041813	bidirectional_stable
2L:10437500-10437650	49.0849	40.696	43.9107	32.9565	40.7104	36.0129	32.9608	33.9888	0.493658842385831	0	0.99972664327468	0.999373801112932	3.394155686805	-2.14942847222964	unidirectional_stable
2L:10439260-10439410	21.4106	18.8882	17.1327	15.9044	14.3723	11.5052	11.7917	12.0088	0.867368175658646	0	0.998566341396051	0.984043082952571	2.88610298620229	0.474444395341236	unidirectional_stable_wPROMPT
2L:10442480-10442630	20.6134	12.9298	2.70379	9.70112	2.11424	2.28529	0.97007	3.91237	0	0	1	1	-0.567594039125037	0.319591212835696	weak_unidirectional_unstable
2L:10457520-10457670	46.5567	32.533	50.4882	29.7045	36.0321	22.6164	21.1907	23.4742	0.800502856101923	0	0.999053924033538	0.992688609647159	-0.424327229006082	-2.67244118324184	unidirectional_stable_wPROMPT
2L:10468560-10468710	0.66054	0.56605	0.285978	0.273271	3.39628	3.28346	4.00962	1.4128	0.850408440204052	1	-1	-0.972887468246268	-0.0131666781019009	-0.359899856353623	intermediate_bidirectional_stable
2L:10483240-10483390	11.7303	12.0062	9.85325	9.29121	9.28917	11.0587	8.83842	11.3024	0	0	1	1	4.06903399501431	1.68049698009057	unidirectional_stable
2L:10488700-10488850	427.301	348.776	468.64	464.861	312.278	328.529	353.817	263.596	0	0	-0.740557838930567	-0.76014818391884	3.76124310571538	1.05015177034934	bidirectional_stable
2L:10499320-10499470	0	0.0297921	0.025998	0	0.674758	0.420282	0.538928	0.108677	0.95386923725474	0.976297093207455	-0.0680066893588647	0.258807009570504	-0.740944190906374	-0.815766244695261	weak_bidirectional_unstable
2L:10500420-10500570	0.204995	0.148961	0.233982	0.109308	0.517315	0.840565	0.926956	0.434708	0.961283277653711	0.498299652265592	0.839969904413814	-0.0597232477209415	0.680134922605383	3.11545184991668	weak_bidirectional_unstable
2L:10503780-10503930	0.113886	0.0595842	0	0.0273271	0.382363	0.551621	0.840728	0.190185	0.869800467181398	1	-1	-0.569780283536635	-0.651102289372255	1.58539319121195	intermediate_bidirectional_stable
2L:10506760-10506910	83.5697	82.9115	83.6876	77.9369	219.026	204.073	194.618	102.292	0.546014494773519	0.0551504972076278	-0.985546646103213	-0.993029217120832	2.74531864113336	0.204647994333934	unidirectional_stable
2L:10516560-10516710	70.1994	74.242	70.5066	50.9104	17.4313	20.9616	16.5128	24.5882	0	0.528344668854048	-0.999657302604232	-0.997570016301262	3.52758597096102	2.00321801247283	unidirectional_stable_wPROMPT
2L:10517120-10517270	62.4096	58.7501	68.6088	50.4458	20.8275	21.9598	20.3715	22.4146	0	0	-0.329068526785064	0.152516030116871	4.35556749300883	1.82970049872047	bidirectional_stable
2L:10529220-10529370	7.19761	5.83926	2.83378	12.3792	22.7618	11.978	5.79887	53.8495	0.948872947596037	0.668086381608876	0.960309307880869	0.767653788757099	0.0333098624977324	1.72581246506441	intermediate_bidirectional_stable
2L:10728880-10729030	45.9872	53.745	36.8132	42.8762	31.0389	30.6806	41.8855	40.9169	0	0	1	1	4.14076028392251	0.877152793849423	unidirectional_stable
2L:10732380-10732530	339.381	343.384	419.374	388.318	204.879	226.926	200.524	201.65	0	0.0899409135059629	-0.998760352709102	-0.997565596653394	4.21817608782433	0.627120947901355	unidirectional_stable
2L:10737240-10737390	19.634	21.0928	10.2432	11.8326	9.78399	9.98171	11.684	13.4488	0	0	0.999274641232398	1	1.9363787950704	-0.340626055636505	unidirectional_stable
2L:10743900-10744050	69.1517	58.0053	75.7322	61.4586	47.6829	43.6831	46.9514	44.5576	0	1	-1	-0.998514329833716	4.26321783386092	-0.843418215951997	unidirectional_stable
2L:10746220-10746370	0.318881	0.208545	0.025998	0.218617	0.337379	0.0525353	0.0862285	0.407539	0.103518179151681	1	-1	-0.949095019168101	-0.866728583725561	2.48268489988506	weak_unidirectional_unstable
2L:10767880-10768030	75.9849	66.7641	62.7332	71.351	60.031	80.5629	71.3541	74.471	0.0270656353267693	0.858236978433636	-0.99774049533646	-0.984594826082171	3.58451644132939	-1.23943694608909	unidirectional_stable_wPROMPT
2L:10769920-10770070	57.7403	50.587	45.8605	37.8207	43.7243	50.3551	61.9552	47.519	0.0567177392097216	0	-1	-1	2.68823780532291	-1.81295937215233	unidirectional_stable
2L:10842480-10842630	31.9565	30.9838	18.7446	23.146	105.307	126.295	133.611	137.911	0.791640033073358	0	-1	-1	2.40444246152039	0.813063774320418	unidirectional_stable
2L:10850320-10850470	0.728872	0.595842	0.935929	0.792486	1.01214	1.12951	0.603599	1.00526	0.19017587667057	0.162815503080914	-0.681740163501761	-0.690531928335771	2.25867397155505	1.52368750964223	weak_unidirectional_unstable
2L:10850760-10850910	321.25	276.262	380.403	324.154	175.864	229.238	211.777	202.384	0	0	-1	-1	2.95523283878745	1.51169985910089	unidirectional_stable
2L:10858040-10858190	161.217	108.741	153.076	111.03	34.1653	31.1272	18.9703	31.3533	0	0	-1	-1	0.670029739055369	-0.792489104663923	unidirectional_stable
2L:10858420-10858570	79.1509	72.0075	57.5336	62.4424	109.873	104.02	128.071	99.4124	0	0.385707074506023	1	1	1.59792064576073	-1.00199265428801	unidirectional_stable
2L:10967880-10968030	1.13886	1.04272	0.935929	0.874467	0.449839	0.630423	0.840728	0.624893	0	0	-0.985074016312865	-1	1.01703729733668	-1.87224822365724	weak_unidirectional_unstable
2L:10970240-10970390	162.538	168.147	158.484	135.214	111.358	113.424	100.499	108.976	0	0	-0.279734240339714	-0.160719528665662	2.32534558643428	0.530854662658853	bidirectional_stable
2L:10972000-10972150	0.569431	0.41709	0.337974	0.683177	1.52945	0.604156	0.495814	2.17354	0.908319657777891	0.0480802689829822	0.727746229337376	-0.241312340176749	-0.850538881126822	0.842603923847889	weak_bidirectional_unstable
2L:10972380-10972530	62.8652	55.324	66.8149	76.2153	149.099	100.08	67.0426	207.763	0.712668458677857	0.487882061941612	0.930295201748477	0.879060964761588	0.0899895213407707	0.600947037282884	bidirectional_stable
2L:10975120-10975270	2.86993	2.91963	3.43174	2.26815	1.48447	1.12951	1.76768	1.63016	0	0	-0.819438671392013	-0.844391168999176	-0.111823249003346	-0.538538964556848	weak_unidirectional_unstable
2L:10976320-10976470	45.0306	36.1974	61.6413	35.8805	39.7657	40.6623	32.1201	28.0387	0	0	-0.999666661430483	-1	3.17763866154491	0.408109678192516	unidirectional_stable
2L:10977100-10977250	1.43497	0.953348	0.805939	1.20239	0.517315	0.682959	0.517371	0.326031	0.392298568413553	0	0.7221876112283	0.0165080064100211	1.73918850992989	-0.194891209789436	weak_bidirectional_unstable
2L:10986200-10986350	0.842758	0.625634	0.51996	0.710504	0.247411	0.367747	0.1509	0.434708	0	0	-1	-1	0.398218535634825	-0.538538964556848	weak_unidirectional_unstable
2L:10987720-10987870	23.0278	20.4672	25.5561	16.9975	17.2288	16.9952	12.2013	10.1885	0	0	1	1	1.09232014586484	0.781276961055678	unidirectional_stable
2L:10989320-10989470	45.3039	43.705	42.9747	36.5636	64.282	57.1847	57.6006	45.5629	0	0.250779621728117	0.995878708553763	0.998840162017722	2.80975531885096	-1.8866961770249	unidirectional_stable
2L:11004060-11004210	113.795	223.352	138.985	147.539	88.0109	129.999	92.6094	125.875	0	0.695166640503769	-0.995441611948962	-0.978633926686609	3.50293167037129	0.829447960150747	unidirectional_stable_wPROMPT
2L:11004740-11004890	66.6917	52.7618	60.8874	41.4005	75.6404	68.7162	65.9863	61.4025	0.796131974615863	0.182795227119624	0.999010663712279	0.996040139592931	2.55453182863396	-0.415236921231543	unidirectional_stable_wPROMPT
2L:11011080-11011230	118.419	104.66	112.597	79.4945	43.297	50.539	59.627	46.9757	0	0	0.372294996874778	0.0416805944563572	2.44037667078027	-1.20010450793673	bidirectional_stable
2L:11057380-11057530	3.0977	2.02586	0.987925	1.42101	2.42913	2.07514	1.18564	2.58108	0.0925916970036234	0	-0.992744207458246	-1	0.0351655078639053	0.905413527792271	weak_unidirectional_unstable
2L:11066620-11066770	0.113886	0.0595842	0.103992	0.218617	0.247411	0.157606	0.280243	0.108677	0.248931736998873	0.734954424393376	-0.779655434190575	-0.480545927722692	-0.254489678583743	0.57327898649305	intermediate_bidirectional_stable
2L:11067000-11067150	6.17263	3.30693	2.88578	4.86422	4.43091	4.93832	5.10904	4.99915	0.112974786835654	1	-1	-0.994512937698633	-0.112981166586646	0.502012702744898	unidirectional_stable_wPROMPT
2L:11091320-11091470	29.7471	27.0512	22.3583	24.9223	14.0125	12.6347	20.9104	24.8599	0	0	1	1	1.00349765508598	0.384591265653849	unidirectional_stable
2L:11094140-11094290	52.5015	49.872	65.567	24.0478	6.11781	6.72452	2.28505	6.14025	0.00468024944464606	0	0.978688027787675	0.806706678636027	0.390359176179631	1.23827288808456	unidirectional_stable
2L:11100740-11100890	53.0254	46.7736	49.0063	45.6362	92.3744	84.7657	88.9662	67.8145	0.41735835600676	1	-1	-0.99882142643002	2.74745993948356	-0.315353867731908	unidirectional_stable_wPROMPT
2L:11106660-11106810	105.162	86.6951	97.3886	102.695	112.46	107.881	79.8907	78.3833	0	0	-0.912552570977805	-0.916570064500929	3.29741371027793	-0.573103272849327	bidirectional_stable
2L:11107040-11107190	2.02717	1.99607	2.02785	2.21349	2.58657	1.99634	2.93177	2.90711	0.448261854338819	0.201914739990575	0.971338949901483	0.958805578673253	2.45183625239451	-0.573103272849327	unidirectional_stable_wPROMPT
2L:11120280-11120430	103.454	79.545	101.808	103.433	69.1402	63.8566	55.3802	76.6445	0	0	-0.997400522632596	-0.999052478586904	3.71611368477273	-0.991549617159765	unidirectional_stable
2L:11123560-11123710	298.496	253.054	376.061	241.326	407.239	404.916	404.433	256.206	0.259445238214242	0.00893304474237615	-0.470325729301556	-0.57581544143673	1.86309153701079	-0.197966691258988	bidirectional_stable
2L:11130640-11130790	32.0248	28.2727	24.6461	31.4808	28.5648	27.6336	32.3357	27.2779	0	0	0.982437554847264	0.992600980500062	4.28018239240362	-0.0726443305535027	unidirectional_stable
2L:11155720-11155870	3.96324	3.81339	6.00554	3.71648	7.17493	7.64388	10.1103	4.21124	0.399504467173524	0	-1	-1	0.557507318378374	0.150437606623451	weak_unidirectional_unstable
2L:11178920-11179070	30.8632	25.2041	34.7074	28.1742	28.4073	31.0484	26.6662	20.7573	0	0	1	1	3.22070248950676	0.592525192421212	unidirectional_stable
2L:11262760-11262910	2.16384	1.54919	2.18383	1.6123	0.877186	0.656691	0.603599	1.43997	0	0.65014583917209	-0.910230657080503	-0.461409362204566	-0.335485436579301	0.0237068338069237	weak_bidirectional_unstable
2L:11268960-11269110	64.0496	49.4847	44.9766	42.9855	9.28917	8.09043	7.32942	14.7257	0	0	-1	-1	2.73088944429723	0.741227990511732	unidirectional_stable
2L:11269600-11269750	23.2328	23.5358	13.545	11.86	10.8636	10.4283	5.71264	12.525	0.0431111585502755	0	0.999279570349257	0.998625369666884	-0.0408225675104608	0.402882428788443	unidirectional_stable
2L:11277940-11278090	22.0711	23.4762	15.9888	20.1401	15.3845	21.1717	19.0349	18.5566	1	0	1	0.98976455765878	2.52914639313101	0.124351232372637	unidirectional_stable_wPROMPT
2L:11280220-11280370	12.4364	10.9933	12.583	11.8053	18.0835	18.3085	15.8229	14.8888	0	0.287401439860991	1	1	1.73756031371752	-1.73524988867775	unidirectional_stable
2L:11282060-11282210	151.195	115.772	130.276	97.0658	298.198	289.732	256.853	241.372	0	0.544900313491168	1	1	1.93011739056609	-0.939925873407995	unidirectional_stable
2L:11499020-11499170	8.47313	8.22262	7.82541	8.66269	6.68011	10.2181	9.37735	6.95533	0.000738969880804272	1	-1	-0.99864632542298	2.08748812923609	0.990188260551271	unidirectional_stable
2L:11517060-11517210	97.3271	85.8311	79.6319	113.899	126.202	126.4	125.139	116.013	0.237057553490558	1	-1	-0.999908894398455	2.5328020739997	1.59151599534795	unidirectional_stable
2L:11518480-11518630	2.68771	1.57898	3.32775	1.69428	0.80971	0.499085	0.215571	0.787909	0	0	0.905119655688991	0.848445362251462	-0.0710742505352644	-0.222543181046172	weak_unidirectional_unstable
2L:11526760-11526910	0.25055	0.0893764	0	0.710504	0.494823	0.394015	0.409585	0.489047	0.370040864597489	1	-1	-0.865719524885773	0.214240509140092	1.23827288808456	intermediate_bidirectional_stable
2L:11527840-11527990	0.0455545	0.0595842	0	0.0273271	0.854694	0.44655	1.6599	0.624893	0.977280530414039	0.242318590754348	-0.206295667482224	-0.961304403743548	0.582652254138628	2.43640315889594	weak_unidirectional_unstable
2L:11528140-11528290	1124.81	750.612	632.142	933.821	1540.27	1318.74	875.09	1508.52	0.343575349729715	0	-1	-1	0.330909729084724	2.49250954530527	unidirectional_stable
2L:11806960-11807110	8.74646	8.312	6.83748	8.1708	40.3505	35.33	51.3059	52.7084	0.793602513817329	0.828494523170134	0.539529119579976	0.60187718286784	1.9758969445425	3.45478706252292	bidirectional_stable
2L:11807760-11807910	0.979421	0.834179	0.675949	0.710504	5.35308	6.06783	7.73901	7.98776	0.875280318920214	0.942223395209408	-0.899779488061684	-0.79553022578725	2.47530642145383	4.03140718206299	intermediate_bidirectional_stable
2L:11807980-11808130	1.22997	1.16189	0.883933	1.17506	3.28382	3.51986	5.43239	3.66785	0.670965776448642	0.944783711716456	-0.92913366808953	-0.640819802504136	1.84127444367554	3.76508631001409	intermediate_bidirectional_stable
2L:11808820-11808970	0.637763	1.01293	0.779941	0.792486	2.33916	3.20465	3.06111	2.77127	0.690204323714061	0.73931496685718	-0.00800249199456061	0.0781377596541549	2.73664773422102	0.908201772560703	weak_bidirectional_unstable
2L:11813260-11813410	0.182218	0.238337	0.051996	0.382579	0.629774	0.394015	1.03474	0.760739	0.696683678174618	0	-1	-1	4.00097781813617	1.68426000843263	weak_unidirectional_unstable
2L:11813480-11813630	1.25275	1.43002	1.09192	1.85824	2.76651	2.20648	2.95333	3.31465	0.498892889136792	0	-1	-1	4.47236650312268	1.96101647716935	weak_unidirectional_unstable
2L:11813880-11814030	39.5413	42.7219	29.9497	35.2793	26.608	30.6281	29.5117	31.3262	0	0	-1	-1	4.47236650312268	1.97358793492744	unidirectional_stable
2L:11829400-11829550	30.4304	28.3323	40.3749	28.5295	15.7893	15.0514	10.4336	13.9378	0	0	-0.999286354648372	-1	4.00608812180916	1.11623048153631	unidirectional_stable
2L:11849920-11850070	7.42538	7.86512	11.6211	4.61828	7.71473	6.96093	8.83842	4.64594	0.971386703718867	0	0.998266590135234	0.932169885194365	-0.773579155424341	0.377505675161004	unidirectional_stable_wPROMPT
2L:11961040-11961190	0.637763	0.953348	0.545959	0.218617	2.04677	1.83874	1.85391	0.896586	0.536802745878535	0.872184126752828	-0.76765307043798	-0.354697427393696	0.526310326019099	1.84032889997823	weak_bidirectional_unstable
2L:11961360-11961510	0.364436	0.208545	0.181986	0.0546542	0.922169	0.840565	0.754499	0.516216	0.653429356702843	0.805805712527576	-0.239125255227351	0.0457357285387029	0.167598521310577	1.87708790498764	weak_bidirectional_unstable
2L:11988120-11988270	54.3237	52.5235	55.9218	44.8438	75.4155	75.3881	65.3396	60.9678	0.333771857476132	0.18450939291865	0.210174522078852	0.111805657800912	2.43152688488186	-0.470437428282374	bidirectional_stable
2L:11989800-11989950	86.3257	77.8766	89.7452	79.7131	121.839	145.838	129.472	107.482	0	0.470085437501853	0.499747048499554	0.871297720107194	2.07487772897936	0.0313483290412857	bidirectional_stable
2L:11990820-11990970	30.3165	27.0215	32.5235	30.1145	23.4816	24.1925	25.4805	20.6215	0.127793940045863	0	0.985131501084163	0.978190288646528	0.878729107165415	-0.452591999136566	unidirectional_stable_wPROMPT
2L:12002240-12002390	102.566	95.2752	110.284	115.73	46.2659	47.6758	46.3047	56.6208	0	0	-1	-1	1.16869340185447	-0.84955693946566	unidirectional_stable
2L:12020880-12021030	43.3679	37.8956	31.6916	35.8805	21.2549	20.7777	27.0757	20.7573	0	0	-1	-1	2.73356757207706	0.132812210525248	unidirectional_stable
2L:12027360-12027510	3.50769	2.38337	1.3259	0.65585	0.224919	0.499085	0.948513	0.73357	1	0	1	0.977416197658331	-0.411135609988056	1.12064664738553	weak_unidirectional_unstable
2L:12038420-12038570	171.626	160.52	136.178	124.338	102.968	106.042	133.848	118.023	0	0.636845233535244	-0.990721693298701	-0.967145446779301	2.43046146629209	-0.359899856353623	unidirectional_stable_wPROMPT
2L:12040640-12040790	117.781	119.139	114.261	119.72	86.7514	79.4334	73.9409	86.833	0	1	-1	-0.99983932158647	2.5447821321937	0.303943107891365	unidirectional_stable
2L:12044720-12044870	0.819981	0.268129	0.155988	0.573869	1.32702	1.33965	6.16534	1.71166	0.989753059510662	0.509553161691421	0.92128292793074	-0.324550187842403	0.230150015721625	1.45953480024802	weak_bidirectional_unstable
2L:12045080-12045230	0.25055	0.0893764	0.025998	0.0546542	1.88932	1.7074	3.03955	0.896586	0.992164765548649	0.895246609268317	0.858327993466143	-0.00952984530047747	-1.91442464229143	0.548521828065615	weak_bidirectional_unstable
2L:12046180-12046330	346.761	371.925	305.555	199.133	503.549	538.513	947.867	345.294	0.472070222200999	0.770717499901353	-0.988125648144823	-0.972868766857994	-0.377284381968765	0.354008256674427	bidirectional_stable
2L:12048900-12049050	9.61199	8.99722	8.83933	6.64048	7.15244	5.22726	7.35098	5.29801	0	0	-1	-1	4.05721703986901	-0.753146871097547	unidirectional_stable
2L:12054800-12054950	1.48052	1.81732	2.05384	0.84714	0.382363	0.420282	0.474257	0.489047	0	0.426662937880757	-0.825375374857017	0.0691221411458402	0.832109544016041	2.81122064004175	weak_bidirectional_unstable
2L:12054960-12055110	11.958	9.32493	11.0752	6.44919	3.68868	3.28346	2.02637	2.44523	0	0.932124354647654	-0.998826141321325	-0.941352613756045	0.832109544016041	2.81122064004175	unidirectional_stable_wPROMPT
2L:12055420-12055570	15.5796	16.475	10.7892	15.0299	2.4966	2.6005	2.24194	3.50484	0	0.688150982342616	-0.984128314334389	-0.728371085059538	0.733332146532252	2.18269991151294	unidirectional_stable_wPROMPT
2L:12055940-12056090	616.853	597.004	561.947	810.604	218.374	188.707	197.248	171.655	0	0.252388294102019	-0.999943642609104	-0.999748742333384	4.36699674835151	1.63461306423269	unidirectional_stable_wPROMPT
2L:12063120-12063270	36.1247	26.1873	37.4632	25.6055	47.368	38.1669	36.5178	32.6031	0.189291963185345	0	-1	-1	4.35997306005301	-0.811762905381041	unidirectional_stable
2L:12093700-12093850	72.2722	65.4831	94.3468	72.936	36.9992	42.4222	30.6542	35.1027	0	0	1	1	-0.281810221015366	0.223181144467583	unidirectional_stable
2L:12096480-12096630	83.433	61.8484	89.8752	57.0043	90.71	117.127	140.445	84.3334	0.348031428080232	0.0710575978887934	-0.767901501966587	-0.831265655062047	3.94564005191096	1.39532135856254	bidirectional_stable
2L:12097800-12097950	102.315	85.8609	108.698	99.3067	79.2616	75.4669	73.596	81.861	0	0	1	1	0.770720451122721	-2.61134473756784	unidirectional_stable
2L:12104060-12104210	26.2166	24.5487	21.5784	26.9718	10.5487	11.3214	7.58811	14.7257	0.628811304356525	0	0.987296720917517	0.923073798028518	0.301310323688588	1.24602960105637	unidirectional_stable_wPROMPT
2L:12109000-12109150	85.6652	76.0891	81.7638	77.199	95.8156	88.0754	75.5577	63.4674	0.00680981840174588	0	-1	-1	4.27893451159862	1.69387536417727	unidirectional_stable
2L:12172900-12173050	26.0344	26.2766	31.7956	21.971	27.2152	21.198	16.9439	14.8073	0	0	1	1	2.76334887991334	-1.24565813243373	unidirectional_stable
2L:12207660-12207810	19.3379	17.488	25.4261	12.3245	8.34451	9.43008	9.5498	6.41195	1	0	1	0.998442771558353	3.33426690009441	1.64038208470683	unidirectional_stable
2L:12366060-12366210	0.0911089	0.238337	0.025998	0.109308	0.899677	0.761762	1.509	0.461878	0.974109683134454	0.730434311053033	0.764802885321923	-0.162337338763473	2.02426163399976	2.96389720356428	weak_bidirectional_unstable
2L:12404600-12404750	1.02498	0.536258	0.623953	0.901794	4.1835	3.96641	6.48869	4.5101	0.508746238157161	0.967850544686366	-0.713272851772189	0.437769208594621	3.04118817326897	2.71628264245706	weak_bidirectional_unstable
2L:12405220-12405370	0	0.0297921	0	0.0546542	1.41699	0.735494	2.34973	0.815078	1	0.983550318265128	1	0.930912795187414	2.33383970787397	2.88612985254554	intermediate_bidirectional_stable
2L:12421360-12421510	0.113886	0.119168	0	0.136635	0.494823	0.288944	0.495814	0.326031	1	0.690163898703963	1	0.486256490903004	-0.320668543677052	-0.154475570529594	weak_bidirectional_unstable
2L:12421860-12422010	882.846	1040.52	503.374	759.475	2677.35	2740.42	3194.1	2359.24	0.709550371287354	1	-1	-0.999785218793735	-0.350344430459476	0.189107139488795	unidirectional_stable_wPROMPT
2L:12423260-12423410	0.614985	0.893764	0.649951	0.874467	5.82541	6.80332	6.96295	2.33656	0.619576489508004	0.890296989816472	0.418509708505802	0.788569702422191	0.548169087436839	1.8873545814648	intermediate_bidirectional_stable
2L:12424700-12424850	0.387213	0.208545	0.0779941	0.163963	0.719742	0.367747	0.409585	0.461878	0.685302655070787	0.513018772125737	0.49299533706874	0.311045638474932	0.114017026176899	-2.25972142305241	weak_bidirectional_unstable
2L:12427540-12427690	211.942	180.361	202.213	204.762	167.925	160.154	139.345	162.635	0	0	-0.999147625982586	-0.999931571230824	2.43212116662399	0.168283035769259	unidirectional_stable
2L:12433360-12433510	0.204995	0.327713	0.12999	0.0273271	0.179935	0.394015	1.74613	3.4505	0.934923024880937	0	-0.0594406070722491	-0.946684769064544	0.416845568177066	-1.07368434529787	weak_unidirectional_unstable
2L:12433940-12434090	78.1031	69.505	86.8334	78.5654	141.587	205.965	175.389	117.1	0.510941814618778	0.582637719790498	-0.999635029154333	-0.999572346633183	1.89851983720787	-0.637702380206455	unidirectional_stable_wPROMPT
2L:12434380-12434530	90.0384	70.3094	60.1334	73.6192	83.6925	85.2385	71.0092	65.2606	1	0.0362138625749672	1	0.999674566997771	2.90565878319381	0.0811884667734781	unidirectional_stable_wPROMPT
2L:12434720-12434870	72.9555	53.6258	51.2941	50.6098	76.6975	92.4096	92.3292	90.2835	0.755736942703549	0.336746526953288	0.975535611883791	0.93493642252081	2.66949926548541	0.560343044126708	unidirectional_stable_wPROMPT
2L:12435540-12435690	1.27553	0.98314	0.51996	0.84714	5.06069	5.93649	7.78212	4.67311	0.78535624444149	0.857307298868018	0.540440878358811	0.6689947850149	0.878991374636377	0.132812210525248	intermediate_bidirectional_stable
2L:12436380-12436530	6.99261	5.77967	7.59142	4.39966	11.4934	13.7905	14.8097	8.88435	0.955217315484656	0.21553548113074	0.933215379524738	0.245993403566256	3.28662679071468	1.10510765172624	weak_bidirectional_unstable
2L:12437100-12437250	6.28652	3.42609	3.69172	4.2357	27.3952	25.3483	26.9895	19.0185	0.729010613070015	0.82919838083364	0.762903231841111	0.843710570179258	1.28422070844293	0.873826048956412	intermediate_bidirectional_stable
2L:12437380-12437530	1.36663	0.893764	2.00185	1.6123	5.06069	3.02078	5.45395	5.65121	0.976061210088458	0.635578781511284	0.973251628554999	0.657885898449691	1.1085632626193	0.0313483290412857	intermediate_bidirectional_stable
2L:12456280-12456430	0.819981	0.863971	1.42989	0.519215	1.21456	1.07697	1.72457	1.33129	0.431338030151238	0	-0.390210838855081	-0.660947629915376	-0.281810221015366	-2.91084392930405	weak_unidirectional_unstable
2L:12457320-12457470	71.1789	76.1487	53.5819	42.1384	151.281	119.544	84.547	64.6085	0.198233123643838	0.43027333048645	0.892698273409024	0.922550002544168	0.745456612884267	0.231544801636208	bidirectional_stable
2L:12461340-12461490	511.577	656.35	557.398	300.27	931.459	686.82	709.682	409.794	0.257644898452877	0.975158101472303	-0.999767831690139	-0.993085255270281	1.27450078712155	1.3407267530116	unidirectional_stable_wPROMPT
2L:12467700-12467850	0	0	0.0779941	0.0273271	0.314887	0.315212	0.625157	0.760739	0.935626085674212	0.950993000894131	0.481071237319742	0.578862207382678	1.64028140681554	0.488017953993689	intermediate_bidirectional_stable
2L:12474560-12474710	0.0683317	0.0297921	0	0	0.314887	0.525353	0.344914	0.135846	0.944363946649992	0.678994188038608	-0.392765058018544	-0.859487315514706	0.189204654644757	1.44579073517988	intermediate_bidirectional_stable
2L:12475360-12475510	0.0683317	0.0297921	0.025998	0.0273271	0.58479	0.577888	1.55211	0.570555	0.910967695286587	0.978265516196674	-0.398417552058813	0.275940935328617	0.725184129484008	3.94715237873724	weak_bidirectional_unstable
2L:12483080-12483230	3.8038	4.11131	2.93778	3.41589	9.06425	11.0587	14.5511	9.29189	0.486450414828337	0.781817884539785	-0.139612496653533	0.279811817666749	1.07175529512649	1.13357182033574	weak_bidirectional_unstable
2L:12483640-12483790	23.21	26.9321	19.0566	17.4074	23.6165	30.5755	43.9981	22.2788	0.276170368380577	0.887349409137819	-0.997475740943977	-0.983890833723487	0.422769873149729	1.26321378003492	unidirectional_stable_wPROMPT
2L:12484300-12484450	0.0683317	0.0893764	0.25998	0.0273271	1.25955	1.73366	1.89703	0.896586	0.76991557943208	0.992518632415016	-0.866107464668053	0.376288702549998	1.0020720770974	1.72058917555258	weak_bidirectional_unstable
2L:12492320-12492470	0.40999	0.208545	0.181986	0.874467	2.20421	2.65303	2.73775	2.55391	0.572580167287932	0.846624382904407	0.779515394910748	0.914863461812004	-0.168622385877528	1.9946760953268	intermediate_bidirectional_stable
2L:12493700-12493850	65.7123	75.1059	60.3934	35.8531	109.108	118.152	119.491	76.0196	0.438771817386456	0.813704584984626	-0.999133792014752	-0.997392759468348	-0.48425522554801	1.35782838191994	unidirectional_stable_wPROMPT
2L:12495380-12495530	0.0455545	0	0	0	0.494823	0.183874	0.474257	0.326031	0.964547564996844	1	-1	-0.737607591589389	0.387555656214028	2.89563173462791	intermediate_bidirectional_stable
2L:12504720-12504870	14.6685	14.8663	21.9683	11.0128	29.5544	29.6036	30.8698	17.6872	0.418855013909559	0.72184283835737	-0.997589523822391	-0.994970471042515	1.08105046461552	2.60976793880428	unidirectional_stable_wPROMPT
2L:12507740-12507890	43.664	38.402	15.4688	31.8087	199.458	275.653	354.593	225.07	0.886611869270068	0.877284922179268	0.982463104356255	0.981034254404706	-0.168451823078948	0.109142239560729	unidirectional_stable_wPROMPT
2L:12514100-12514250	0.614985	0.327713	0.311976	1.12041	23.2792	21.0929	32.3141	21.1377	0.961162706042088	0.989631515535815	-0.563237526235903	0.0227387427945697	1.47138874320091	3.96588121189526	weak_bidirectional_unstable
2L:12515020-12515170	0.182218	0.357505	0.0779941	0.519215	3.66619	3.75627	5.86354	4.37425	0.905287638165014	0.970563623979364	-0.575029854465363	-0.0705810673229046	1.1202299970035	2.63116948324605	weak_bidirectional_unstable
2L:12521240-12521390	0	0.0893764	0	0	0.292395	0.210141	0.495814	0.135846	0	0.973732846880081	-0.333333333333333	1	0.14583766869444	2.04404663802133	weak_unidirectional_unstable
2L:12529680-12529830	0.0455545	0.0595842	0.0779941	0.0273271	1.05712	0.919368	1.31498	0.489047	0.911247267821016	0.947554080886195	0.7168857345271	0.822418229599547	0.690461815710731	2.84935467708633	intermediate_bidirectional_stable
2L:12531280-12531430	0.0455545	0	0.051996	0.0819813	0.742234	0.8931	1.0563	0.3532	0.932496437420805	1	-1	-0.746952780633344	-0.467226814701744	2.35013285468478	intermediate_bidirectional_stable
2L:12534480-12534630	0.0227772	0	0.051996	0	0.719742	0.735494	0.926956	0.271693	1	0.825451968314247	1	-0.677166364882769	1.28643076511205	3.98856194698726	intermediate_bidirectional_stable
2L:12535460-12535610	0.0911089	0.0595842	0.051996	0	0.517315	0.472818	0.926956	0.298862	0.897632712373505	0.913230196940782	0.325748646572509	0.397536045488391	-0.200306262389499	1.542614101571	weak_bidirectional_unstable
2L:12540420-12540570	0.774426	1.34065	0.935929	1.0111	0.58479	0.367747	0.603599	0.842247	0	0	-0.532651435093316	-0.233269248489503	-0.866728583725561	1.18965121276528	weak_bidirectional_unstable
2L:12543280-12543430	0.478322	0.41709	0.25998	0.519215	0.382363	0.315212	0.4527	0.597724	0.657885900014053	0	0.648475220166753	0.0156339432673232	0.693303283268197	1.1845287166273	weak_bidirectional_unstable
2L:12544060-12544210	0.364436	0.297921	0.051996	0.19129	0.562298	0.577888	0.732942	0.489047	0.727960124990998	0.203522920034484	-0.117793850823371	-0.575339542977168	0.355404814222741	-0.498923085361935	weak_bidirectional_unstable
2L:12545780-12545930	12.5503	17.0113	7.72141	11.6687	3.48625	5.04339	3.44914	3.64068	0	0.492324266949715	-0.99609169624815	-0.975873037823663	1.58783381867118	1.43064815807094	unidirectional_stable_wPROMPT
2L:12546200-12546350	0.979421	0.536258	0.597955	0.683177	1.50696	0.945635	1.6599	0.978094	0.448206578908562	0.506556738883869	-0.926578038843301	-0.918250701097791	3.1641698126845	1.792302336913	weak_unidirectional_unstable
2L:12546580-12546730	59.0386	53.8344	41.1809	37.5201	76.6975	77.0167	93.0621	85.393	0.423263980145065	0	-1	-1	3.49166562810095	1.33567347977482	unidirectional_stable
2L:12618040-12618190	0.136663	0.268129	0.051996	0.0273271	0.314887	0.367747	0.4527	0.0815078	0.597906128023927	0.602429597825874	0.876921443491136	0.878221743313754	0.854600721611306	1.66262997361813	weak_unidirectional_unstable
2L:12692420-12692570	0.523876	0.297921	0.727945	0.327925	0.359871	0.499085	0.689828	0.434708	0.0772062486428489	0	-0.923785760790982	-0.973513790774919	2.95681162337579	0.415836656212996	weak_unidirectional_unstable
2L:12692880-12693030	278.702	209.796	254.625	238.238	320.33	384.401	305.141	264.221	0.238992204101321	0	-0.903468461780747	-0.926565346509553	3.66829307371679	0.917006695346579	bidirectional_stable
2L:12694960-12695110	4.12268	1.93649	4.44566	7.43297	8.68189	7.30241	9.50669	9.7266	0.629075168231179	0	-0.269727685096706	-0.74354957134763	-0.275389637787713	-0.499835505933608	weak_unidirectional_unstable
2L:12704480-12704630	33.4825	25.1743	30.7817	27.5184	38.1463	36.9848	46.9083	34.4778	0.348132987697835	0	-0.305524699000384	-0.496544919118216	4.64931794281667	2.41380613572681	bidirectional_stable
2L:12707720-12707870	92.5211	79.4556	105.136	65.8583	53.1484	55.1095	65.5121	50.2903	0	0	0.767089603361451	0.883830295512847	0.651417259223786	0.132812210525248	bidirectional_stable
2L:12712460-12712610	21.2512	16.0877	18.9266	19.047	26.3156	23.1155	22.9799	22.0886	0.194387257557698	0.829767899303209	-0.99418356509974	-0.972769664733634	2.57976599063907	0.655399406647668	unidirectional_stable_wPROMPT
2L:12719300-12719450	4.19101	2.6515	1.19591	4.67293	64.3044	58.8658	73.5313	57.1641	0.943324171411592	0.959377937609928	-0.332456898548989	-0.177179902602045	1.44558643997169	3.65957710878041	bidirectional_stable
2L:12722180-12722330	76.5998	73.4078	69.3627	53.5338	21.0525	28.3428	22.5272	17.4427	1	0	1	0.998993256701618	2.44692698169179	-0.787573897061677	unidirectional_stable
2L:12822760-12822910	96.1883	98.1352	64.7871	45.5816	366.304	370.847	449.962	288.891	0.781095688383795	0.979571813883493	-0.987561295795349	-0.874304625585551	0.555737345723463	-0.904455048163984	bidirectional_stable
2L:12823480-12823630	0.318881	0.446882	0.493962	0.163963	14.2599	16.785	19.3152	4.94481	0.974224725643183	1	-1	-0.997458327557401	0.27654135445029	3.18609765336361	intermediate_bidirectional_stable
2L:12823940-12824090	0.728872	0.476674	0.441966	0.84714	27.0353	27.8437	36.3669	18.8011	0.961943085361193	0.993122787739344	-0.700553023026859	-0.0129502778175082	1.23159261916435	3.70728700183071	weak_bidirectional_unstable
2L:12837640-12837790	0.0227772	0.0297921	0.051996	0	0.247411	0.210141	0.344914	0.244523	1	0.897934986632465	1	0.957035074583885	-0.955297017167381	1.20614578173111	weak_unidirectional_unstable
2L:12974200-12974350	454.338	332.361	547.154	345.414	350.964	375.811	342.306	220.343	0.926383675464005	0	0.999972872446106	0.999520089058424	4.03202906237376	2.01970993956616	unidirectional_stable_wPROMPT
2L:12974960-12975110	3.14326	2.35358	3.27575	1.58497	3.14887	3.23092	4.74257	2.52674	0.950267944533676	0	0.963570795425066	0.444137814518013	0.807598021382629	0.796413873286747	weak_bidirectional_unstable
2L:13000600-13000750	414.637	386.88	413.811	432.096	267.092	247.756	274.207	304.866	0	0	-1	-1	2.91367245789261	-0.152392549711766	unidirectional_stable
2L:13019120-13019270	34.3936	29.7623	20.3045	28.4475	39.9232	49.2518	38.8459	39.5856	0.294952521428581	0.740567352586042	-0.945727722609698	-0.859075427486302	4.19274862655507	1.05679739578034	unidirectional_stable_wPROMPT
2L:13041260-13041410	0.0683317	0.0595842	0.025998	0.136635	0.764726	0.866832	1.07786	0.73357	0.947982939411263	0.890955159288725	0.467000103941017	0.135298334235651	1.67515654434059	3.50876812125851	weak_bidirectional_unstable
2L:13060220-13060370	315.146	212.299	182.636	303.249	646.486	527.481	559.58	513.689	0.548531785870085	0.950657951966733	-0.999703328721007	-0.997288804660298	-0.424327229006082	-0.196103858113958	unidirectional_stable_wPROMPT
2L:13066940-13067090	0.113886	0.148961	0.155988	0.218617	1.01214	1.39219	1.09941	1.30412	0.82652431665037	0.890005686311295	0.068765988501378	0.288270577042833	0.392050723763333	0.623525535572994	weak_bidirectional_unstable
2L:13068420-13068570	1.82218	1.81732	1.06592	1.83092	6.9725	9.48262	11.0588	11.1394	0.847843965777788	0.762602274605445	-0.441840775529762	-0.602416143706118	1.05647490347501	2.15838176103366	intermediate_bidirectional_stable
2L:13069060-13069210	0.159441	0.178753	0.051996	0.109308	1.52945	1.68113	2.04793	2.44523	0.993323844484489	0.888928704399655	0.908799488765903	0.114268364646687	0.579778481518773	1.119658298035	weak_bidirectional_unstable
2L:13071800-13071950	10.7509	10.0102	5.2256	18.8284	9.42412	14.3947	7.00606	35.5102	0.84214649100102	0.306896041715662	0.984704281638852	0.934537095231976	-0.571758437683539	0.293061912254576	unidirectional_stable_wPROMPT
2L:13073200-13073350	0.387213	0.268129	0.0779941	0.737831	1.21456	1.23458	1.12097	4.23841	0.810017596631753	0.813057184216924	0.0296710686365947	0.0377262079235461	0.132891837571502	0.189107139488795	weak_bidirectional_unstable
2L:13074160-13074310	7.19761	4.34965	3.69172	18.965	31.4212	36.5908	38.4363	70.4771	0.84797719800209	0.762543171885486	0.187567042734563	-0.0331512041495384	1.42947736990444	3.72794816569331	weak_bidirectional_unstable
2L:13074820-13074970	1.07053	0.834179	1.03992	2.51409	12.528	12.4771	11.7702	26.0553	0.860399684521452	0.949187468789779	-0.305446601541569	0.187557595325337	0.255262837121837	2.04055822392045	weak_bidirectional_unstable
2L:13079440-13079590	0.204995	0.268129	0.25998	0.464561	3.44127	3.12585	4.26831	10.27	0.80549247757379	0.991478132656129	-0.777531186738857	0.481412129396439	-0.237745226465852	-1.68653186525663	weak_bidirectional_unstable
2L:13082940-13083090	1.68552	1.1321	1.3779	2.81469	6.9725	7.98536	9.03243	9.97112	0.991440055706624	0.773054550394586	0.992203625482049	0.811996135968288	0.411300261824771	2.07659450869737	intermediate_bidirectional_stable
2L:13083560-13083710	0	0	0.051996	0.0546542	0.562298	0.709226	0.862285	1.63016	0.958345883456356	0.98577578282983	-0.512462236357738	-0.0288281184410903	0.498189472298603	1.63867076218201	weak_bidirectional_unstable
2L:13085240-13085390	0.341659	0.327713	0.155988	1.39368	2.31667	2.54796	2.62997	5.13499	0.683595652176663	0.908902862533235	-0.352432307908201	0.248983636115877	-0.0320657053934168	0.592525192421212	weak_bidirectional_unstable
2L:13105020-13105170	0	0	0	0.0819813	0.292395	0.183874	0.538928	0.923755	0.955367056314035	1	-1	-0.894620197444785	-0.108051506421508	0.592525192421212	intermediate_bidirectional_stable
2L:13113700-13113850	0.136663	0	0.103992	0.136635	1.07961	1.65486	2.65153	2.44523	1	0.950446817900035	1	0.944479425435372	1.31439283428299	1.55937932619909	intermediate_bidirectional_stable
2L:13165460-13165610	36.8536	34.1716	25.3741	32.1093	44.624	40.4784	34.1465	29.5873	0.104951577796238	0.136605760068217	0.998145368797511	0.99821090080282	4.51665247776009	3.08019032250346	unidirectional_stable
2L:13165740-13165890	2.18661	1.28106	1.24791	2.10419	2.33916	1.44472	1.59523	3.04296	0.109444670878782	0.220411295888753	0.40215526519686	0.456401681867209	4.26252470414484	3.08019032250346	weak_bidirectional_unstable
2L:13176880-13177030	36.4436	37.4785	24.0742	27.2998	19.8604	21.6445	22.6565	27.604	0	0	0.971394060010134	0.970132351468433	3.65726039219859	0.741227990511732	unidirectional_stable
2L:13179120-13179270	78.1259	70.2796	61.0434	72.9087	26.9453	30.6018	30.956	36.1623	0.258676840911748	0	0.999434076497189	0.998270964978781	3.45507597692201	0.431717740149002	unidirectional_stable
2L:13182580-13182730	10.8647	9.68244	9.56727	9.56448	10.2563	9.58769	11.3822	9.0202	0.0150728170160164	0	-0.991974617189941	-0.993946568733912	1.00349765508598	0.607469518621861	unidirectional_stable
2L:13190620-13190770	0.25055	0.178753	0.181986	0.245944	0.157444	0	0.107786	0.108677	0	0.718254982341839	-0.833061625638319	0.358424632896192	0.847051712849998	2.84388416794683	weak_bidirectional_unstable
2L:13191940-13192090	271.14	226.718	214.9	256.984	187.718	207.331	230.618	193.201	0	0	-0.693761671273218	-0.735618162587641	1.25784514109822	-0.684321180747358	bidirectional_stable
2L:13203800-13203950	592.254	455.7	802.741	463.932	415.966	388.393	434.915	384.662	0.749135960728639	0	0.999756163910487	0.998614611566584	4.03177454802676	2.50495309786356	unidirectional_stable_wPROMPT
2L:13205340-13205490	0.204995	0.148961	0.233982	0.327925	1.6644	1.7074	1.16408	1.73883	0.885530020301644	0.237149696393971	-0.492322701278849	-0.90286297533744	0.792885258341967	2.44953828589466	intermediate_bidirectional_stable
2L:13206260-13206410	2.09551	1.72794	1.92385	2.86934	13.0453	12.2933	13.3439	19.6705	0.870975883630511	0.848599676611082	0.708227477241448	0.666074865782301	1.86064466770726	3.9171647036886	intermediate_bidirectional_stable
2L:13207740-13207890	4.66933	1.75773	3.61373	11.778	102.923	101.866	204.254	166.683	0.966680443763863	0.436548025290727	-0.743199640273674	-0.982727553923172	0.657312130758224	3.00574994751867	intermediate_bidirectional_stable
2L:13211820-13211970	0.0227772	0.119168	0.155988	0.136635	0.179935	0.131338	0.107786	0.163016	0.133409642470422	1	-1	-0.723038831243597	0.62305579263841	0.0851338074928147	weak_bidirectional_unstable
2L:13219840-13219990	38.4935	31.2817	37.7751	36.7003	27.6201	28.5267	29.5333	28.2289	0	0	-0.417212429698752	-0.599400784363576	4.54597168058704	0.748238198944831	bidirectional_stable
2L:13222480-13222630	29.8382	25.9787	27.0899	27.4364	30.0942	30.3917	28.8865	25.4576	0.197387201181014	0.0108858123323296	0.747533608716063	0.69773474839822	2.3598408701656	0.124351232372637	bidirectional_stable
2L:13286620-13286770	15.2607	16.7134	12.4011	15.1119	14.8897	16.8638	15.1547	18.6925	0.344232491760703	0	-0.0288773775132571	-0.422750483456386	1.46697107233122	-0.712703954512862	bidirectional_stable
2L:13289940-13290090	7.56204	6.28614	5.04362	5.79334	6.32023	5.41114	5.13059	4.83613	1	0	1	0.997926831529366	1.01466649881943	1.51169985910089	unidirectional_stable
2L:13290700-13290850	5.76264	2.6515	2.13184	8.08882	15.407	12.6085	21.6002	17.5242	1	0.722355156784977	1	0.999329998921252	0.253094945305915	-0.109009289118177	weak_unidirectional_unstable
2L:13296360-13296510	94.0244	77.0126	89.0692	107.833	73.2562	76.0711	76.3338	78.3562	1	0	1	0.999852035390096	2.34410960894097	0.656684686913364	unidirectional_stable
2L:13296720-13296870	0.25055	0.0893764	0.025998	0.136635	0.629774	0.367747	0.323357	0.73357	0.580577890011333	0.929240958954249	-0.709958034778006	0.00269950857846003	2.13366845298255	0.584202444311124	weak_bidirectional_unstable
2L:13366220-13366370	84.0708	84.4309	112.675	104.963	60.5033	71.1591	70.2978	61.4569	0.460238630074552	0	0.828250508947137	0.533560855981201	0.192617518791677	0.0422988879482595	bidirectional_stable
2L:13367500-13367650	23.3467	21.8376	15.9888	16.5329	13.945	15.1039	17.4613	19.0457	0	0	0.997889961657302	1	0.238937426642156	-1.15139382877244	unidirectional_stable
2L:13369200-13369350	3.05215	2.11524	3.50973	3.71648	2.76651	1.94381	2.15571	2.30939	1	0	1	0.994077807430555	-0.496510357081552	-0.957340500860211	weak_unidirectional_unstable
2L:13370960-13371110	69.1289	57.8861	68.1408	66.0496	40.1256	44.5237	47.2317	49.8828	0	0	-1	-1	0.330298360401124	-0.668947770765601	unidirectional_stable
2L:13374120-13374270	20.2262	17.6369	21.3444	15.0572	15.7668	17.7832	16.9655	14.4269	0	0	0.972043468834553	0.98002376042063	-0.902176171472886	-0.957340500860211	unidirectional_stable
2L:13378500-13378650	538.067	476.793	542.865	670.552	307.6	303.733	207.789	280.631	0	0	-0.999938668558268	-1	3.63600232931779	0.565476212038873	unidirectional_stable
2L:13382500-13382650	25.7155	22.8208	21.9943	22.3809	21.4798	20.7777	26.6877	23.4742	0	0	0.997598139653791	0.999513264488381	-0.57798837517848	-1.20010450793673	unidirectional_stable
2L:13387300-13387450	37.7874	31.2519	37.4372	34.9514	43.7018	37.7729	36.798	35.5374	0.157604987896396	0.00533754139258857	0.0954932481449899	0.0127072279388674	3.50064401546259	1.28859053366236	bidirectional_stable
2L:13395080-13395230	452.789	1448.61	578.976	659.321	242.351	332.837	254.288	643.884	0	0.488609930591033	-0.99998259251478	-0.999927462556125	3.63573556929838	0.365303273526079	unidirectional_stable
2L:13398860-13399010	23.005	22.2547	20.1225	18.801	22.2895	24.7441	19.811	14.8344	0	0	0.992637187619043	0.995868278932645	0.426248749912705	-1.00199265428801	unidirectional_stable
2L:13445640-13445790	67.3751	53.4471	76.4862	44.7891	15.4745	16.1021	18.9703	14.4269	0	1	-1	-0.999191439838868	0.733332146532252	0.0643824159052855	unidirectional_stable
2L:13507800-13507950	2.96104	4.31986	2.20983	3.55252	6.36522	4.28163	4.78568	7.39004	0.636198729758238	0.0153177767416031	0.152774689763142	-0.330932786740149	0.832049985624051	2.45522309342781	weak_bidirectional_unstable
2L:13510000-13510150	0.569431	0.804387	0.415968	0.84714	1.23706	0.630423	0.668271	1.30412	0.198432567957317	1	-1	-0.713447487573098	1.07520517117778	3.48764735060938	intermediate_bidirectional_stable
2L:13511460-13511610	0	0.0595842	0.051996	0	0.494823	0.262676	0.689828	0.869417	0.699052761371886	0.985431557843006	-0.465996655320568	0.765387188458767	1.68204210322023	3.47072856646277	intermediate_bidirectional_stable
2L:13512740-13512890	1.11608	0.893764	1.14391	2.07686	0.764726	0.656691	1.0563	1.60299	0.584891681432269	0	0.821200715661785	0.447893575278395	-0.508197714722838	0.813063774320418	weak_bidirectional_unstable
2L:13513420-13513570	26.3305	28.8388	13.9349	30.7703	27.7775	21.0929	32.3357	50.2631	0.236335984793165	1	-1	-0.989563968872434	-0.289839684878989	1.47381354040921	unidirectional_stable_wPROMPT
2L:13514320-13514470	0.0911089	0	0.025998	0.0273271	0.247411	0.210141	0.560485	0.326031	0.598761788112199	1	-1	0.464356695457606	0.769568178547996	2.99972311439519	weak_bidirectional_unstable
2L:13516400-13516550	0	0.0595842	0.025998	0	0.472331	0.394015	0.1509	0.461878	0.831854517619751	1	-1	0.311785340922605	-0.522407972297675	0.138782695520432	weak_bidirectional_unstable
2L:13549520-13549670	67.6939	49.9316	34.9413	64.0274	254.496	205.649	194.747	207.899	0.748979816560551	0.451731277087148	-0.999724903980932	-0.999874040228326	1.79887410974507	-0.108603874322737	unidirectional_stable
2L:13550060-13550210	254.9	237.533	152.218	154.234	288.819	228.45	446.858	304.323	0.271219030855802	0.370193649507164	0.999863173739256	0.99988175480393	2.46552551220508	0.257621940707485	unidirectional_stable_wPROMPT
2L:13553740-13553890	0.0227772	0.0893764	0.025998	0.0273271	1.32702	1.20831	1.40121	0.652062	0.978102618097584	0.873192830831293	-0.0504234384385654	-0.729948204988271	0.708867280822493	1.24689338790931	intermediate_bidirectional_stable
2L:13554780-13554930	0.0227772	0.0595842	0	0	0.427347	0.709226	0.625157	0.461878	0.983550330044921	0.928977312008163	0.446896240229039	-0.245418477913803	-0.455102566500035	1.68737950696241	weak_bidirectional_unstable
2L:13570100-13570250	0.113886	0.0297921	0.103992	0.0273271	4.4759	3.5724	6.40247	2.1192	0.983195934377296	0.983769194638388	-0.290535110513772	-0.274566207645435	1.31171451393661	4.32702497684544	weak_bidirectional_unstable
2L:13571360-13571510	0.0911089	0	0.0779941	0.0273271	1.03463	1.15578	1.44433	1.4128	1	0.948836521791677	1	0.521241634538805	-0.363337348862502	1.78303749568409	intermediate_bidirectional_stable
2L:13571960-13572110	0.0227772	0.178753	0.051996	0.0819813	0.58479	0.604156	0.819171	0.461878	0.862655941379346	1	-1	-0.978000516033579	-2.27077709448513	-0.0792406087357114	weak_unidirectional_unstable
2L:13572580-13572730	0.159441	0.178753	0.051996	0.273271	4.40842	3.38853	7.07074	1.68449	0.918282716991778	0.971146881148814	0.133847949563711	0.575146563829017	1.06740557251015	3.12946785505335	intermediate_bidirectional_stable
2L:13573780-13573930	0.113886	0.238337	0.155988	0.245944	2.02427	2.65303	3.10423	1.52148	0.928321729010806	0.917124304100645	0.714153835423553	0.676717535507325	0.282114908989704	-0.219231477645752	intermediate_bidirectional_stable
2L:13576420-13576570	1.57163	1.1321	1.09192	2.73271	5.89289	4.5443	5.64797	5.18933	0.886070636320946	0.637215741672629	0.833139986919209	0.550571024398475	-0.617730002074061	2.02146973424165	weak_bidirectional_unstable
2L:13615600-13615750	0.364436	0.357505	0.181986	0.355252	1.1021	1.18204	1.44433	1.49431	0.671863990429877	0.762772862890647	0.884239455784906	0.914946613091449	0.0646244091258565	1.3592063876863	intermediate_bidirectional_stable
2L:13640600-13640750	1.34386	0.923556	1.01392	1.33903	3.12638	0.998171	1.53056	2.90711	0.445007280999744	1	-1	-0.944612813460784	-0.00792817139995439	0.145616018759401	unidirectional_stable_wPROMPT
2L:13641200-13641350	138.599	144.909	163.502	136.39	101.529	95.9294	100.758	88.5446	0	0	-1	-1	-0.314297214131359	-2.69224640350331	unidirectional_stable
2L:13770840-13770990	256.517	170.411	265.362	246.217	206.229	178.41	127.23	157.663	0	0	1	1	3.59042290790392	1.01005933724656	unidirectional_stable
2L:13780020-13780170	0.273327	0.595842	0.363972	0.0273271	0.652266	0.971903	1.61678	0.244523	0.635619032586688	1	-1	-0.984927376829006	0.559592509967096	-0.123348823440102	weak_unidirectional_unstable
2L:13780560-13780710	96.7349	97.5692	129.314	90.4253	71.5244	66.7198	68.0989	62.598	0	0	1	1	3.58829399287849	0.493466241553034	unidirectional_stable
2L:13783440-13783590	6.1043	6.19676	4.13369	4.61828	2.81149	2.31155	4.26831	7.41721	0	0	-0.578762646820392	-0.613720340043346	2.9992805848138	0.280248979269321	weak_unidirectional_unstable
2L:13783940-13784090	85.4602	78.532	76.2782	72.5261	79.2616	62.3331	68.0127	78.7909	0.625643876542057	0	0.997179814739087	0.991829251845663	0.51548191364476	-0.621821296270448	unidirectional_stable_wPROMPT
2L:13784240-13784390	1.32108	1.75773	1.74187	1.09308	4.29596	5.33233	5.34617	3.12447	0.787106962361376	0.66330841892966	0.895318037931874	0.839334961496602	0.40505532597711	0.153835318161633	intermediate_bidirectional_stable
2L:13790760-13790910	15.0558	13.2277	13.753	10.1384	8.50195	8.16924	6.76894	7.30853	0	0	0.998952479518614	0.99829146362474	-0.497771371685484	-1.41471241447743	unidirectional_stable
2L:13793440-13793590	135.228	121.403	124.219	105.565	99.077	106.883	124.665	81.535	0	0	0.993360853871467	0.999126900231714	3.53584745151949	0.497046417418911	unidirectional_stable
2L:13811440-13811590	20.8867	25.4425	17.5487	16.3416	34.975	30.8908	39.1477	33.6627	0.353647972230713	0.437522050726471	0.57401150269093	0.61875263924239	4.463779958002	0.223181144467583	bidirectional_stable
2L:13813740-13813890	57.7175	55.9496	66.451	67.0334	67.1834	58.2879	45.8089	47.1387	0	0	0.968644994659286	0.999588095139058	3.69059895324338	1.22598853819836	unidirectional_stable
2L:13827840-13827990	23.2556	13.9427	24.6721	11.0948	15.7444	17.2053	12.0289	9.34623	0	0	-0.691661293096773	-0.799446119179379	-0.286134971193436	-0.340626055636505	unidirectional_stable
2L:13829740-13829890	768.14	849.075	770.919	562.173	473.635	515.109	592.821	480.108	0	0	-0.955989878615034	-0.973893123648343	4.79200983646072	2.51603444226241	bidirectional_stable
2L:13833140-13833290	36.3297	40.3385	37.7491	37.93	35.9196	39.0863	34.4267	44.3946	0	0.0809058960570997	0.220194108990373	0.314833787522623	3.30662145578051	0.655845145981208	bidirectional_stable
2L:13835040-13835190	33.1637	29.4346	32.0816	31.9727	27.4177	30.8645	29.7057	30.2666	0	0.465903964858484	-0.997374953437963	-0.994736021946926	2.96398935015854	1.00455045030212	unidirectional_stable_wPROMPT
2L:13840340-13840490	0.614985	0.446882	0.545959	0.163963	0.449839	0.682959	1.18564	0.543385	0.98928180690105	0	0.974289040705294	-0.485134136433919	-0.181081976006745	1.63339451314881	weak_bidirectional_unstable
2L:13841620-13841770	663.569	505.483	806.745	698.726	60.2334	63.6465	109.834	70.3412	0	0	-0.999865746703766	-0.999679489277625	-0.547295195453163	0.594252096537805	unidirectional_stable
2L:13878960-13879110	1.34386	1.37044	0.467964	0.683177	1.1246	1.73366	0.603599	1.14111	0.780289059173161	0	0.848101276956851	0.419419887846374	-0.753774342505551	-1.12081081979302	weak_bidirectional_unstable
2L:13882040-13882190	0.0911089	0	0.025998	0.0819813	1.23706	1.23458	1.18564	2.17354	0.96989864448244	0.937618793306494	-0.542368888578585	-0.749517263520866	-0.866290576812768	0.471363012962878	intermediate_bidirectional_stable
2L:13887300-13887450	0	0	0	0	1.05712	0.945635	0.97007	0.38037	1	1	NA	-0.467239175032066	1.18266066640962	3.96700792850011	weak_bidirectional_unstable
2L:13904080-13904230	1.18442	1.45981	1.2739	2.67806	2.36165	2.78437	2.50063	1.90185	0.254111005578993	0.809731719813857	-0.945391049428024	-0.801731058140576	1.03676778627221	0.515390442001932	intermediate_bidirectional_stable
2L:13904520-13904670	45.7595	38.4914	32.7575	43.8053	64.147	62.1755	52.6856	52.002	0.303354960302417	0.887551263525252	-0.99971672558707	-0.998246342144197	1.49692301290617	0.182988899270096	unidirectional_stable_wPROMPT
2L:14219660-14219810	0.0455545	0.0297921	0.025998	0.0273271	1.43948	0.814297	1.76768	0.407539	0.981159215574933	0.741097423936566	-0.241865337805701	-0.914927950683959	1.02308747303628	2.70323610914433	intermediate_bidirectional_stable
2L:14220020-14220170	0.0227772	0.0297921	0	0.0819813	1.01214	0.367747	1.29343	0.489047	0.938332326549843	1	-1	-0.379898600948596	0.818894140927856	2.36550070952634	weak_bidirectional_unstable
2L:14234060-14234210	51.636	41.411	22.2283	79.1939	102.766	85.5537	142.579	93.3264	0.541540200768617	0.668825447763274	-0.999437914232511	-0.999221963481269	-0.566193973787668	0.0422988879482595	unidirectional_stable_wPROMPT
2L:14234820-14234970	0.25055	0.0595842	0.025998	0.273271	0.269903	0.315212	0.323357	0.407539	1	0.490479610512419	1	0.817664276184946	0.21502397811118	4.13269162510244	intermediate_bidirectional_stable
2L:14262980-14263130	20.1806	17.1007	14.8449	7.89753	6.11781	4.07149	2.95333	6.49345	1	0	1	0.992266398930931	0.996105709534039	0.544969634144951	unidirectional_stable_wPROMPT
2L:14334080-14334230	24.5083	18.5903	18.7706	11.6413	12.0557	17.7832	24.144	8.83001	0	0	0.999256511928888	1	2.383205647137	1.21906929368398	unidirectional_stable
2L:14348740-14348890	15.3519	11.9168	14.7929	8.14347	6.95001	5.91022	5.30305	6.03158	0	1	-1	-0.997754126224656	3.75960513755353	-0.385896199210174	unidirectional_stable
2L:14355080-14355230	176.478	130.698	181.622	195.17	316.462	294.303	304.387	275.198	0.614543367378679	0.36012710581152	0.655759978490244	0.486845613745625	4.48134235958324	1.64784246651647	bidirectional_stable
2L:14355440-14355590	0.0683317	0.178753	0.0779941	0.218617	0.742234	0.551621	0.689828	0.787909	0.52066025616463	0.961608924172067	-0.748639956387377	0.284377817650584	3.86064110171553	1.09566626014583	weak_bidirectional_unstable
2L:14356320-14356470	0.0911089	0.0893764	0.0779941	0.19129	1.23706	0.604156	0.711385	1.79317	0.891093956095672	0.902617954502791	-0.116504105332363	-0.061037744749492	-1.22073541026389	1.68984001481127	weak_bidirectional_unstable
2L:14409600-14409750	0.523876	0.744803	0.155988	1.0111	10.3913	4.64937	6.01444	18.3936	0.938254837737406	0	-1	-1	0.903048611827511	1.84032889997823	weak_unidirectional_unstable
2L:14490540-14490690	0.911089	0.595842	0.103992	0.683177	1.93431	1.41845	2.37128	2.7441	1	0.727340797261642	1	0.987166364839215	0.371022624364941	2.03109239342383	weak_unidirectional_unstable
2L:15007340-15007490	52.2965	44.0625	61.7973	57.2776	48.8075	49.5408	52.5131	46.3779	0	1	-1	-0.999781411779911	0.3351583858256	-0.392563330257364	unidirectional_stable
2L:15009720-15009870	61.9996	62.3549	71.5986	57.1956	32.5008	39.1913	43.1789	34.7767	0	0	-0.510979120177192	-0.268096156441992	3.94182488524953	0.748238198944831	bidirectional_stable
2L:15038820-15038970	320.02	284.247	249.867	278.217	663.31	667.776	703.581	635.027	0.575852708285496	0.442480757678683	-0.999947380087147	-0.999959967778139	3.09861130326836	-0.126854718263985	unidirectional_stable
2L:15039400-15039550	10.4092	7.06073	6.73349	8.00684	9.69402	11.19	9.26956	9.1017	0	0.180047626714164	0.998585716717417	1	4.18283545634774	1.5143094909689	unidirectional_stable
2L:15057880-15058030	17.4018	13.764	13.9609	11.778	8.74936	7.80149	6.10067	7.19986	0	1	-1	-0.994973285529592	3.99107475147388	0.260975178552203	unidirectional_stable_wPROMPT
2L:15060680-15060830	149.077	127.004	175.513	148.714	110.773	104.966	98.2789	88.599	0	0	-0.999900743917064	-1	2.39330753388754	-0.553599996152493	unidirectional_stable
2L:15061520-15061670	0.0227772	0.0297921	0	0.0273271	0.292395	0.394015	0.258685	0.298862	0	0.954082657197958	0.429831631963393	1	2.64041859164998	-0.642065579444426	weak_unidirectional_unstable
2L:15067980-15068130	942.75	805.519	1059.19	913.49	659.126	774.79	754.93	551.672	0	0	-0.999987757316016	-1	3.52532829565599	0.679865146371285	unidirectional_stable
2L:15113340-15113490	26.9682	25.5616	15.7548	23.1734	50.4719	65.4064	76.4416	60.0441	0	0.637594902601005	1	1	3.9611040587926	0.850369112326888	unidirectional_stable
2L:15256500-15256650	46.42	37.5083	45.8085	32.9565	48.3577	44.1559	45.4209	34.0703	0	0.17434072963594	0.473248259069297	0.687734408606464	2.80079778281519	-0.0726443305535027	bidirectional_stable
2L:15264580-15264730	53.7087	34.827	43.8327	33.8856	27.845	28.9469	51.9095	32.4673	0	0.771127742231421	-0.994141731832054	-0.969855415258147	1.11223955845131	2.18337095076791	unidirectional_stable_wPROMPT
2L:15271580-15271730	3.41659	2.6515	3.22376	2.13151	10.9761	12.0568	14.4864	8.36813	0.75087179509592	0.818638426626324	-0.996012170572763	-0.994526176960213	2.61443048349267	0.858287053297118	intermediate_bidirectional_stable
2L:15271880-15272030	40.0196	33.4268	33.1475	27.1905	69.5451	67.429	74.4152	54.0397	0.495919410043903	1	-1	-0.999802074428114	2.87127657718152	0.758853386609935	unidirectional_stable
2L:15275040-15275190	5.64875	3.63464	9.74926	3.90777	2.00178	2.33782	2.67308	1.08677	0	0	-1	-1	1.31171451393661	-0.371000692367836	weak_unidirectional_unstable
2L:15333640-15333790	0.25055	0.0893764	0.181986	0.300598	2.4966	2.6793	1.72457	1.52148	1	0.902031711546891	1	0.993762107947572	-0.982863678643782	-0.0168273453006296	weak_unidirectional_unstable
2L:15498980-15499130	386.234	302.509	381.781	298.767	280.564	244	253.469	283.321	0	0	1	1	3.56885528815713	-0.522684373760598	unidirectional_stable
2L:15499500-15499650	1.43497	0.893764	1.50789	1.39368	5.69046	4.85951	3.23357	3.88521	0.78091320544757	0.701363511338698	0.951305754613852	0.934206671083619	2.75019819019972	0.313679529774309	intermediate_bidirectional_stable
2L:15500240-15500390	0.637763	0.595842	0.545959	0.464561	5.62298	4.5443	4.33298	5.18933	0.855446931515638	0.925777846828861	-0.433740990363727	-0.130455672029904	0.963783956215773	3.80018893278345	weak_bidirectional_unstable
2L:15501020-15501170	0.592208	0.238337	0.207984	0.218617	1.46198	0.8931	1.63834	1.54865	0.853040382191425	0.706261233825033	0.409409437118859	0.0884036587792966	0.62305579263841	3.78916539528522	weak_bidirectional_unstable
2L:15745040-15745190	1.20719	0.595842	0.233982	0.929121	0.854694	0.44655	0.97007	1.19545	0.0962730118454143	1	-1	-0.893474527089865	0.172083134157035	0.447773757100135	unidirectional_stable_wPROMPT
2L:15745620-15745770	3.87213	2.77067	2.6518	3.66183	7.93965	7.38121	6.74738	6.30327	0.511561107839008	0.675905106081934	-0.725621871290208	-0.613384126053169	0.557098116908876	0.111435938119294	intermediate_bidirectional_stable
2L:15746260-15746410	1.0022	0.56605	1.19591	0.956448	1.77686	0.998171	1.29343	0.978094	0.401342415939418	0.00672285975423989	-0.0536253896205646	-0.29755673026184	0.229960593468509	0.169044917159298	weak_bidirectional_unstable
2L:15746680-15746830	19.5201	16.8623	16.8727	13.2536	5.8704	5.67381	4.72101	5.73272	0	0	-0.997734231446532	-0.995569911730448	0.0650758079645715	0.123887188678094	unidirectional_stable_wPROMPT
2L:15747480-15747630	0.227772	0.387298	0.233982	0.163963	0.607282	0.420282	1.25031	0.461878	0	0.669372630036608	0.732113145579995	0.937053757267313	1.55844041932157	0.313679529774309	weak_unidirectional_unstable
2L:15748060-15748210	18.7229	15.194	13.8569	13.6909	5.82541	8.79966	7.56655	5.62404	0	0	-0.999154050996883	-1	1.957342501579	0.150437606623451	unidirectional_stable
2L:15751040-15751190	89.2184	81.8687	70.0387	80.6969	34.3002	39.3227	46.6927	56.1317	0	0	-1	-1	3.76624798815924	0.223181144467583	unidirectional_stable
2L:15752120-15752270	33.5509	26.0681	34.1354	35.088	53.3509	50.25	57.4282	54.8548	0	0.403186620215773	1	1	2.47306979535828	-0.035338992547032	unidirectional_stable
2L:15761640-15761790	0.159441	0	0	0.0819813	0.607282	0.288944	0.4527	0.624893	0.890581267446934	0.752081250540823	-0.622614859138653	-0.813815017559617	0.751866302482254	1.09270969743579	intermediate_bidirectional_stable
2L:15762640-15762790	33.4142	25.1148	20.6424	21.6157	92.8692	71.8945	87.1986	51.0511	0.667218182250421	1	-1	-0.999003634018362	-1.06500288894844	-0.830784751592839	unidirectional_stable_wPROMPT
2L:15768200-15768350	9.27034	9.02701	10.1132	6.72246	5.53302	7.1448	8.57973	4.48293	0	0	-1	-1	3.90581760322465	-1.60149141678788	unidirectional_stable
2L:16250840-16250990	0.0455545	0	0.025998	0.136635	0.742234	0.525353	0.4527	0.624893	0.804685775688653	0.965647484911012	-0.487720690377333	0.323813950315114	0.992859527343998	-1.32075615064038	weak_bidirectional_unstable
2L:16251720-16251870	47.2172	41.8877	36.7092	48.8062	90.6875	102.812	119.858	82.3772	0.556491660777853	0.897092124102821	-0.996917997331858	-0.986784707986897	2.44270509523705	1.11623048153631	unidirectional_stable_wPROMPT
2L:16255340-16255490	0.0227772	0.0297921	0.025998	0.0819813	2.789	2.44289	3.79405	3.8037	0.98835992094932	0.981337304905894	-0.628871257675246	-0.751147440166895	0.972037043371132	2.73900842051744	intermediate_bidirectional_stable
2L:16257900-16258050	134.545	122.088	117.797	111.549	92.172	85.7901	107.98	111.041	1	0	1	0.999863121183681	2.58846260547449	0.842603923847889	unidirectional_stable
2L:16261660-16261810	4.73767	3.12817	3.79571	4.2357	1.52945	1.23458	0.797614	1.38563	0	0	-0.971518046728628	-0.989380975162148	0.167598521310577	-0.0633507758681793	weak_unidirectional_unstable
2L:16261960-16262110	11.6164	12.5127	11.4911	9.07259	8.77186	8.8522	12.4816	10.6232	0	0	0.932094830340448	0.985915976056575	1.49618764751331	0.70600884239864	unidirectional_stable
2L:16269660-16269810	0.136663	0.178753	0.103992	0.19129	1.1021	1.44472	1.31498	1.33129	0.951391436457191	0.875559738928197	0.92540603525604	0.819536165634603	3.00100925506021	4.87457206471825	intermediate_bidirectional_stable
2L:16274220-16274370	0.0455545	0	0.025998	0.0273271	0.269903	0.472818	0.388028	0.326031	0.917662978084174	1	-1	-0.648721506439301	0.370265713348982	0.474444395341236	intermediate_bidirectional_stable
2L:16279100-16279250	7.58482	7.00115	6.75949	11.614	5.80292	7.77522	5.88509	5.05348	0	0.927682245364491	-0.998617865587908	-0.974306514085082	-0.146053045324428	0.797755914834156	unidirectional_stable_wPROMPT
2L:16279600-16279750	0.911089	0.744803	0.805939	0.464561	1.3945	1.60233	1.76768	0.679232	0.415482664166168	0.952169007376496	-0.984433255392083	-0.825046277427375	-0.276701587165074	1.53621689725497	intermediate_bidirectional_stable
2L:16280060-16280210	0.387213	0.119168	0.0779941	0.0819813	3.32881	4.01895	5.23838	3.28748	0.409793638902132	0.959546677229184	0.921969672981257	0.994450033385603	0.240597669736538	0.954131551213392	weak_unidirectional_unstable
2L:16284720-16284870	0.0683317	0.0297921	0	0.109308	0.539806	0.525353	0.991628	0.842247	0.938107349166859	0.859685621951015	-0.516909139468221	-0.753651733646449	2.70697109331918	4.78665494285017	intermediate_bidirectional_stable
2L:16285440-16285590	0.204995	0.178753	0.0779941	0.109308	0.247411	0.262676	0.3018	0.244523	0.745641079981555	0.275482533620293	0.631770469055413	0.217449483241289	0.36993421774961	2.07771918490669	weak_bidirectional_unstable
2L:16286060-16286210	0.318881	0.238337	0.12999	0.19129	0.269903	0.367747	0.215571	0.135846	0	0.170918847524462	0.774889567268519	0.901470011042726	1.312674005525	2.7657248131277	weak_unidirectional_unstable
2L:16286700-16286850	0.227772	0.387298	0.441966	0.19129	0.58479	0.394015	0.840728	0.461878	0.743334045755603	0	0.272716815080172	-0.550456274647576	1.92668739045277	2.77220433295649	weak_unidirectional_unstable
2L:16287440-16287590	1.95884	1.75773	1.58588	2.43211	1.05712	0.735494	0.711385	1.00526	0	0	-0.986211204313484	-0.97489556918109	3.74876133998459	1.29800966732179	weak_unidirectional_unstable
2L:16288100-16288250	41.7962	40.2492	29.5338	33.3391	46.6483	54.8468	59.1312	53.9582	0	0.324762040128714	0.999685654774224	1	3.4312562271392	-0.0866759155294301	unidirectional_stable
2L:16299740-16299890	39.6552	35.9293	32.9135	33.6397	25.5508	28.1589	24.3164	27.7127	0	0	-0.983200671962428	-0.992730525685089	1.84175481037306	0.10339533362226	unidirectional_stable
2L:16302800-16302950	77.7387	52.2852	78.982	82.0633	50.6743	47.9122	33.1333	40.8354	0	0	-1	-1	2.30057813701939	-1.02829478491449	unidirectional_stable
2L:16303120-16303270	44.5523	33.7545	40.5569	48.8608	24.966	25.7948	20.2206	27.2236	0	0	-0.955700147178869	-0.953950798539718	2.57709626600084	-0.0470733958243601	unidirectional_stable
2L:16307140-16307290	121.63	121.79	93.7489	130.241	53.9582	53.7961	49.5598	73.4657	0	0	-0.586697848420477	-0.38345497159848	3.43601215314074	-0.89169970346524	bidirectional_stable
2L:16310700-16310850	220.301	194.781	196.675	224.984	83.4451	94.0382	70.5133	101.45	0	0	-0.57063303653123	-0.841598529652439	2.22184537787436	0.280231934150209	bidirectional_stable
2L:16315080-16315230	0.40999	0.208545	0	0.327925	0.764726	0.420282	0.754499	0.842247	0.399910114351442	0.940273206698852	-0.831168002380237	-0.0382345704948545	-0.619478323528633	-0.0480727358597757	intermediate_bidirectional_stable
2L:16325080-16325230	0.455545	0.506466	0.415968	0.765159	1.70939	1.54979	2.00481	2.06486	0.593575596555965	0.965299064605572	-0.927215049744111	-0.386641684147789	0.607272287012456	0.987548255930372	weak_bidirectional_unstable
2L:16325900-16326050	0.569431	0.297921	0.0779941	0.601196	10.1439	8.14297	12.7618	11.873	0.97765397961065	0.948331919014436	0.338569444698596	-0.0665217202892155	1.45952912656899	0.124351232372637	weak_bidirectional_unstable
2L:16329100-16329250	24.8727	20.348	25.0361	27.2724	19.3206	24.7179	23.8853	25.6478	0	0	-1	-1	3.90266347383771	0.656187542042982	unidirectional_stable
2L:16350260-16350410	0.501099	0.178753	0.675949	0.519215	0.877186	0.735494	0.323357	0.869417	0.246122363536866	0.87971342144148	-0.951408960934477	-0.730014025545399	3.25026028831105	1.56279452515183	intermediate_bidirectional_stable
2L:16350840-16350990	0.387213	0.238337	0.181986	0.409906	1.34952	0.919368	0.754499	1.73883	0.589282727873813	0.810049367938522	0.0438297604600859	0.404843414383085	2.74764879869387	2.39156010522365	weak_bidirectional_unstable
2L:16351300-16351450	0.774426	0.595842	0.337974	0.983775	9.1992	7.32867	4.74257	7.17269	0.277004411515371	0.908747319760286	0.91794681260035	0.989258618861386	1.54457110385045	3.24734452201525	intermediate_bidirectional_stable
2L:16351720-16351870	0.40999	0.715011	0.545959	0.819813	2.24919	1.44472	2.7162	2.55391	0.802393922039345	0.465699770912163	-0.0832898394553977	-0.523264381792777	2.03401997373642	3.42080450865116	intermediate_bidirectional_stable
2L:16352080-16352230	1.0022	0.506466	0.493962	1.58497	3.3513	2.41662	2.58685	3.1788	0.713682209988826	0.495002912413011	-0.63267881890826	-0.773746075593115	2.7870115285673	2.89702052626738	intermediate_bidirectional_stable
2L:16352760-16352910	71.5433	72.1863	62.0053	67.1153	67.9032	63.5677	64.348	84.1432	0	0.0255209198311752	0.99567379626476	0.995915582031561	3.46035385822716	0.205861324988248	unidirectional_stable
2L:16356480-16356630	5.78542	4.34965	4.88763	11.6413	3.48625	3.20465	3.10423	4.99915	0	1	-1	-0.987069393950547	4.19321947728057	0.572160874900312	unidirectional_stable_wPROMPT
2L:16356780-16356930	633.777	486.803	566.861	1008.53	299.84	356.662	286.71	447.858	0	0	-1	-1	4.19321947728057	0.572160874900312	unidirectional_stable
2L:16442100-16442250	0.136663	0.0297921	0	0	0.404855	0.315212	0.538928	0.597724	1	0.905079150557133	1	0.888945978872397	-0.324342382238022	-0.84955693946566	intermediate_bidirectional_stable
2L:16442540-16442690	0.0227772	0.0893764	0.051996	0.0273271	0.69725	0.577888	0.840728	0.543385	0.306664533162653	0.946026789894817	0.456894755340989	0.943597673330696	-0.673795722170764	0.623525535572994	intermediate_bidirectional_stable
2L:16445060-16445210	899.951	735.895	573.932	1213.24	616.437	723.805	769.223	930.873	0.551462140664128	0	0.996036768296116	0.990051966891875	0.433926681575276	1.22139192304173	bidirectional_stable
2L:16448160-16448310	1.20719	0.893764	0.909931	2.3228	4.85826	5.3586	4.89347	4.34708	0.904632852389399	0.63988140547453	0.773987481538111	0.350354440801731	0.346406903415588	3.50204350273701	weak_bidirectional_unstable
2L:16450980-16451130	617.377	433.624	334.803	742.122	798.351	632.945	567.987	1372.02	0.171486358866994	0.368930863156895	0.998411065470564	0.998789497993258	-0.000871200168994335	0.354008256674427	unidirectional_stable
2L:16491540-16491690	208.776	165.555	185.366	216.349	264.663	273.683	277.031	314.511	0	0.313165552691948	1	1	4.50456061318752	1.30631123511094	unidirectional_stable
2L:16492000-16492150	0.455545	0.178753	0.25998	0.273271	0.764726	0.262676	0.797614	0.896586	0.773963807218794	0.521656136491533	0.793879775635911	0.608805283887557	3.60227406449779	1.1971730221896	weak_bidirectional_unstable
2L:16511400-16511550	1.70829	1.31085	1.11792	4.75491	6.43269	4.01895	6.81205	5.67838	0.608373699930343	0.816252456783142	-0.981560601753179	-0.961105284092313	-0.552766168859021	2.39059966274194	intermediate_bidirectional_stable
2L:16520240-16520390	29.6332	25.2041	17.0287	33.3391	61.4705	54.9256	79.5673	51.3227	0.572138199933253	0.950403658779081	-0.998506397039299	-0.98718783808886	0.254234283008005	1.51169985910089	unidirectional_stable_wPROMPT
2L:16520720-16520870	0.273327	0.208545	0.103992	0.355252	2.67654	1.7862	2.84554	2.49957	0.701184055788641	0.975195893184228	-0.617252111615134	0.480670340252787	0.239862681150747	1.04531452351478	weak_bidirectional_unstable
2L:16521440-16521590	0.0911089	0.0297921	0.025998	0.300598	1.1246	0.998171	1.27187	1.52148	0.971996803103002	0.872910760886251	0.776068716422967	0.27209391969065	0.991825665100098	3.26599384737609	weak_bidirectional_unstable
2L:16526260-16526410	1.07053	0.685219	0.597955	1.17506	1.91181	1.81247	2.67308	2.60825	0.981028090706537	0.550804545274009	0.987090540442351	0.733371605794391	3.35602121474938	4.82942811262863	intermediate_bidirectional_stable
2L:16526960-16527110	0.159441	0.208545	0.051996	0.573869	0.652266	0.814297	0.819171	0.73357	0.69828761153477	0.659891996103411	0.477543807892253	0.430005249552463	0.945587825381913	2.57501876296291	weak_bidirectional_unstable
2L:16528600-16528750	0.455545	0.327713	0.12999	0.300598	1.05712	1.23458	1.16408	2.09203	0.23770929569318	0.849879624820879	0.21828933366605	0.775628945356725	1.14461885464944	2.84001557507859	weak_unidirectional_unstable
2L:16529760-16529910	0.296104	0.148961	0.0779941	0.0546542	4.00356	4.43923	4.91502	5.75988	0.969928158444411	0.969754205480131	0.690585410157883	0.689073829817149	0.771309952697375	1.80665631276901	intermediate_bidirectional_stable
2L:16530200-16530350	0.956644	0.685219	0.493962	0.628523	4.29596	3.91388	4.09585	7.60739	0.686029034202135	0.955135684409429	-0.57930911737596	0.30171625886101	0.383276659256234	1.95108626363766	weak_bidirectional_unstable
2L:16530800-16530950	0.182218	0.0595842	0.181986	0.136635	1.1021	0.814297	1.85391	1.71166	0.905757929081521	0.893772181016253	0.385022741750428	0.332897724619408	0.160978550512465	1.61236863155553	weak_bidirectional_unstable
2L:16531260-16531410	0.364436	0.446882	0.181986	0.136635	0.69725	0.551621	0.862285	0.652062	0.539992955731173	0.73632187393081	-0.664432857578785	-0.479590636566002	0.198481292334687	1.0922380478687	weak_bidirectional_unstable
2L:16532940-16533090	34.5075	29.0473	27.8699	20.3314	135.806	141.74	174.785	92.2668	0.794512785672484	0.968690307057745	-0.999510950761062	-0.996794703475183	0.951863439438161	3.42543743042976	unidirectional_stable_wPROMPT
2L:16534300-16534450	0.0455545	0.0595842	0	0.0273271	0.517315	0.656691	0.991628	0.326031	0.977350253790277	0.9181898681482	0.587408976505634	0.0315640598267102	2.14613505999367	4.39960028635839	weak_bidirectional_unstable
2L:16544800-16544950	1.0022	0.715011	0.415968	0.874467	4.94823	5.22726	4.8288	2.4724	1	0.827692718415732	1	0.997533045035749	-0.281810221015366	0.513852468287103	weak_unidirectional_unstable
2L:16588480-16588630	0.0683317	0.0297921	0	0.0546542	0.292395	0.262676	0.4527	0.163016	0.675611139723456	0.886012818076918	0.609994894552881	0.843112706279211	-0.274190949121649	1.70616160363782	intermediate_bidirectional_stable
2L:16601660-16601810	56.7381	52.8214	49.5782	58.6986	127.259	136.04	111.774	98.2441	0.519665901963923	0.539797380993391	0.996801039859373	0.996934907314491	2.17313236497382	2.00321801247283	unidirectional_stable_wPROMPT
2L:16602460-16602610	0.432767	0.327713	0.337974	0.327925	0.80971	0.315212	1.29343	0.516216	0.46710043790313	0.519290659607284	0.775157312622623	0.7949196156315	0.990526895714769	1.60191325518402	weak_bidirectional_unstable
2L:16612220-16612370	0.0227772	0.148961	0.025998	0.163963	0.449839	0.420282	0.323357	0.679232	0.864264649618714	0.790220662884032	0.684160295318684	0.550584153134146	-0.221973341857882	2.37183489260233	weak_bidirectional_unstable
2L:16613500-16613650	0.273327	0.506466	0.233982	0.437233	0.922169	0.551621	1.27187	4.34708	0.807264356600376	0.644948492182845	-0.746788319100355	-0.854102492816286	0.0838258761390591	0.908201772560703	intermediate_bidirectional_stable
2L:16637460-16637610	0.296104	0.148961	0.25998	0.437233	2.18172	2.91571	4.09585	3.23314	0.908635376968433	0.906666377381533	-0.423803383609809	-0.432509928649563	2.09683369418695	4.40703644636521	weak_bidirectional_unstable
2L:16639500-16639650	0.569431	0.148961	0.25998	0.601196	3.59871	3.12585	4.05274	8.83001	0.892720494855734	0.972490833338282	-0.77124386255776	-0.330091753029444	0.0991759192083927	1.92837242807502	weak_bidirectional_unstable
2L:16641240-16641390	0.0911089	0.119168	0	0.19129	1.21456	1.23458	1.9617	1.33129	0.939570965845094	0.929173920249641	0.851620923411612	0.82828362744292	-0.500967256844958	0.372622440291707	intermediate_bidirectional_stable
2L:16656800-16656950	1.27553	1.01293	1.3779	1.3117	0.80971	0.814297	0.4527	0.787909	1	0	1	0.861262706984585	1.24025069445075	-0.421649986651898	unidirectional_stable_wPROMPT
2L:16677100-16677250	45.5772	39.0277	48.1743	48.5602	40.1931	35.1198	33.3704	44.8021	0	0	1	1	4.06612736435654	0.639764109027769	unidirectional_stable
2L:16679940-16680090	140.513	117.321	122.633	130.979	78.047	65.3802	79.3087	109.356	0.53254909043147	0	0.999910930147377	0.999706548811013	2.20623884594847	0.466399464376231	unidirectional_stable_wPROMPT
2L:16680420-16680570	117.713	77.4595	96.0887	103.406	26.2931	19.5957	12.7618	42.3569	0	0	0.987579380352465	0.956665998860995	2.0683025833226	0.00994788195465945	unidirectional_stable
2L:16703200-16703350	5.87653	5.06466	4.49766	4.9462	5.62298	4.80698	4.65634	4.97198	0	1	-1	-0.994581937826818	0.0539899907644079	-0.286332791762884	unidirectional_stable
2L:16719840-16719990	2018.66	1929.99	1780.47	1976.68	809.237	867.358	837.947	1126.22	0.814091251734776	0	0.999992267616392	0.999911968252256	2.70312978858111	-0.991549617159765	unidirectional_stable_wPROMPT
2L:16720180-16720330	5.78542	3.81339	5.17361	7.35099	8.59192	8.1167	7.52344	9.07454	1	0.333305910272347	1	0.992622970042465	2.70269617160127	-0.132229540026431	unidirectional_stable_wPROMPT
2L:16721180-16721330	11.2064	10.4868	9.09931	14.9479	13.0903	14.7099	8.98932	18.5838	0.161943777412546	0.414066214317455	-0.932370975168134	-0.904658003925393	0.77716300672572	3.13612995498282	unidirectional_stable_wPROMPT
2L:16727760-16727910	473.083	409.046	493.261	512.356	305.396	361.968	425.602	322.825	0	0.612021088207546	-0.999624429549509	-0.998709292257627	3.08656427821836	0.256906794488958	unidirectional_stable_wPROMPT
2L:16729620-16729770	22.8456	21.7482	23.8922	18.3911	13.0678	12.9762	14.3355	15.9755	0	0	-0.228871872765521	-0.259417922617405	2.89687187464773	-1.02496632187675	bidirectional_stable
2L:16732080-16732230	198.139	182.626	217.058	247.802	173.705	149.41	128.373	202.139	0	0	-0.999744616579114	-1	2.51903880367598	0.871544421425242	unidirectional_stable
2L:16738400-16738550	17.3335	13.9725	15.3648	16.7515	6.83755	4.80698	4.41921	10.7862	0	0.800031010124604	-0.999060516452069	-0.988902501828719	1.82571731591254	-0.886388175654343	unidirectional_stable_wPROMPT
2L:16743340-16743490	136.026	117.828	119.903	127.29	249.795	206.411	154.09	227.108	0	0.401850575797058	0.999283372746419	0.999897028927208	4.06648928723856	1.10403548442607	unidirectional_stable
2L:16790900-16791050	0.523876	0.0893764	0.233982	0.327925	0.179935	0.236409	0.258685	0.244523	0	0	-0.7067230243777	-0.902161365594084	-0.471309394425072	0.237772791724189	weak_unidirectional_unstable
2L:16791440-16791590	1.52607	0.655427	0.571957	1.66695	1.9568	1.44472	2.32817	1.73883	0.458267004600719	0.4062817042189	0.9349933018643	0.928976712573043	-0.665668378528952	-0.416227040571891	weak_unidirectional_unstable
2L:16816620-16816770	8.42758	5.89884	8.60535	6.77712	3.98107	4.04522	6.31624	5.08065	0	0	0.995988797186534	1	2.63253800282257	1.25815575110971	unidirectional_stable
2L:16825100-16825250	272.871	205.744	208.556	237.609	425.3	379.147	441.08	484.184	0.465657324907055	0	-0.998637749318453	-0.999767068548045	3.39554165873496	0.441716917830632	unidirectional_stable
2L:16827200-16827350	5.53487	4.40923	3.06777	7.26901	9.96393	9.48262	7.07074	11.6828	0.163849923075423	0.469786361160467	0.992812774378001	0.995436486391117	4.29070648715445	1.25137104873124	weak_unidirectional_unstable
2L:16879340-16879490	1.27553	1.1321	1.2739	1.39368	1.93431	0.998171	1.16408	1.43997	0	0.0833231133357692	1	1	4.51863566812751	1.14575320275516	weak_unidirectional_unstable
2L:16881060-16881210	56.2826	27.7365	35.3313	60.5295	59.7611	33.5963	22.0314	56.2132	0.801717605231527	0	0.997518410812495	0.986880843378333	0.194347210561656	-0.262182569300927	unidirectional_stable_wPROMPT
2L:16886520-16886670	0.774426	0.446882	0.25998	0.519215	0.854694	0.919368	0.625157	1.4128	0	0.795655313286176	-0.356610422953318	0.652320474540808	-0.191921992138264	0.712912980782946	weak_unidirectional_unstable
2L:16887940-16888090	296.514	338.885	360.749	469.288	229.463	270.32	176.704	235.748	0	0.710697801072233	-0.999209766795891	-0.995612027053178	2.7621887365809	0.485066956546381	unidirectional_stable_wPROMPT
2L:16888360-16888510	25.3055	17.6369	18.7706	25.9881	28.4973	33.3074	28.7356	32.902	0	0.289537703040206	1	1	1.85503023334304	2.18505589029189	unidirectional_stable
2L:16888860-16889010	0.25055	0.148961	0.25998	0.65585	0.427347	0.44655	0.603599	0.787909	0.403501533027169	0.420453162708872	0.869870663157512	0.873334541947086	1.92891205429742	3.54336026604617	weak_unidirectional_unstable
2L:16889160-16889310	0.159441	0.0893764	0.051996	0.0819813	0.69725	0.367747	0.603599	0.706401	0.861055241043868	0.629220301088941	-0.558790536752608	-0.808207529330665	1.09729781576272	3.47831451540445	intermediate_bidirectional_stable
2L:16902180-16902330	24.235	15.6111	22.3323	18.0359	13.9	15.3928	16.987	14.7529	0	0	-0.999432091124048	-1	0.19424825931093	-2.45783327670114	unidirectional_stable
2L:17260780-17260930	0.842758	0.327713	0.0779941	0.273271	0.742234	0.315212	0.107786	0.624893	0.14992746316598	0	-1	-1	-0.346895317363846	-1.33579092543381	weak_unidirectional_unstable
2L:17384020-17384170	197.501	109.456	123.725	298.494	89.203	68.0857	67.6678	150.817	0	0	-1	-1	2.90862010288708	-0.402554454998236	unidirectional_stable
2L:17384700-17384850	13.7119	9.77181	10.0092	8.69002	7.19742	5.72635	6.10067	7.9606	0	0	1	1	3.58005732566973	0.834307558773699	unidirectional_stable
2L:17410480-17410630	312.64	308.944	310.936	391.297	241.249	253.062	278.065	342.93	0	0	-0.619494644996113	-0.764793645083782	2.46840688505815	0.0623774870120437	bidirectional_stable
2L:17428140-17428290	9.13367	2.29399	3.01577	24.7583	17.7236	9.27248	14.163	40.292	0.516405407582552	1	-1	-0.990473505970148	1.21195525286223	1.39517733282693	intermediate_bidirectional_stable
2L:17431000-17431150	0	0.0297921	0	0	0.382363	0.499085	0.560485	0.543385	1	0.976985578182105	1	0.304069719385608	-0.119635608348307	1.85918922998465	weak_bidirectional_unstable
2L:17449740-17449890	1.82218	1.1321	0.337974	1.66695	0.382363	0.367747	0.194014	1.43997	0	0	0.143781732278022	0.132147379075877	1.4129479181131	2.06988072674409	weak_bidirectional_unstable
2L:17450460-17450610	40.0652	19.9309	12.1411	61.0214	27.3727	23.0893	22.441	51.6216	0	0.388342440488808	-0.892954148525398	-0.81285595903971	2.90393890382925	3.84789356827939	bidirectional_stable
2L:17450980-17451130	0.614985	0.595842	0.25998	1.6123	1.97929	1.7074	2.34973	5.5697	0.592822202580629	0.738725525028334	0.908167033369082	0.940087634321111	1.2439349669429	3.07155889820387	intermediate_bidirectional_stable
2L:17472640-17472790	2.07273	1.28106	1.2739	2.15884	1.9568	1.52352	2.93177	1.79317	0.162912192513031	0.192004447768523	-0.328868018137691	-0.313004028510962	2.65300503858322	1.25371103912486	weak_bidirectional_unstable
2L:17477800-17477950	101.473	91.0447	82.5697	91.819	308.837	244.315	209.945	268.65	0.644383361424845	0	-1	-1	1.82432544039243	-0.792489104663923	unidirectional_stable
2L:17481100-17481250	127.894	106.477	116.029	125.787	120.174	107.146	103.69	132.505	0	0	0.538784229980191	0.568583168685517	2.42205244954273	0.124351232372637	bidirectional_stable
2L:17484320-17484470	556.926	426.355	476.05	720.67	315.382	303.129	249.179	390.776	0	0	-0.909047573001336	-0.902971892247709	4.45471322234942	0.812837306301959	bidirectional_stable
2L:17501040-17501190	148.098	122.565	169.091	117.015	85.5143	100.027	92.9543	88.3273	0	1	-1	-0.999713566048897	4.45206145004308	2.00634910762089	unidirectional_stable
2L:17589940-17590090	0.227772	0.178753	0.051996	0.163963	0.134952	0.288944	0.107786	0.163016	0	0.107852354784099	0.926818383502746	0.935246961305051	0.741851051435424	-0.161894741814405	weak_unidirectional_unstable
2L:17963260-17963410	16.7413	12.4531	9.2293	14.4287	46.1085	44.9439	48.4604	47.4919	1	0.717334345927473	1	0.99971907026396	4.18030174777454	-0.309826065087918	unidirectional_stable
2L:17963600-17963750	0	0.0893764	0.233982	0.0819813	1.1021	0.8931	1.22876	0.706401	0.685283359698722	0.907577584165233	0.706003558497615	0.903659473475779	3.95333729123586	-0.309826065087918	intermediate_bidirectional_stable
2L:18119740-18119890	6.92428	5.57113	1.71587	7.13237	3.0814	2.57423	0.97007	3.58634	0	0	1	1	-0.471309394425072	-0.470437428282374	unidirectional_stable
2L:18138000-18138150	55.007	47.6376	67.0229	70.5039	56.0949	53.0081	44.4508	40.6724	0	0	-1	-1	3.38174471745818	0.812837306301959	unidirectional_stable
2L:18141920-18142070	157.3	146.16	47.3424	259.689	238.662	276.73	147.903	347.794	0.394107652793646	0.403273978135998	-0.547968586606981	-0.542612891217029	2.82235879128758	3.06528620389116	bidirectional_stable
2L:18143340-18143490	0.592208	0.387298	0.051996	1.03843	2.31667	1.83874	0.797614	2.79843	0.718913341792664	0.877230501146844	-0.918406624609534	-0.822524890938726	1.20979442820114	3.07693966269705	intermediate_bidirectional_stable
2L:18145260-18145410	1.63996	0.804387	0.467964	3.98976	3.71117	3.02078	2.45751	5.05348	0.468532226158695	1	-1	-0.823614944396974	1.45952912656899	3.74895452174473	intermediate_bidirectional_stable
2L:18147020-18147170	0.113886	0.0297921	0.0779941	0.245944	3.75615	2.7581	2.22038	2.85277	0.952627079838233	1	-1	-0.703739828501693	0.343742966638904	4.08496911712385	intermediate_bidirectional_stable
2L:18151560-18151710	0.341659	0.119168	0.0779941	1.77626	1.77686	1.18204	0.797614	3.8037	0.672042746516333	0.834987878938106	-0.856223866528362	-0.733188981273032	2.33756117162309	3.87082354302615	intermediate_bidirectional_stable
2L:18152400-18152550	152.767	110.797	42.8967	252.038	230.655	204.599	143.269	281.392	0.350518714058948	0	-1	-1	3.29784942941908	1.14575320275516	unidirectional_stable
2L:18156020-18156170	3.75824	2.88984	4.08169	3.55252	1.64191	1.7862	2.43595	2.55391	1	0	1	0.993759158683386	-0.016473815881926	-0.035338992547032	weak_unidirectional_unstable
2L:18158740-18158890	8.83757	6.0478	8.73534	9.1819	6.11781	5.33233	5.17371	6.22176	0	0	-1	-1	2.64208163901423	-0.301283822070129	unidirectional_stable
2L:18320020-18320170	0.296104	0.446882	0.181986	0.0546542	2.24919	2.78437	1.31498	0.950924	0	0.86987617172987	0.939176602343159	1	0.0908002225774989	-0.315353867731908	weak_unidirectional_unstable
2L:18443300-18443450	539.752	3152.45	877.459	1271.94	429.281	733.944	450.63	1829.61	0	1	-1	-0.999986936474285	3.82814643264256	1.56851987867938	unidirectional_stable
2L:18448960-18449110	92.5439	78.7704	71.0006	80.3417	107.062	122.959	140.509	113.513	0.333381678443039	1	-1	-0.999907066423397	4.84102853110551	1.20332505053209	unidirectional_stable
2L:18454520-18454670	202.968	153.221	242.926	230.559	230.317	238.878	225.143	212.219	0.0853271244606778	0	-0.998145855186113	-0.999278472769055	3.64968416989349	0.796413873286747	unidirectional_stable
2L:18484500-18484650	1.22997	0.506466	0.25998	1.3117	2.81149	1.94381	1.78924	2.96145	0.651996688403838	0	-1	-1	0.132891837571502	0.77198917326227	weak_unidirectional_unstable
2L:18501140-18501290	0.113886	0	0.155988	0.0546542	0.269903	0.288944	0.431142	0.190185	0.690895202100777	1	-1	-0.779222723682735	-0.0371112454605838	1.64412086361477	weak_unidirectional_unstable
2L:18561720-18561870	0.25055	0.327713	0.181986	0.464561	0.787218	0.367747	0.840728	0.787909	0.481377362781707	0.852573621335472	-0.858081907118112	-0.576431013589451	0.33062960778358	2.42751692487176	weak_bidirectional_unstable
2L:18563220-18563370	11.9353	9.80161	8.94332	12.0786	20.4452	13.3965	16.8792	25.7565	0.440270445335601	0.532050309053776	-0.988593722881672	-0.986371832061083	0.513403719660838	1.99095168874722	unidirectional_stable_wPROMPT
2L:18564180-18564330	0.0455545	0.0297921	0.0779941	0.0273271	0.652266	0.367747	1.01318	0.407539	0.799041851979077	0.98237105862053	-0.670200223836234	0.384790659635945	-1.66839053074397	-0.811762905381041	weak_bidirectional_unstable
2L:18565680-18565830	0.0683317	0.238337	0.051996	0.273271	0.719742	0.709226	1.6599	1.57582	0.874853283749276	0.842077761416249	-0.265501253291473	-0.36991586784531	0.497511454771205	2.48436847293159	weak_bidirectional_unstable
2L:18571840-18571990	0.706094	0.56605	0.805939	1.03843	3.21635	2.49543	4.20364	3.01579	0.747708324934323	0.935514705503817	-0.967845894813824	-0.879827375622893	0.857838426981854	0.813063774320418	intermediate_bidirectional_stable
2L:18572220-18572370	0.341659	0.178753	0.155988	0.327925	2.04677	1.20831	4.31142	1.90185	0.874961935098936	0.974699295704637	-0.909283304350337	-0.619675364699312	1.03601387459225	0.915503150868912	intermediate_bidirectional_stable
2L:18576340-18576490	0	0	0	0.0546542	1.46198	1.18204	2.04793	0.624893	0.994860277047865	0	0	-1	-0.334740285212481	-0.89169970346524	weak_unidirectional_unstable
2L:18604760-18604910	0.614985	0.41709	0.571957	1.03843	0.607282	0.499085	0.905399	0.706401	0.0206979076676238	0.471700738967672	-0.982760623784893	-0.968277006653601	2.32305311637307	-0.443991187043288	weak_unidirectional_unstable
2L:18605060-18605210	71.4066	56.3369	56.2077	64.3006	52.5412	47.991	69.8235	69.499	0	0	-1	-1	2.76255067997345	-0.443991187043288	unidirectional_stable
2L:18606720-18606870	77.4426	79.5747	49.8902	53.5064	36.2795	37.6678	53.4832	53.2518	1	0	1	0.999761381240028	2.74968826165405	1.80836067668125	unidirectional_stable
2L:18612200-18612350	64.0724	50.2593	75.8102	79.1666	81.2859	75.6771	63.7444	69.2001	0.0709694178166782	1	-1	-0.999818786316769	3.09787533102439	-0.553599996152493	unidirectional_stable
2L:18617200-18617350	0.956644	0.804387	0.857935	0.874467	1.28204	0.735494	1.53056	1.35846	1	0.274847359032065	1	0.96370852992356	-0.371422511006364	0.241953332340405	weak_unidirectional_unstable
2L:18622080-18622230	0	0.0297921	0	0	0.382363	0.472818	0.431142	0.516216	1	0.982754321101284	1	0.916753830792601	0.690461815710731	0.565311598960452	intermediate_bidirectional_stable
2L:18625880-18626030	0.0227772	0.0893764	0	0.0546542	0.292395	0.577888	0.474257	0.244523	1	0.891374793488263	1	0.932744177248001	-0.0163593252800847	1.10997257258992	intermediate_bidirectional_stable
2L:18627020-18627170	0.0683317	0.148961	0.25998	0.0546542	0.58479	0.420282	0.689828	0.516216	0.568284782366212	0.952706488441304	-0.804499452838351	-0.00554109327597473	0.432618096362021	3.05700983889057	weak_bidirectional_unstable
2L:18629280-18629430	0.0227772	0.0893764	0	0.0546542	0.674758	0.998171	2.1126	0.73357	0.863299234731569	0.973740480561439	0.285594130246985	0.80709722287009	1.03097897923563	0.969713538579395	intermediate_bidirectional_stable
2L:18630840-18630990	0.136663	0.0595842	0.0779941	0.300598	1.21456	0.656691	1.29343	0.679232	0.833407260065615	0.861258595085511	0.135727253306836	0.224167866398676	1.5716738886155	4.41370782158594	weak_bidirectional_unstable
2L:18631580-18631730	0.523876	0.119168	0.25998	0.409906	2.20421	2.88944	3.36291	1.95619	0.927516145706266	0.840855743329788	0.561452672892683	0.237127678771475	0.632208375917562	2.99665578827805	weak_bidirectional_unstable
2L:18650760-18650910	0.159441	0.268129	0.363972	0.327925	0.359871	0.604156	0.388028	0.326031	0.385371339490407	0.282915876542923	0.101209083567128	0.0244644718850905	-0.694013665681912	0.1863499082789	weak_bidirectional_unstable
2L:18653240-18653390	16.764	11.7083	16.7167	19.5662	14.3499	9.32501	10.9726	14.6442	0	0.951128375372189	-0.998235842586724	-0.952577846222886	1.75968281315953	3.67917660940587	unidirectional_stable_wPROMPT
2L:18655940-18656090	0.0911089	0.178753	0.155988	0.0546542	1.37201	1.23458	1.31498	1.92902	1	0.910624839572491	1	0.837853413084429	0.343742966638904	2.54366053150561	intermediate_bidirectional_stable
2L:18665200-18665350	4.66933	2.74087	3.9257	3.2246	2.63156	3.80881	2.2635	2.85277	1	0	1	0.995298062127802	-0.217794293594138	0.743733581049352	weak_unidirectional_unstable
2L:18666040-18666190	0.592208	0.297921	0.207984	0.327925	0.337379	0.105071	0.172457	0.624893	0.150336108261626	0	-0.000532874738953463	-0.354452924217852	0.872362296427529	-0.137944596344106	weak_unidirectional_unstable
2L:18688820-18688970	72.4088	64.5595	59.6915	77.2264	66.5761	67.9019	77.6272	73.194	0.0394917790783602	0.854754583404099	-0.99981015472711	-0.998745221390356	2.78847065300738	0.616919443398105	unidirectional_stable_wPROMPT
2L:18689600-18689750	27.1277	18.769	32.6535	21.3425	4.97072	6.14663	5.99288	4.48293	1	0	1	0.994967063294608	1.7468541539783	0.0422988879482595	unidirectional_stable
2L:18694120-18694270	0.592208	0.834179	0.857935	0.65585	0.494823	0.472818	0.732942	1.79317	0	0.755177037815895	-0.476533345668213	0.799354580424181	2.30655189466975	3.71499594226538	weak_unidirectional_unstable
2L:18694720-18694870	0.159441	0.0595842	0.155988	0.245944	0.292395	0.262676	0.129343	0.3532	0.421939971778508	0.208966960121785	-0.746947450738892	-0.808556242087619	0.800027702223729	3.2083103130584	weak_unidirectional_unstable
2L:18695360-18695510	440.853	345.559	578.794	341.917	96.8728	98.1097	58.312	66.5104	0	0	-0.997570684101494	-0.994050326335504	2.64650970005561	0.726650401257963	unidirectional_stable
2L:18702940-18703090	192.354	208.575	259.746	150.572	30.2517	45.4956	34.4483	34.0159	0	0	-0.999871812160152	-0.999701034849332	2.04359358186229	2.2800645889257	unidirectional_stable
2L:18703280-18703430	19.4973	19.1861	12.687	10.0564	5.08318	6.22543	8.21326	8.25946	0	0	0.984768811102625	0.989743485929172	2.06578992476922	1.84360055508048	unidirectional_stable
2L:18705720-18705870	1631.28	1395.11	2034.63	1713.22	667.426	686.347	593.705	719.904	0	0	-1	-1	2.91014893716616	0.552082275836527	unidirectional_stable
2L:18708060-18708210	0.182218	0.0595842	0.12999	0.355252	0.0674758	0.0788029	0.323357	0.0815078	0	0.344403399253058	-0.786996836232605	-0.571405891285182	2.31366399168159	-0.486076554081344	weak_unidirectional_unstable
2L:18708640-18708790	135.001	102.634	109.868	123.6	102.811	98.241	92.1783	99.2493	0.102441428446855	0	-0.0662106301260065	-0.425867517531507	2.73852608792694	-0.0036826292386003	bidirectional_stable
2L:18713640-18713790	204.448	150.957	220.775	118.545	35.3348	28.8681	10.3259	36.6785	0	0	-0.99915747254738	-0.995127406693529	-0.0256120560569122	0.575882039786002	unidirectional_stable
2L:18831080-18831230	52.5243	39.0873	47.5504	70.2306	34.6376	40.4259	39.8376	45.0466	1	0	1	0.9996715475706	2.1370045005686	0.684736009806262	unidirectional_stable
2L:18839060-18839210	1.2983	1.43002	0.935929	1.50299	1.48447	1.44472	1.48744	1.90185	0	0.413787647661444	-0.112309988131001	0.238376710340687	3.82226524789211	0.949280539587497	weak_bidirectional_unstable
2L:18839620-18839770	34.3025	30.6561	19.9665	42.0291	26.8779	33.0447	25.2649	31.7337	0	0	-1	-1	4.07074039277407	1.60748114303533	unidirectional_stable
2L:18857640-18857790	139.26	169.755	117.953	115.184	70.3773	68.0069	79.1146	89.7129	0	0	-0.999623351128704	-0.99948110978285	0.479247837355451	0.481812287052531	unidirectional_stable
2L:18859220-18859370	64.2318	48.1739	81.6598	62.7703	57.2195	56.2653	48.9347	46.7583	0	0	-0.99960983399385	-1	3.69506089343282	-0.0909424166085362	unidirectional_stable
2L:18936200-18936350	0.0455545	0.119168	0.181986	0.109308	0.0674758	0.131338	0.0862285	0.108677	0	0	1	1	-0.237745226465852	-0.699530779745023	weak_unidirectional_unstable
2L:18943360-18943510	0.136663	0.268129	0.38997	0.519215	0.134952	0.105071	0.194014	0.38037	0	0.222741145049675	-0.916811037512675	-0.827318175874088	3.28490359829614	-0.152392549711766	NA
2L:18948840-18948990	4.53267	5.51154	5.56358	5.21947	2.81149	2.99451	2.37128	2.85277	0	0	1	1	2.20339010220336	-2.25972142305241	weak_unidirectional_unstable
2L:18951800-18951950	62.0907	57.2605	69.8827	68.9189	45.2988	47.8071	43.3945	43.0633	0	0	-0.996168499493697	-0.996471479682194	4.1012039220962	1.03800407145762	unidirectional_stable
2L:18954460-18954610	0.501099	0.238337	0.233982	0.163963	0.224919	0.236409	0.4527	0.271693	0.0691645416303201	0	-0.859508041460887	-0.916234538300014	0.656913665635937	3.00744822940045	weak_unidirectional_unstable
2L:18957100-18957250	7.92648	8.87805	9.95724	4.31768	2.38415	4.07149	4.26831	1.65733	0	0	-1	-1	0.731509579778004	0.850369112326888	weak_unidirectional_unstable
2L:18965640-18965790	0.432767	0.625634	0.285978	0.382579	1.6869	2.78437	4.20364	1.65733	0.833062218861182	0.815947172445893	-0.97362159663158	-0.976045140907383	0.287016225953366	0.869390958538686	intermediate_bidirectional_stable
2L:18966060-18966210	0	0	0.0779941	0.0273271	0.517315	0.761762	0.97007	1.11394	0.967211740877328	1	-1	-0.910247401433351	-0.471309394425072	2.35460317017039	intermediate_bidirectional_stable
2L:18968820-18968970	67.1701	58.9884	74.3284	81.8446	99.2119	83.8201	77.4332	81.8067	0.211089179605573	0.0737341072970857	-0.411975930405166	-0.476342638703323	2.34635165832396	-0.526967427130966	bidirectional_stable
2L:18974260-18974410	216.384	179.766	224.077	272.096	32.2309	37.983	20.6086	51.2412	0	0	-0.999933225733414	-0.99969651513602	2.57090573159574	0.826257785568926	unidirectional_stable
2L:18982060-18982210	0.455545	0.476674	0.25998	0.109308	3.37379	3.75627	4.65634	2.68976	0.872289590019854	0.978278554697744	-0.827655733747335	-0.286652340579916	1.15409364803833	3.62339504479503	weak_bidirectional_unstable
2L:18983620-18983770	0.273327	0.0893764	0.051996	0.300598	1.6869	1.7862	2.24194	2.20071	1	0.890764771548953	1	0.654481673747067	0.394801225624096	3.32451074456456	intermediate_bidirectional_stable
2L:18984120-18984270	2.20939	1.81732	1.03992	2.86934	35.7172	32.2829	42.4029	24.0448	0.927544786868314	0.945631308577863	0.367777851982807	0.484953680546573	1.66327747549076	4.00784097246699	intermediate_bidirectional_stable
2L:18987260-18987410	227.135	245.249	121.957	120.294	113.922	147.729	325.405	221.647	0.116283469941976	0.552274537503194	-0.99991662286715	-0.999835437638374	2.04996837076539	0.600947037282884	unidirectional_stable_wPROMPT
2L:19003260-19003410	23.7111	17.1305	24.5421	24.3211	45.7711	43.972	46.0245	58.74	1	0.538592819407075	1	0.999055320075693	1.61740117803501	0.53227705557505	unidirectional_stable_wPROMPT
2L:19009300-19009450	273.008	936.277	430.007	523.205	115.766	164.278	117.357	387.868	0	0	-1	-1	4.5309195736683	1.29371345134297	unidirectional_stable
2L:19033460-19033610	101.359	89.7637	86.6774	86.2716	80.9485	84.0827	96.8346	112.589	0.0269560605760898	0.845706277818023	-0.999699761382917	-0.998108070599676	2.32459705106702	0.813726495779632	unidirectional_stable_wPROMPT
2L:19034540-19034690	87.009	62.0868	68.8168	77.9369	93.544	81.2721	76.614	96.8584	0	0.305935982764476	-0.0509008975512541	0.161564863162331	2.9800562336606	0.842603923847889	bidirectional_stable
2L:19035120-19035270	4.41878	2.94942	2.02785	4.86422	59.1313	32.3355	20.9535	56.0774	0.185046130607222	0.926851235644032	0.70187273334554	0.969039847492149	1.43039887776761	2.64284272222865	intermediate_bidirectional_stable
2L:19045180-19045330	32.5259	29.5836	19.1605	25.9334	22.9418	28.9995	30.0506	35.8091	0	0.102475973226664	0.852714109653903	0.878548198711776	3.48018467750752	-0.452591999136566	unidirectional_stable
2L:19049020-19049170	90.9723	71.7692	84.9355	76.6252	42.1274	44.5762	52.7503	52.2193	0	0	1	1	3.06495235989372	0.372622440291707	unidirectional_stable
2L:19051800-19051950	197.023	163.797	214.276	190.606	140.057	147.572	129.127	159.266	0	0	0.993401284247894	0.994643513450664	1.34088110543969	0.189107139488795	unidirectional_stable
2L:19054000-19054150	22.0028	15.8792	17.9906	22.9548	26.8104	28.658	17.4613	19.1815	0	0.14448190404379	0.997828617477544	0.998452923476915	3.246728745579	0.951415452524361	unidirectional_stable
2L:19054320-19054470	13.1197	8.84826	13.129	7.76089	19.3656	16.8113	21.6649	9.07454	0.6109524529276	0.335272823681435	0.893096913196276	0.824010970117459	2.99946982121912	1.00455045030212	unidirectional_stable_wPROMPT
2L:19063220-19063370	25.055	22.7314	21.2664	25.4142	24.4937	23.457	34.0171	33.6627	0	0.183026969527936	1	1	1.69414812464664	-0.359899856353623	unidirectional_stable
2L:19064800-19064950	78.9459	62.8018	61.7453	68.4817	53.1035	55.1095	77.347	75.9109	0.624861481670365	0	0.996699294634749	0.990847912410329	1.79947185044994	0.241953332340405	unidirectional_stable_wPROMPT
2L:19077080-19077230	0	0	0	0.0273271	0.539806	0.44655	0.388028	0.407539	0.984434812078683	1	-1	-0.970517686907389	-0.669339270690034	-0.499835505933608	weak_unidirectional_unstable
2L:19114320-19114470	5.14766	3.009	3.04177	2.76004	2.38415	2.78437	2.47907	2.28222	0	0	1	1	3.35423672950326	-1.13618422977478	weak_unidirectional_unstable
2L:19123740-19123890	820.254	634.751	511.927	659.403	575.389	556.349	666.395	828.255	0.0000304719998506595	0	-0.999197609496739	-0.999218560761015	1.62222971142348	-0.416227040571891	unidirectional_stable
2L:19126960-19127110	21.2967	18.8584	19.2645	20.5226	16.4191	15.1302	18.2589	19.8879	0	0	-0.983449400082599	-0.987195215807266	3.28848721342332	-0.258508697537555	unidirectional_stable
2L:19131840-19131990	39.6552	32.2053	21.6044	39.4876	6.9725	7.69642	6.83361	11.8186	0	0	-0.993876276793482	-0.9970192431118	1.52909640493473	-0.325365060747212	unidirectional_stable
2L:19132260-19132410	52.2282	38.8191	54.4139	50.4458	36.5944	32.6244	37.7896	41.3516	0	0	0.999502057545933	0.999633738375451	1.03676778627221	-0.229520562830939	unidirectional_stable
2L:19133500-19133650	28.4715	19.1861	36.7872	25.7694	41.7675	40.8725	44.9035	36.8415	0.327961365472383	0.537374747796022	-0.989627065077558	-0.984966913679664	3.22875376993924	0.876872716320954	unidirectional_stable_wPROMPT
2L:19134400-19134550	0.706094	0.863971	0.831937	0.710504	1.03463	0.682959	1.68146	1.33129	0.104095648889732	0.787943672241717	-0.775752171947341	-0.304183208817971	0.852655595902021	1.68188492929029	weak_bidirectional_unstable
2L:19135040-19135190	0.0455545	0.0595842	0.207984	0	1.14709	1.20831	0.948513	1.33129	1	0.927426420569445	1	0.861639832880421	-0.0870640427209497	2.06621928467193	intermediate_bidirectional_stable
2L:19140760-19140910	0.455545	0.357505	0.415968	0.245944	2.06926	2.46916	2.75931	2.30939	0.729833458864952	0.914112160137614	-0.291827004108987	0.265890060961126	0.538210046836059	3.92024629404064	weak_bidirectional_unstable
2L:19141380-19141530	0.0911089	0.0893764	0.181986	0.19129	1.05712	0.945635	1.33654	1.82034	0.91482186659201	0.872532495384236	0.243991356553717	0.0474198087966266	2.05487083723852	4.51606686182632	weak_bidirectional_unstable
2L:19142020-19142170	0.0455545	0.0595842	0.025998	0.19129	0.494823	0.551621	0.495814	0.244523	0	0.819548842303562	1	1	0.731164089296411	2.36394031804592	weak_unidirectional_unstable
2L:19142400-19142550	0.0455545	0.0297921	0.025998	0	0.607282	0.840565	1.42277	1.00526	0.918152200599576	1	-1	0.361069013079373	-0.144593511590124	1.05947202010561	weak_bidirectional_unstable
2L:19146100-19146250	0.227772	0	0	0	2.47411	2.78437	1.76768	1.03243	0.98029206785402	0.918955310577211	-0.199998770699985	-0.720998332588166	0.158900720157391	0.954131551213392	intermediate_bidirectional_stable
2L:19146980-19147130	0.273327	0.238337	0.207984	0.300598	1.97929	1.7862	2.02637	1.90185	0.877767045298059	0.847190295454336	-0.218015400027974	-0.321396652953296	-0.144593511590124	-0.472183534676873	weak_bidirectional_unstable
2L:19155060-19155210	0.546654	0.387298	0.25998	0.710504	9.98642	9.87663	12.6971	10.8949	0.902542153371024	0.964803781106383	0.383591822139328	0.722810313546771	1.42677940948087	4.41216978863434	intermediate_bidirectional_stable
2L:19156080-19156230	0.296104	0.297921	0.233982	0.327925	6.9725	6.77705	7.58811	8.53115	0.948501520654941	0.977646161411695	-0.492710256474363	-0.121749116134562	0.708867280822493	0.475625198486672	weak_bidirectional_unstable
2L:19156860-19157010	0.706094	0.56605	0.051996	0.437233	8.6594	8.16924	10.6061	17.497	0.89495818123845	0.963666856495731	0.776307258450395	0.916518994562287	0.595355186101074	-0.0174495815721292	intermediate_bidirectional_stable
2L:19158120-19158270	1.22997	1.1321	1.2739	1.63963	6.81506	7.066	7.48032	8.12361	0.843077595964489	0.60180811207037	-0.594097051691362	-0.81761012517826	1.75041388778974	3.14979446016446	intermediate_bidirectional_stable
2L:19160020-19160170	0.706094	0.446882	0.753943	0.437233	2.20421	1.62859	3.4707	1.14111	0.510816270832468	0.86298963667254	-0.406912432763561	0.201634180422992	-0.203411998505656	1.52417015618543	weak_bidirectional_unstable
2L:19160840-19160990	0.523876	0.655427	0.337974	1.25705	1.16958	1.12951	1.0563	3.39616	0.455310728793238	0.889874617547192	-0.835000632407836	-0.384330891623141	0.649524514851412	0.834307558773699	intermediate_bidirectional_stable
2L:19161720-19161870	0.364436	0.148961	0.12999	1.44834	4.07104	3.30972	3.03955	3.99388	0.874851164385175	0.832349247511271	0.0854712487858689	-0.0604355846565086	2.37403555968666	4.62755114340471	weak_bidirectional_unstable
2L:19163480-19163630	0.182218	0.148961	0.103992	0.245944	16.5091	13.055	15.2409	15.9212	0.98513462129516	0.988897734335465	0.919757761940676	0.939455856752216	0.953210144692115	2.22900658238853	intermediate_bidirectional_stable
2L:19166120-19166270	0.501099	0.953348	0.857935	1.22972	0.944661	1.31338	0.689828	1.35846	0.211307511146914	0.149489853921584	0.132075322548771	0.0948356537138085	-0.483004110333752	-2.75007906373713	weak_bidirectional_unstable
2L:19181640-19181790	28.1071	23.5358	30.2097	33.6397	25.3934	29.6036	33.4782	27.4138	0.00342310314179944	0	-1	-1	2.20749441906372	-0.263670172532797	unidirectional_stable
2L:19185920-19186070	41.6823	37.836	43.4687	28.994	18.4209	19.2279	18.884	15.5952	0.819366958959441	0	0.999340650928538	0.992308613716019	0.721452309296323	0.00295665438188397	unidirectional_stable_wPROMPT
2L:19361500-19361650	1.18442	1.01293	0.857935	0.519215	3.48625	3.73001	5.66952	1.65733	0.730995248718289	0.86284264446972	-0.803457441377001	-0.647795522042304	0.262451762453397	2.99162198620014	intermediate_bidirectional_stable
2L:19362000-19362150	0.0455545	0.0595842	0.025998	0.0273271	1.61942	1.41845	2.13416	0.842247	0.940359139013354	0.976253664154104	0.671874585867561	0.855041866045017	0.7851065413223	3.33718703831582	intermediate_bidirectional_stable
2L:19362860-19363010	1.09331	0.893764	0.831937	1.14774	5.62298	5.30606	6.44558	2.60825	0.796665533576674	0.882346013342298	-0.93321178605575	-0.88731425790763	0.400719468359441	-0.00726088789335089	intermediate_bidirectional_stable
2L:19363120-19363270	3.0066	1.99607	2.5738	2.51409	9.96393	12.0831	17.2241	3.8037	0.765457612360837	1	-1	-0.997560744548631	0.400719468359441	0.0137434712049354	weak_unidirectional_unstable
2L:19397000-19397150	1.61718	1.16189	1.11792	0.792486	4.22848	4.22909	5.92821	3.1788	0.679104447569178	0.938247218783892	-0.903763681068797	-0.583927934086922	0.939901801643999	3.27639677875032	intermediate_bidirectional_stable
2L:19398400-19398550	176.364	158.673	184.04	92.0103	142.914	137.616	373.693	208.28	0.29147655597811	1	-1	-0.999947845020249	-0.368761007113346	0.542522363199289	unidirectional_stable
2L:19414080-19414230	0.432767	0.387298	0.25998	0.300598	0.629774	0.630423	0.495814	0.489047	0.738683597339706	0.370744809522618	0.967004943782724	0.922350935096401	0.430273373105713	0.762765479142691	weak_unidirectional_unstable
2L:19414460-19414610	35.8514	24.7573	32.4455	17.5167	41.925	34.0166	29.9213	33.2552	0.205201192368211	0	-1	-1	0.00629384216112205	0.972317287651674	unidirectional_stable
2L:19423480-19423630	5.12488	2.08545	2.5738	6.31256	30.1392	29.1046	21.902	30.973	0.856215364001787	1	-1	-0.996990021404763	-0.156571985843018	0.908992626513433	intermediate_bidirectional_stable
2L:19424020-19424170	0.204995	0.0595842	0.155988	0.464561	0.674758	0.262676	0.711385	1.73883	0.771318849935407	0.737415203856116	0.932682971800017	0.923086539458089	0.317256574641469	2.26111926869586	intermediate_bidirectional_stable
2L:19425120-19425270	0.0455545	0.148961	0	0.136635	0.719742	0.945635	1.07786	1.08677	0.968786240730112	0.867007464983839	0.669913725158613	0.085659157102928	1.99615424539455	3.77974315577345	weak_bidirectional_unstable
2L:19426540-19426690	224.151	164.393	166.101	214.135	172.761	196.666	204.599	197.901	0.100803304843001	0	-0.756560974613563	-0.945517892075884	4.29453397791193	2.48111085097007	bidirectional_stable
2L:19430460-19430610	191.352	147.68	165.217	215.064	476.852	455.218	506.355	460.22	1	0.621135046876646	1	0.999952614732737	2.13230337942502	-0.301283822070129	unidirectional_stable
2L:19432460-19432610	57.9908	63.9637	41.3369	55.3647	10.7511	12.0831	12.9989	20.3226	0	0	0.999524403838254	1	-0.361287259100929	0.0477717620564979	unidirectional_stable
2L:19444800-19444950	22.4128	17.5178	20.4084	21.9437	22.0646	18.1247	17.6122	18.8555	0	0.0685184620625392	-0.96583748135027	-0.960632990254325	3.35832070875464	0.799807891797761	unidirectional_stable_wPROMPT
2L:19453480-19453630	89.2184	87.4101	57.7156	49.3254	44.2416	33.7802	55.3371	63.3316	0	0	-0.999025968072916	-0.999504537397994	3.85713495346334	0.603903766033099	unidirectional_stable
2L:19490120-19490270	20.3856	21.2716	27.9219	21.3151	21.9296	16.9952	19.8541	17.1438	0	0.096777272051307	-0.966055024100079	-0.955007023328229	2.63255335471028	-0.229520562830939	unidirectional_stable_wPROMPT
2L:19493160-19493310	49.4038	33.099	39.881	42.1384	111.065	109.142	92.4801	89.7673	0.923584288683652	0.455513912279456	0.891622857517274	0.42022031801848	2.40789704297325	1.5094965373214	bidirectional_stable
2L:19498100-19498250	87.7607	80.0216	78.852	53.7797	32.3659	34.647	42.4891	41.5961	0	0	1	1	3.10948157764148	-1.33579092543381	unidirectional_stable
2L:19508320-19508470	0.40999	0.148961	0.337974	0.273271	0.517315	0.630423	1.03474	0.597724	0.631004130967012	0.0151009088798449	-0.605583884615579	-0.831443699407029	4.00635752128803	0.138782695520432	weak_unidirectional_unstable
2L:19508700-19508850	42.4112	38.1339	35.4093	39.5423	46.1759	40.6623	42.834	37.3849	0.0692002913973724	0	-1	-1	4.12742469279051	0.138782695520432	unidirectional_stable
2L:19526460-19526610	61.1569	41.2919	50.2542	35.6345	29.3745	27.3184	32.077	34.0431	0	0	-0.955061677797657	-0.957382040218277	2.50340161524896	0.741227990511732	unidirectional_stable
2L:19528500-19528650	3.37103	2.17482	3.22376	2.81469	1.43948	1.60233	1.55211	1.43997	0.408905641984771	0	0.985846138169766	0.95402840426317	0.751866302482254	-0.119046925169907	unidirectional_stable_wPROMPT
2L:19530280-19530430	20.2945	18.3817	27.7139	14.5927	11.8083	9.9029	9.52825	8.77567	0	0	-1	-1	0.786269290965677	0.280248979269321	unidirectional_stable
2L:19533320-19533470	87.4646	80.5877	113.299	75.1222	40.6204	36.7484	39.9238	37.8196	0.642583371242608	0	0.988538953423504	0.926306295503323	-0.483688190513867	-1.13618422977478	unidirectional_stable_wPROMPT
2L:19537300-19537450	0.0455545	0.178753	0.207984	0.136635	0.0449839	0.131338	0.0862285	0.0271693	0	0	-0.79053785054885	-0.702372915053037	-0.663868838413224	1.93834471205234	weak_unidirectional_unstable
2L:19542380-19542530	317.515	272.3	211.52	313.824	403.933	459.001	369.058	428.133	0.537779190843335	0.327962265994816	0.997997562892882	0.997089914733097	4.37313507440958	1.06485153681968	unidirectional_stable_wPROMPT
2L:19543140-19543290	0.136663	0.0893764	0.0779941	0.218617	0.629774	0.499085	0.474257	0.434708	0.858823620572196	0.305513735768811	0.128503538313005	-0.58324273435447	1.99249500398968	-0.132229540026431	weak_bidirectional_unstable
2L:19546840-19546990	6.03597	4.97528	2.5738	7.73357	11.5159	11.8204	14.7882	8.53115	0.0516083068299902	0.62051057731481	0.434896481363127	0.72773245986868	0.602947610899971	1.42126236371911	bidirectional_stable
2L:19547380-19547530	0.136663	0.0893764	0	0.136635	0.449839	0.472818	0.776056	0.787909	0.7683081725207	1	-1	-0.259002477659442	0.800027702223729	1.85016947876586	weak_bidirectional_unstable
2L:19547740-19547890	0.0227772	0.148961	0.025998	0.0819813	1.07961	0.525353	0.883842	0.543385	0.877645369242804	0.943403757508786	-0.438236415000039	-0.0843544589674866	1.14189813583001	2.56119395305777	weak_bidirectional_unstable
2L:19548340-19548490	50.7021	41.1131	21.8123	42.4116	265.945	283.244	339.87	317.853	0.841874629693796	0.871056038313585	0.97116337839726	0.976422325838164	2.33059673742384	2.59010833739122	unidirectional_stable_wPROMPT
2L:19549540-19549690	8.74646	12.2148	7.20145	9.83775	88.8881	101.341	92.9328	50.399	0.968355753469056	0.873250025296664	0.925079226668349	0.730274625475693	0.139837995946567	0.338955634033226	intermediate_bidirectional_stable
2L:19570420-19570570	0.204995	0.268129	0	0.163963	0.314887	0.420282	0.237128	0.434708	0.410042902637035	1	-1	-0.535013192544627	-0.595815674874673	2.13887853849858	weak_bidirectional_unstable
2L:19571180-19571330	0.387213	0.357505	0.311976	0.327925	0.472331	0.788029	1.0563	0.570555	0.390387450039841	0.763622753895766	-0.656531033785443	-0.303159136509845	-0.0039693776939731	1.39482107215684	weak_bidirectional_unstable
2L:19571940-19572090	1.22997	0.834179	0.363972	0.956448	2.15923	1.89127	2.06948	2.01053	0.577996401594347	0.727922496559817	-0.950099234192073	-0.923651515953023	1.28422070844293	2.33500303126315	intermediate_bidirectional_stable
2L:19572620-19572770	40.1107	47.4886	30.5997	27.1358	22.1096	24.8755	41.2388	38.9879	0	1	-1	-0.999219235713246	0.456686514145595	1.33890054037142	unidirectional_stable_wPROMPT
2L:19575320-19575470	0.66054	0.923556	0.649951	0.983775	1.03463	1.02444	1.0563	1.35846	0.398065708904133	0.0692600149471681	-0.0765611500954062	-0.286388013489116	1.24436342431339	2.99493831242509	weak_bidirectional_unstable
2L:19576080-19576230	1.86773	1.54919	2.33982	1.42101	1.50696	2.04888	1.44433	1.98336	0.0285201430471623	0	0.705932442357997	0.688881060952655	1.49517657308043	3.49617284711798	weak_unidirectional_unstable
2L:19576520-19576670	1.36663	1.1321	1.76787	1.25705	2.15923	1.97007	2.2635	2.25505	0.777552332308146	0	0.65944691584034	0.0221440215952142	0.512748587268308	2.42640102949162	weak_bidirectional_unstable
2L:19577280-19577430	335.144	389.711	334.127	215.447	181.622	202.707	212.833	174.671	0	1	-1	-0.999944140547397	1.33867240496207	-0.830784751592839	unidirectional_stable
2L:19580320-19580470	14.3497	12.4233	13.441	9.89241	11.6508	12.8711	13.969	9.69943	0	0	-1	-1	4.04445710578234	0.792698130934006	unidirectional_stable
2L:19582400-19582550	59.4941	55.8602	74.9263	51.3749	47.6154	58.3142	58.7863	40.3192	0	0	-1	-1	1.86732554355606	0.221728888942064	unidirectional_stable
2L:19584000-19584150	36.2841	36.8231	36.7092	26.9718	29.8018	26.7667	26.3859	31.4348	0.419600853087163	0	0.858506632730046	0.708477082134213	1.03925513781005	0.231544801636208	bidirectional_stable
2L:19587240-19587390	1.25275	0.863971	1.09192	0.819813	2.74402	1.97007	1.68146	2.7441	0.874621218851786	0.459556615985843	0.863376563413426	0.519703349333601	4.11507350365298	1.7584744715344	weak_bidirectional_unstable
2L:19735860-19736010	73.5477	71.799	73.2624	57.5782	61.6504	69.1627	70.5133	66.293	0	0	0.398282976805957	0.430430891620379	4.08423013386433	0.447773757100135	bidirectional_stable
2L:19756900-19757050	17.4929	13.9725	9.69726	11.0128	23.1442	22.0911	28.1536	22.632	0.455911578995778	0.653030411818357	-0.995387578257831	-0.99277665353927	2.38231233720962	-0.0168273453006296	unidirectional_stable_wPROMPT
2L:19758620-19758770	46.2833	40.4577	46.9524	42.7396	76.9899	75.7296	100.866	80.8557	0.0516556804847539	0.754252861168191	-0.442011088172601	0.197836389677103	3.86492522803796	0.758853386609935	bidirectional_stable
2L:19764060-19764210	6.46874	3.93256	4.49766	9.42785	3.86861	2.49543	2.06948	3.91237	0	1	-1	-0.996507811489859	-1.25354692688077	0.672798195891769	unidirectional_stable
2L:19791200-19791350	0.341659	0.119168	0.207984	0.273271	1.43948	0.709226	1.01318	1.57582	0.777248437608657	0.85642900291131	-0.564056651089475	-0.396213448089099	2.0739341706625	0.758853386609935	weak_bidirectional_unstable
2L:19791600-19791750	1.93607	2.2642	1.81986	3.60718	4.94823	3.09958	4.9797	5.2165	0.469441369014324	1	-1	-0.989214260745212	3.34526532137435	-0.472183534676873	intermediate_bidirectional_stable
2L:19791820-19791970	46.7844	36.5847	33.8754	43.6414	115.654	86.6832	97.8693	65.5051	0.561539146114551	0	-0.990495114919983	-0.997144614685337	4.1712208647228	0.764119282880838	unidirectional_stable
2L:19865760-19865910	5.69431	3.24734	0.467964	7.26901	21.1199	15.4716	11.145	13.0684	0	0.725702632518103	1	1	0.0333098624977324	0.263839392042117	weak_unidirectional_unstable
2L:19935160-19935310	2.0044	0.863971	1.55988	3.77114	7.12994	4.3867	7.22164	8.50398	1	0.697990530194903	1	0.993186423977342	-0.275389637787713	0.64330694765633	intermediate_bidirectional_stable
2L:20060940-20061090	27.9704	20.7055	27.2979	21.9983	14.8222	16.2597	17.9571	13.802	0	0	-0.999391824766392	-0.999135299779662	-1.05296061952637	-0.55649261900054	unidirectional_stable
2L:20061420-20061570	37.6963	35.3335	46.4845	36.7276	18.7583	18.4924	18.2373	14.6442	0	0	1	1	-0.631517907552227	-0.758819631249931	unidirectional_stable
2L:20065680-20065830	86.4168	89.4061	123.777	97.0932	47.9303	49.2518	44.6232	45.427	0	0	-1	-1	3.5232271150276	0.850369112326888	unidirectional_stable
2L:20066340-20066490	74.1171	60.6568	32.6535	44.7345	113.697	75.4144	224.561	207.383	1	0.658347496261599	1	0.999782705836056	0.745310620785146	-0.589526705864539	unidirectional_stable
2L:20075400-20075550	33.5053	29.1069	33.8494	27.4911	20.5126	19.6482	25.9763	17.8502	0	0	-0.80784987701364	-0.879587729362208	4.47791838884965	1.37275925353313	bidirectional_stable
2L:20085020-20085170	126.71	219.419	65.931	101.52	33.6929	27.9225	20.1344	66.4289	0	0	-0.999265427905127	-0.997660278294184	-0.111024346800178	0.859810667303446	unidirectional_stable
2L:20091160-20091310	5.05655	5.57113	5.82356	5.13749	5.37557	5.12219	5.45395	4.78179	0	0	-0.960513102813538	-0.973236790865044	2.53295318795764	-0.84955693946566	unidirectional_stable
2L:20091520-20091670	18.5634	17.6965	14.7149	15.4398	9.06425	8.931	12.1367	14.1552	0	0	1	1	2.35317127790229	-1.16644645141364	unidirectional_stable
2L:20093800-20093950	45.4406	44.4796	46.9264	41.4552	28.6772	27.187	25.8254	29.8047	0	0	-0.980305058239955	-0.988127731543236	2.52287652420803	-0.359899856353623	unidirectional_stable
2L:20104600-20104750	0.0683317	0.0297921	0.051996	0.0546542	0.719742	0.840565	0.776056	1.49431	0	0.946543596908428	1	1	2.4996970688827	-0.0325337402004817	weak_unidirectional_unstable
2L:20148480-20148630	0.182218	0.0595842	0.025998	0.136635	1.6869	0.998171	0.862285	2.49957	0	0.93311722352812	1	1	2.53759458261473	-1.04138975489196	weak_unidirectional_unstable
2L:20311000-20311150	13.393	16.773	2.70379	12.7344	28.8347	31.6788	51.6724	53.5778	1	0.724642974452114	1	0.998246372860791	0.13308320060463	-0.0633507758681793	unidirectional_stable_wPROMPT
2L:20349960-20350110	172.629	142.168	194.569	151.064	290.011	266.223	177.911	295.71	0.358841961508799	0	-0.998983233873583	-0.999377441614336	2.97470227910319	1.1673349677091	unidirectional_stable_wPROMPT
2L:20417000-20417150	12.5275	8.99722	8.24137	8.08882	3.82363	4.33416	5.38928	5.67838	0	0	0.974062381021725	0.973083379402038	3.64906359368119	1.29371345134297	unidirectional_stable
2L:20417380-20417530	74.2082	66.4662	91.2011	77.363	25.2135	28.9469	21.7296	23.9633	0.0102970389059493	0	0.99090996737295	0.971555908909775	3.35602121474938	1.81713539190186	unidirectional_stable
2L:20428840-20428990	128.714	82.0475	118.395	99.8532	400.222	344.264	411.741	237.677	0	0.693435943703412	0.989586838643914	0.997452643712139	1.37901887702251	0.987548255930372	unidirectional_stable
2L:20463520-20463670	1961.94	1869.31	2365.35	1601.75	1788.09	1575.9	1279.39	1545.63	0	0	-1	-1	0.966807361395114	0.466399464376231	unidirectional_stable
2L:20638500-20638650	4.87433	5.09445	4.44566	2.48677	5.10567	6.48811	5.82042	4.94481	0.2440984641091	0	-1	-1	2.87692083019744	0.512740042270152	unidirectional_stable
2L:20645660-20645810	28.016	27.7067	24.2562	29.1853	23.8639	25.2432	25.8901	26.2999	0.713311718216592	0	0.892222457565906	0.594863189061009	1.73232172454916	0.1863499082789	bidirectional_stable
2L:20647620-20647770	1.7994	1.37044	1.81986	2.15884	7.71473	7.61762	6.53181	4.83613	0.750499179556647	0.730908565550746	0.870761034416331	0.861316949583821	1.05710592892914	0.428716517511203	intermediate_bidirectional_stable
2L:20656220-20656370	74.6866	67.211	83.5317	84.0855	91.0024	85.58	82.65	74.1993	0	0.136245788910911	-0.0019795505673883	0.0725650860431087	3.38626855774361	-0.0937083674803993	bidirectional_stable
2L:20675980-20676130	193.72	158.554	132.226	190.224	118.465	122.486	105.716	144.839	0	0.0496944451266586	-0.472403983731427	-0.237859422872567	1.89542465275872	-0.452591999136566	bidirectional_stable
2L:20681880-20682030	19.1101	18.5009	15.9888	12.1879	12.3481	17.3366	17.8709	16.2201	0	0	-0.996838557583081	-0.999147972877487	2.44444889176467	-0.039639602127024	unidirectional_stable
2L:20714660-20714810	0.204995	0.268129	0.181986	0.300598	1.70939	1.49726	1.94014	1.08677	0.845615746835852	1	-1	-0.9861670791808	-0.866290576812768	0.330681724146059	weak_unidirectional_unstable
2L:20716100-20716250	1.43497	0.715011	1.3259	0.109308	0.224919	0.105071	0.3018	0.135846	1	0	1	0.812011992138985	0.0908002225774989	1.119658298035	weak_bidirectional_unstable
2L:20733680-20733830	0.159441	0.268129	0.0779941	0.163963	0.11246	0.157606	0.0646714	0.163016	0.458863411511378	0	0.833344759308473	0.585745595046209	1.65130292134638	1.64725656363637	weak_bidirectional_unstable
2L:20734840-20734990	110.447	101.71	81.7118	77.0077	105.262	98.1622	120.203	128.538	0	0.180406812817397	0.998150732660014	0.9996889782875	1.91071174582424	-1.17677936827548	unidirectional_stable
2L:20735300-20735450	4.25934	3.72401	5.3296	2.56875	6.25276	6.12036	9.72226	6.33044	0	0.478853943744639	0.817006652246299	0.947965269934848	1.20512420785	-0.0168273453006296	weak_unidirectional_unstable
2L:20757960-20758110	20.454	17.7859	18.4586	22.8454	23.0317	23.1943	25.3512	22.3875	0.0562598620721333	0.231373650389547	0.00809868070203314	0.110271552867266	1.8796833706485	0.384591265653849	bidirectional_stable
2L:20758380-20758530	1.63996	1.28106	1.16991	1.33903	1.19207	1.33965	1.68146	1.24979	0.162572103741322	0.00305739660533848	0.968477791613356	0.962585712359759	1.91234776055857	1.03409575339821	unidirectional_stable_wPROMPT
2L:20787560-20787710	160.58	140.231	184.248	167.242	113.044	115.919	98.516	117.398	0	0	1	1	3.15084306954314	-0.035338992547032	unidirectional_stable
2L:20794160-20794310	61.6352	46.7438	55.3498	47.8497	100.741	100.369	139.604	71.3193	0.486445367501941	1	-1	-0.999781649193123	-1.52608139680945	-1.33579092543381	unidirectional_stable
2L:20797620-20797770	74.641	68.2537	43.1827	67.4979	102.811	122.039	253.576	118.376	1	0.575094884052944	1	0.999927758017309	1.38321119296063	-0.281205223006345	unidirectional_stable
2L:20798420-20798570	0.637763	0.327713	0.337974	1.33903	2.58657	1.62859	2.80243	2.41806	0.517594115693653	0.76807056162795	0.338108903123849	0.615750966916789	1.00475284993092	-0.245943995846151	weak_bidirectional_unstable
2L:20799700-20799850	0	0.0595842	0.103992	0.163963	1.05712	0.998171	1.16408	0.489047	1	0.898664072777404	1	0.743175755439422	-0.779781732673497	-0.773267584617591	intermediate_bidirectional_stable
2L:20800620-20800770	0.136663	0.0595842	0.25998	0.245944	2.18172	2.33782	2.82398	1.24979	0.932362117626221	0.875398839149752	-0.246507371345214	-0.505871430622859	0.818894140927856	0.998045471825908	weak_bidirectional_unstable
2L:20801280-20801430	0.0911089	0.0893764	0.103992	0.163963	4.81327	5.4374	11.2097	4.53727	0.983554579872899	0.944912748610157	-0.867130110101637	-0.958394941177076	0.731164089296411	1.13867284391227	intermediate_bidirectional_stable
2L:20804000-20804150	0.0455545	0.0893764	0.051996	0.273271	0.854694	0.919368	1.16408	1.03243	0.890550887100581	0.879498092416428	0.213988155965075	0.167646624748336	-0.168475496735459	0.591588434685854	weak_bidirectional_unstable
2L:20805680-20805830	0	0	0	0.0273271	0.449839	0.499085	0.711385	0.407539	0.974446683467129	1	-1	-0.0343270077525078	-0.116920346671191	2.91603962047807	weak_bidirectional_unstable
2L:20806220-20806370	0	0	0	0.0273271	0.69725	0.499085	0.819171	0.326031	1	0.98513346484151	1	0.570047366323915	-0.1820591449318	2.49950552245706	intermediate_bidirectional_stable
2L:20822800-20822950	5.44376	4.82632	4.96562	3.90777	6.16279	3.78254	6.05755	3.77653	0.471700738967672	0.0311917634004347	0.997620368372977	0.995640497785824	1.61277235753762	3.32554078015028	unidirectional_stable
2L:20823640-20823790	1.95884	1.57898	1.63788	1.09308	2.00178	1.52352	6.25157	2.98862	0	0.508927585231746	1	1	0.153651488204314	0.493466241553034	weak_unidirectional_unstable
2L:20824480-20824630	32.3892	16.8325	14.6629	17.7626	63.6747	46.9928	73.1002	51.1597	0.902482273779329	0.65188194120611	0.998712284291565	0.995410715319096	-0.0884495886333228	2.38388109972522	unidirectional_stable_wPROMPT
2L:20825320-20825470	23.5061	17.9051	30.7297	19.9215	58.9739	41.1614	50.8533	33.1737	0.922914997614207	0.469393246647349	0.979118016478884	0.864579665256949	0.416845568177066	1.9213961433831	unidirectional_stable_wPROMPT
2L:20829480-20829630	57.1025	74.2122	69.5187	33.9949	45.2088	26.793	35.3321	49.5296	1	0	1	0.998075743840174	-0.0705578039947343	-0.240187376396129	unidirectional_stable_wPROMPT
2L:20830060-20830210	12.6641	12.751	16.4567	8.55338	11.246	9.53516	12.7403	8.88435	0.69779597265313	0	0.65140925233593	-0.371638367824733	0.607272287012456	-0.035338992547032	bidirectional_stable
2L:20831200-20831350	3.0066	1.78753	2.70379	1.83092	4.88075	3.17839	3.29824	3.36899	0.665129606955399	0.343513147626567	0.924361485268452	0.856913919102997	-0.616535652047406	-0.584092589053849	intermediate_bidirectional_stable
2L:20864660-20864810	0.0227772	0	0	0.0273271	0.247411	0.472818	0.646714	0.0815078	0.981133566980667	0	-0.0908085733160627	-1	0.0517440343467479	0.280164044277875	weak_unidirectional_unstable
2L:20865060-20865210	40.2018	41.0535	106.098	125.841	29.7343	48.8053	72.4104	30.9458	0	0	1	1	-0.0904339546737556	-0.340626055636505	unidirectional_stable
2L:20879900-20880050	0.0227772	0	0.025998	0	0.967153	0.604156	2.00481	0.217354	0.991666870935134	0.975476992678282	0.0660335580376913	-0.441068477971786	0.294174333093545	0.759104611939967	weak_bidirectional_unstable
2L:20884600-20884750	0	0.0297921	0	0.0273271	2.47411	1.7862	4.61322	0.842247	1	0.985696108671029	1	-0.177984063039715	-0.467226814701744	0.938499905399471	weak_bidirectional_unstable
2L:20886040-20886190	1.16164	0.387298	0.571957	3.25192	15.8118	12.0831	21.7296	10.6775	0.910414113472694	1	-1	-0.989118755358686	0.698757372171564	-0.910315380664614	intermediate_bidirectional_stable
2L:20891320-20891470	0.0911089	0.0893764	0.025998	0.0819813	0.359871	0.394015	0.344914	0.461878	0	0.866576728841175	0.368318330914781	0.895548203479283	-1.75590244953808	-0.442880975835166	weak_unidirectional_unstable
2L:20911360-20911510	0.273327	0.0297921	0.12999	0.163963	0.764726	1.83874	1.61678	0.679232	0.861770419421111	0.880933738035204	0.668784283000321	0.707998001746635	0.579778481518773	1.16670910150553	intermediate_bidirectional_stable
2L:20912900-20913050	0.865535	0.953348	1.2739	0.519215	0.652266	1.10324	1.03474	0.679232	0	0.619395011840281	-0.886620729843005	-0.689870796311727	1.09710736354348	3.15135294075943	weak_bidirectional_unstable
2L:20913260-20913410	1.52607	1.37044	1.09192	1.17506	4.49839	4.51804	3.018	3.04296	0.464827179465669	0.867811610605329	-0.630842043676989	-0.0436050849717159	1.09331711666866	3.35166665787075	weak_bidirectional_unstable
2L:20914040-20914190	4.98821	4.31986	4.65365	3.2246	21.1649	21.7759	21.7511	11.9816	0.718991749015569	0.975062711124712	-0.95059387543156	-0.55591219029566	-0.215910407636493	1.97059311321216	intermediate_bidirectional_stable
2L:20916560-20916710	0.182218	0.0595842	0.181986	0.245944	0.607282	0.315212	1.48744	0.3532	0.742990384883666	0.854706004450362	-0.843014015747185	-0.738114040917924	-0.837662196812619	0.814945722981266	intermediate_bidirectional_stable
2L:20917420-20917570	53.4354	52.2554	34.6034	43.8873	73.796	74.8103	91.6824	61.4297	0.389273882469505	1	-1	-0.999068224087192	-0.615006990619935	0.360034129420381	unidirectional_stable_wPROMPT
2L:20917960-20918110	0.341659	0.0595842	0.025998	0.136635	0.719742	0.814297	1.40121	0.842247	0.409578007759478	0.945051438001912	-0.393464476986312	0.647700691907053	-0.132973071519288	-1.17677936827548	weak_unidirectional_unstable
2L:20918480-20918630	2.84715	1.84711	1.42989	2.29548	8.29952	6.3305	10.3043	6.54779	0.722690402409034	0.897489761045102	-0.956722680018165	-0.887092713005991	3.37199473140302	-0.80307263250303	intermediate_bidirectional_stable
2L:20922880-20923030	27.9249	30.5667	40.1669	26.234	17.3188	22.0123	22.5703	20.5671	0	1	-1	-0.996863466514899	2.23444950067411	-0.236173692239432	unidirectional_stable_wPROMPT
2L:20926120-20926270	121.357	118.126	149.437	131.416	140.485	118.861	93.407	129.625	0	0.922626608197051	-0.999175738307935	-0.988508656900501	2.67458785391832	0.766690182377226	unidirectional_stable_wPROMPT
2L:20927800-20927950	177.822	116.398	237.076	134.832	135.154	139.087	95.6058	84.7409	0	0	-1	-1	2.4680753553438	-2.56912405243069	unidirectional_stable
2L:20936180-20936330	0.25055	0.0893764	0.233982	0.327925	1.43948	0.919368	0.862285	0.73357	0.747242345148811	0.846088264946522	-0.662454837818661	-0.499882671489273	1.2760727689619	4.20512902758701	weak_bidirectional_unstable
2L:21051340-21051490	0.159441	0.119168	0.0779941	0.136635	0.382363	0.105071	0.194014	0.461878	0.570940699934894	0.521554698786312	-0.894582331450537	-0.904946579080061	1.97009953471057	1.30420842293887	weak_unidirectional_unstable
2L:21052040-21052190	182.127	164.244	168.493	178.528	176.179	174.811	139.216	130.141	0	1	-1	-0.999628377826236	2.73398612328639	0.592525192421212	unidirectional_stable_wPROMPT
2L:21096720-21096870	0.728872	0.98314	0.51996	1.28437	5.89289	6.72452	6.48869	3.36899	0.0232031388084953	0.848259292440123	0.928647069123317	0.988571267580502	-0.0831642832660195	0.869390958538686	intermediate_bidirectional_stable
2L:21102440-21102590	113.34	87.8867	131.914	96.6559	239.832	248.439	260.561	161.766	0.52846490320934	0.271749162376324	-0.994488676403456	-0.996428003540578	2.73569921178403	0.169044917159298	unidirectional_stable_wPROMPT
2L:21108080-21108230	1.2983	0.774595	1.45589	0.983775	4.56586	4.17656	4.59167	4.29274	0.301722726745466	0.768417303225498	0.714524159657348	0.895337636658837	-0.254316415521683	0.509112967282922	intermediate_bidirectional_stable
2L:21108520-21108670	0.182218	0.327713	0.233982	0.355252	1.21456	1.23458	1.53056	0.73357	0.79563735413465	0.640000732677053	-0.427815738394264	-0.629340249415161	-0.0689779756826732	0.00898207319225186	intermediate_bidirectional_stable
2L:21109200-21109350	0.182218	0.178753	0.337974	0.437233	0.494823	0.262676	0.560485	0.842247	0	0.733489488342045	-0.04723865769213	0.880250769477894	0.489054133359552	0.321562926478939	weak_unidirectional_unstable
2L:21142280-21142430	34.6897	28.4515	29.5598	30.497	31.4887	26.0575	29.0374	31.6794	0	0	-0.99955637114257	-1	1.08704105235834	0.481812287052531	unidirectional_stable
2L:21143120-21143270	6.62818	8.04387	4.08169	4.34501	8.45697	7.93283	11.4037	13.0141	0	0.433959605563669	1	1	3.31620426321122	0.592525192421212	weak_unidirectional_unstable
2L:21154000-21154150	1.89051	1.07252	0.51996	1.58497	13.2253	10.1393	11.5546	12.3348	0.777854850838273	0.893913088089746	0.958508462194058	0.979968323647297	2.82015337161799	-0.584092589053849	intermediate_bidirectional_stable
2L:21156220-21156370	206.385	156.945	227.483	194.323	105.645	112.294	95.3471	87.1862	0	0	-0.999680435013204	-0.999620969536051	3.57176790900433	0.0422988879482595	unidirectional_stable
2L:21156760-21156910	8.76924	9.38452	8.00739	6.50385	7.71473	7.32867	10.3474	9.53641	0	0.0801947008548479	0.964479472355104	0.997424134651633	2.33313416175711	-0.245943995846151	unidirectional_stable
2L:21158620-21158850	206.658	181.672	192.567	140.133	197.997	169.82	117.68	178.393	0	0	0.830198701581485	0.858569103961904	0.682858398236604	0.241953332340405	bidirectional_stable
2L:21163040-21163190	54.597	52.1958	55.9218	57.4415	45.5687	37.1687	38.7597	52.0835	0	0	-0.993928029032806	-0.999092031037069	0.448569841848836	-0.141507089123144	unidirectional_stable
2L:21166600-21166750	11.6164	7.38845	12.505	8.85398	8.6594	7.82776	7.41565	5.73272	0	0	-0.978381613461443	-0.977481985171407	2.67453222087034	0.530854662658853	unidirectional_stable
2L:21168500-21168650	461.786	388.579	542.891	417.121	298.783	264.568	226.673	226.075	0	0	0.999474193082468	0.999667937377929	0.00748373806696945	1.00455045030212	unidirectional_stable
2L:21179660-21179810	121.494	111.214	119.279	109.992	151.123	146.521	172.134	120.604	0.247370918688993	0	-0.881294975163243	-0.955983593855109	2.25780605676002	0.814229386395688	bidirectional_stable
2L:21214920-21215070	0.159441	0.0595842	0.155988	0.0819813	0.58479	0.472818	0.4527	0.815078	0.803475853041173	0	-1	-1	-1.51943194795162	-1.37519410705704	weak_unidirectional_unstable
2L:21218640-21218790	15.7618	14.1215	17.7567	15.0846	7.51231	7.24987	5.62641	8.83001	0	0.80071286800747	-0.96685136637802	-0.642921064948894	2.52070555749164	-0.0786557448391978	unidirectional_stable_wPROMPT
2L:21219960-21220110	0.273327	0.357505	0.207984	0.327925	5.48803	3.80881	4.91502	5.2165	0.970706534504298	0.927131930469274	0.713097545600289	0.411831703089162	0.218814972266189	1.54297171711016	weak_bidirectional_unstable
2L:21220480-21220630	94.5028	60.6865	65.151	78.4014	367.091	334.807	333.661	269.275	0.771041435945386	1	-1	-0.999925263276421	-0.425941425055858	-0.154475570529594	unidirectional_stable_wPROMPT
2L:21221120-21221270	40.7029	31.0732	38.841	35.6619	68.5329	54.0851	45.2268	36.2438	1	0.279784189805834	1	0.990353920967159	1.36171967956895	-0.561495565884722	unidirectional_stable_wPROMPT
2L:21237680-21237830	0.501099	0.297921	0.441966	0.409906	0.629774	0.236409	0.840728	0.543385	0	0.511846580052698	-0.292778378530303	0.0628659797937604	3.07598470898162	1.6496892247684	weak_bidirectional_unstable
2L:21261000-21261150	49.0849	38.7893	50.3842	57.2229	72.604	60.8621	50.8317	69.2001	1	0.228730048632137	1	0.999652470423921	0.985363852273207	-0.27823858625206	unidirectional_stable_wPROMPT
2L:21262880-21263030	125.184	108.056	118.161	144.97	167.048	160.259	149.563	144.894	0.715407461377518	0.195276485501995	0.991233734065919	0.975409200182896	3.667813915797	0.794765688265384	unidirectional_stable_wPROMPT
2L:21263560-21263710	2.36883	1.8769	1.03992	3.47054	7.42234	5.77888	3.72938	8.91152	0.721529503419711	0.381374457880927	-0.352006658597716	-0.645080266057129	2.23975718865257	0.732449994087844	intermediate_bidirectional_stable
2L:21309420-21309570	0.341659	0.148961	0.051996	0.437233	1.05712	0.577888	0.668271	0.815078	0.504767501196635	0.904674641229681	-0.725364230110887	-0.0947232789574766	0.832049985624051	1.64725656363637	weak_bidirectional_unstable
2L:21310440-21310590	1.7994	1.34065	1.2999	1.66695	4.25098	2.44289	2.17727	4.10256	0.695342659182304	0.517062776187087	0.911250456532595	0.862876578221832	1.41004495813796	0.816052914899382	intermediate_bidirectional_stable
2L:21310980-21311130	5.58042	6.13718	3.40574	5.27413	16.3741	14.4472	17.3966	12.0088	0.878753577077131	0.654887376144531	0.979419287900608	0.942511868727062	2.0463241233866	1.43439503821285	intermediate_bidirectional_stable
2L:21313220-21313370	1.13886	0.625634	0.571957	1.69428	8.11959	6.3305	12.8265	10.9764	0.936296258449042	0.861889616673599	0.467963899379121	0.11997450654799	1.95407016619272	3.49156018225547	weak_bidirectional_unstable
2L:21314240-21314390	18.7684	12.9596	14.7929	19.1836	93.6789	81.8763	96.5543	68.4937	0.995350906532153	0.793161294106481	0.996678608778472	0.86218448669803	0.437261473528057	0.873826048956412	intermediate_bidirectional_stable
2L:21315800-21315950	0	0.0595842	0	0	0.337379	0.262676	0.538928	0.108677	1	0	1	-0.965443953846083	-0.930010544731165	-0.693151934571654	weak_unidirectional_unstable
2L:21344440-21344590	142.768	157.958	172.445	164.919	116.621	107.671	116.559	136.689	0.831033190765833	0	0.999274881169215	0.994265713886239	2.89371748684444	-1.12081081979302	unidirectional_stable_wPROMPT
2L:21397300-21397450	0.0455545	0.0893764	0.12999	0.0546542	0.854694	0.682959	0.582042	1.03243	0.897210045252333	1	-1	-0.972644360699886	2.07893863949086	0.418840971279732	weak_unidirectional_unstable
2L:21553480-21553630	0.728872	0.297921	0.181986	0.546542	7.17493	6.67198	7.45876	4.45576	0.962103785286215	0.929166922094454	0.908966590942599	0.836321554417118	2.64167419932772	3.28500812941751	intermediate_bidirectional_stable
2L:21573340-21573490	1121.46	1016.42	999.832	798.279	1390.11	1632.3	1477.96	1258.67	0	0.316554321553592	1	1	1.34926253625364	-0.297375677507922	unidirectional_stable
2L:21573560-21573710	5.67153	5.48175	4.08169	3.36123	8.86182	7.67015	7.56655	6.57496	0.937800692307371	0.385106431599652	0.996795894146579	0.968769251152657	1.37752152333426	-1.4658804577826	unidirectional_stable_wPROMPT
2L:21623080-21623230	0.296104	0.119168	0.181986	0.0546542	1.16958	0.840565	0.862285	1.00526	0.836559137142534	0.818934614581157	-0.428287429194912	-0.46916646852485	-1.43613195604539	-0.0163171463352341	weak_bidirectional_unstable
2L:21623620-21623770	208.913	155.396	214.302	124.12	373.254	266.59	283.907	152.99	0.346825550339615	0.752022237783737	-0.99900829002412	-0.997389946569667	-0.99796582235283	-0.063446145841533	unidirectional_stable_wPROMPT
2L:21624040-21624190	18.5407	14.479	11.0492	10.6029	16.8914	11.8467	10.4983	13.2043	0	1	-1	-0.994278457256501	-0.0795852662278194	-0.0141687979901286	unidirectional_stable_wPROMPT
2L:21624520-21624670	6.99261	3.69422	2.78179	4.78224	22.8743	13.5804	10.8432	16.3287	0.188558983634845	0.728145646652969	0.842839661896795	0.944444098241186	0.95599083363937	-0.977665323492715	intermediate_bidirectional_stable
2L:21628720-21628870	1.38941	1.63857	1.24791	0.983775	1.9568	1.89127	1.74613	1.766	0	0.782651524038612	-0.715372629227623	-0.0641898143556386	-0.129124459941044	0.534199119376395	weak_bidirectional_unstable
2L:21629300-21629450	2.61938	2.83025	2.70379	1.74893	3.46376	3.12585	4.31142	4.21124	0.360446025127357	0.307099566982762	-0.377602358386341	-0.411418855197645	1.75925538535951	0.514707412506084	weak_bidirectional_unstable
2L:21629920-21630070	341.909	412.651	263.23	216.075	163.651	187.656	154.414	193.364	0	0.20620076647293	-0.945237057693117	-0.878237297856786	2.5011596982631	1.09270969743579	bidirectional_stable
2L:21657740-21657890	2.45994	1.07252	1.03992	1.94022	72.1766	60.4156	49.6461	52.4367	0.976173166667744	0.636752424953668	-0.697296671483482	-0.976873920605887	1.11372952461144	0.167196467448361	intermediate_bidirectional_stable
2L:21658640-21658790	204.471	192.576	192.983	168.034	215.023	196.193	178.644	209.421	0.19966956517675	0.051169115626972	0.99548220172236	0.994646173104626	3.72941703463357	0.987548255930372	unidirectional_stable
2L:21676700-21676850	6.01319	3.15796	2.26183	3.41589	22.312	11.8204	11.0157	19.0457	0.754439314941077	0.917754121480051	-0.937961423856271	-0.825519145978504	0.424977026122291	-0.729478909228563	intermediate_bidirectional_stable
2L:21677540-21677830	43.8234	37.8658	37.1252	27.7643	62.0553	54.8206	59.7348	50.073	0.35242196120219	0.470742660060097	-0.986779621949608	-0.983847945102584	2.50793604400944	-0.699530779745023	unidirectional_stable_wPROMPT
2L:21681740-21681890	5.53487	5.51154	4.21168	6.53118	8.54694	9.35128	8.08392	10.5688	0.395315480256485	0.906562612514536	-0.994757125677258	-0.966550268355606	3.136201033202	1.20332505053209	unidirectional_stable_wPROMPT
2L:21682000-21682150	1.25275	0.98314	0.805939	0.792486	2.33916	2.86317	3.49225	2.41806	0.648647670397378	1	-1	-0.964072742584361	3.43159247144407	1.20332505053209	intermediate_bidirectional_stable
2L:21684800-21684950	53.2532	46.297	44.6646	38.2306	74.8757	73.996	72.7553	74.0091	0.93740591367628	0.380466952666059	0.999124160964579	0.99136491624996	-0.0656423884557484	-1.41910736678436	unidirectional_stable_wPROMPT
2L:21753000-21753150	1.48052	1.22148	0.753943	1.09308	23.3691	16.5486	18.6685	18.5023	0.928250400222609	0.95424911126619	-0.240214103210339	-0.0200131122090128	2.06275521824115	3.18008807327276	weak_bidirectional_unstable
2L:21753700-21753850	56.6925	56.7242	49.0583	47.7678	105.465	82.638	93.8597	102.156	0.448132718963828	0.890296251442354	-0.995893043224288	-0.979509449523569	1.77646630296811	2.75827877981207	unidirectional_stable_wPROMPT
2L:21756900-21757050	0.614985	0.297921	0.207984	0.792486	2.31667	1.12951	0.862285	3.39616	0.764233255735768	0.5198242675291	-0.801042001317358	-0.897101179721198	1.23030262644245	-0.522684373760598	intermediate_bidirectional_stable
2L:21757380-21757530	86.0524	80.5281	89.4072	89.1136	104.588	92.1732	93.5795	89.3054	0.091332692873537	0	-0.999128876357281	-0.999881511069904	2.44461257636181	-0.491502651154442	unidirectional_stable
2L:21757940-21758090	95.3227	82.1071	88.6533	86.8728	112.64	110.587	90.4752	87.7024	0	0.120899042584628	0.99927732735413	0.999733750592481	2.50375555471906	0.145616018759401	unidirectional_stable
2L:21794740-21794890	1.34386	1.22148	1.19591	1.09308	8.00713	7.17107	6.61804	3.23314	0.825331357280337	0.765164533410483	-0.224133597894497	-0.359229833100141	-0.316886210998798	0.759104611939967	weak_bidirectional_unstable
2L:21795440-21795590	21.4789	23.0591	23.7102	18.3638	25.5733	28.7631	28.7356	19.1272	0	0.862784266954533	-0.823596251486588	0.0895168017377818	0.0196214828703933	0.455018648137683	bidirectional_stable
2L:21828240-21828390	1.7994	1.37044	0.675949	1.12041	7.57978	4.3867	3.53537	3.85804	0.742824873272212	0.771414020025515	-0.959186305134044	-0.95419865213658	2.58591804883518	3.28154620236338	intermediate_bidirectional_stable
2L:21899240-21899390	0.159441	0.0893764	0.0779941	0.0546542	0.899677	0.394015	0.366471	0.787909	0.857175457292315	0.63814561786925	-0.724381908894346	-0.881312698587439	0.595355186101074	2.13816052142896	intermediate_bidirectional_stable
2L:22114080-22114230	9.63477	5.09445	4.26368	7.51495	24.9211	12.7398	15.3918	16.8721	0.621336925505873	0.587536990140103	-0.972436670080977	-0.974666780522461	-0.224312279703787	-0.121832365139728	unidirectional_stable_wPROMPT
2L:22114780-22114930	0.478322	0.268129	0	0.409906	3.23884	2.15395	3.018	3.20597	1	0.898558323676248	1	0.962548768972694	-0.511718404791747	-0.340002616900947	intermediate_bidirectional_stable
2L:22121040-22121190	1.73107	0.744803	0.441966	1.66695	6.92752	2.54796	2.5653	16.3016	0.842137294876272	0	-0.948335312702095	-0.996495617659137	1.20951221305862	0.0194999639354598	weak_unidirectional_unstable
2L:22121740-22121890	39.473	32.2649	29.5338	40.69	49.1224	59.6538	54.8198	45.6172	0	0.321449602606336	1	1	1.4704907224131	-0.263052841500564	unidirectional_stable
2L:22129840-22129990	72.4088	69.9519	81.9978	65.8036	57.287	42.9476	43.5023	58.9845	0	0.313573110707211	-0.996244449727921	-0.992168938818654	-1.13171235821957	-0.429684874599203	unidirectional_stable_wPROMPT
2L:22130060-22130210	80.9503	73.1099	73.2364	60.2016	162.707	142.843	174.009	149.458	0.541754347333518	0.864635580606804	-0.997822966201762	-0.992649229656321	-0.952038181215777	-0.176386242570028	unidirectional_stable_wPROMPT
2L:22131300-22131450	34.9858	29.8219	44.5086	25.1136	39.9457	40.0582	39.3849	27.5225	0	0.105344181306248	0.926375366018617	0.970272092496486	-1.26967702318626	-1.17677936827548	unidirectional_stable
2L:22133100-22133250	0.296104	0.178753	0.155988	0.327925	2.58657	0.866832	0.840728	2.28222	0.851877881438199	0.857113882350049	-0.127080844899899	-0.109338227635217	-0.220497181992076	-0.161378598019958	weak_bidirectional_unstable
2L:22134400-22134550	21.8434	14.1513	17.7567	17.626	42.6222	35.0148	29.8997	34.5593	0.544191605166628	0.400774134968409	-0.226301504359725	-0.351427013930439	-0.519791152729343	-0.488062824380577	bidirectional_stable
2L:22134740-22134890	2.52827	1.8769	1.53388	2.40478	6.74758	4.4655	3.90184	4.12973	0.604989522826372	0.486535707729025	-0.22904408869826	-0.349008685530784	-0.834934735879828	-1.02829478491449	weak_bidirectional_unstable
2L:22148800-22148950	1.07053	0.595842	0.415968	0.683177	11.066	6.43557	6.35935	13.5846	0.881946169179852	0.943334310056415	0.104862490449345	0.440003631935394	1.30812045868808	-0.91162256092369	weak_bidirectional_unstable
2L:22149200-22149350	12.0492	4.34965	6.39551	8.69002	34.2327	14.7624	13.969	33.4454	0.666836617467857	0.674951306616429	0.617738490812593	0.625304728818709	0.892475181531208	-0.772275292619431	bidirectional_stable
2L:22168640-22168790	19.839	15.9388	17.7567	9.45517	46.5133	39.2701	37.9836	28.3375	0.334291017494024	0.838318379862073	-0.610234024755558	-0.00168239377218463	2.51201381105474	0.512740042270152	bidirectional_stable
2L:22169100-22169250	112.201	97.8373	81.3218	104.881	343.204	349.123	348.471	324.781	0	0.959369040406081	-0.77152539123705	0.631637210669494	3.69530638536426	1.14958349737357	bidirectional_stable
2L:22180140-22180290	0.182218	0.238337	0.311976	0.136635	0.899677	0.735494	0.840728	0.516216	0.736144026628659	0.512428034147718	-0.600414834498224	-0.761935326360229	0.818397509444878	0.859972727219934	intermediate_bidirectional_stable
2L:22182220-22182370	2.14106	1.63857	2.15784	1.69428	4.94823	4.51804	5.04437	3.34182	0.701685187576792	0.456679776976002	0.340182702549573	0.0544703948197586	0.370520892879534	2.27293317121839	weak_bidirectional_unstable
2L:22182540-22182690	0.136663	0.446882	0.467964	0.573869	0.539806	0.840565	1.3581	0.679232	0.610714694547258	0.487473333759575	0.50916257577237	0.400360774716171	0.315025462536585	2.80079983415066	weak_bidirectional_unstable
2L:22203560-22203710	6.24096	4.26027	7.66942	7.54228	3.73366	2.54796	5.47551	9.86244	0	0	-1	-1	0	-0.121832365139728	unidirectional_stable
2L:22239880-22240030	130.627	125.335	114.937	103.597	123.278	108.958	105.544	139.052	0.176918949321507	0.00483166788000344	0.999356041991923	0.999221457621377	2.47958929143979	0.33966981189948	unidirectional_stable
2L:22240680-22240830	0.25055	0.148961	0.363972	0.273271	0.989645	0.971903	0.819171	0.706401	0.673236767953488	0.85256173211327	-0.837094707101487	-0.671501505109803	0.156797029533439	-0.0470733958243601	intermediate_bidirectional_stable
2L:22246680-22246830	0.136663	0.0893764	0.025998	0.0819813	4.40842	3.6512	2.69464	2.96145	0.970157311974695	0.976809950813169	0.571566416411517	0.650378550869272	-0.399440005850594	-0.240187376396129	intermediate_bidirectional_stable
2L:22246980-22247130	0.204995	0.41709	0.38997	0.874467	2.99143	2.15395	2.22038	3.64068	0.950210706437445	0	0.466036130317984	-0.83819092838457	-0.534905247867052	-1.21068268027735	weak_unidirectional_unstable
2L:22247800-22247950	326.876	945.572	418.672	509.76	246.849	375.864	228.721	818.23	0	0	-1	-1	-1.15525296973897	-1.71919387172662	unidirectional_stable
2L:22249240-22249390	0.296104	0.0893764	0.12999	0.109308	0.427347	0.105071	0.0646714	0.244523	0	0.257641165933392	1	1	0.783546332741809	-0.121832365139728	weak_unidirectional_unstable
2L:22249760-22249910	52.1371	45.1351	53.088	33.1204	92.1495	82.1915	93.1914	75.6392	1	0.465191196145472	1	0.999448409556259	-0.0465945907929313	-0.230134160085354	unidirectional_stable_wPROMPT
2L:22250040-22250190	1.20719	1.34065	1.97585	0.983775	1.88932	1.41845	4.03118	2.3909	0	0.439906098439723	0.970229027135223	0.991137750039461	-0.0465945907929313	0.145616018759401	weak_unidirectional_unstable
2L:22261160-22261310	5.99041	5.03487	5.61557	4.59095	125.415	117.39	121.194	91.6148	0.66666699622768	0.954678349422696	0.936482402801418	0.991120155170305	4.61523066090925	2.31947459639139	intermediate_bidirectional_stable
2L:22282660-22282810	32.7081	27.4385	28.8318	28.5568	148.379	122.696	131.908	108.27	0.319547192843306	0.795354467168332	0.685845869283526	0.893860473173091	4.73763596172744	1.20332505053209	bidirectional_stable
2L:22354140-22354290	455.841	392.273	412.797	472.212	942.052	941.301	998.849	895.01	0.929154829504772	0.490475995197513	0.964318839892335	0.768907191157881	5.45185228654341	2.46102257887164	bidirectional_stable
2L:22354820-22354970	2.0044	1.19168	2.18383	2.37746	3.73366	1.97007	3.79405	4.70028	0.653754975958223	0.428951082811417	0.860853056052692	0.780428530225774	3.86327449871536	0.930637206539839	intermediate_bidirectional_stable
2L:22426340-22426490	0	0.0595842	0	0	0.472331	0.420282	0.603599	0.217354	0.953088552303601	1	-1	-0.482454457700294	-0.631952015635137	-0.260840905485444	weak_bidirectional_unstable
2L:22429460-22429610	1863.72	6774.58	3514.52	3755.04	1230.87	1631.33	1160.33	3832.39	0	0.599724623746222	-0.999900713469443	-0.999497655285088	2.64351920961083	0.565311598960452	unidirectional_stable_wPROMPT
2L:22430900-22431050	104.479	109.218	91.2271	95.8361	106.207	91.5427	108.691	108.976	1	0.0351671712399261	1	0.999765249920363	0.150209841935145	-0.171657326598331	unidirectional_stable_wPROMPT
2L:22441400-22441550	0.455545	0.297921	0.337974	0.601196	0.674758	0.604156	0.625157	0.923755	0.914432644615525	0.348128051029909	0.973086699366763	0.81173497528295	-0.168622385877528	-0.740806152115597	intermediate_bidirectional_stable
2L:22442980-22443130	91.9517	83.7754	118.941	59.3271	163.381	169.242	161.678	100.472	0.89098351570212	0.40008885691202	0.996465956642623	0.98070589159737	0.0351655078639053	0.115397583073032	unidirectional_stable_wPROMPT
2L:22470020-22470170	0.136663	0.119168	0.103992	0.519215	0.202427	0.183874	0.194014	0.679232	0.335584003552483	0.0869274005208545	-0.647654354638381	-0.730687653879618	-1.05296061952637	-0.957340500860211	weak_unidirectional_unstable
2L:22471740-22471890	274.625	223.083	287.642	220.065	454.315	404.706	395.595	268.161	0.643628474704168	0.339679960274192	0.999759500521367	0.999554424727123	0.489054133359552	0.564576834192749	unidirectional_stable_wPROMPT
2L:22690860-22691010	139.966	130.013	117.459	96.6833	152.18	129.027	181.188	132.613	0.186361695977197	0	-1	-1	0.230150015721625	-0.842410891331181	unidirectional_stable
2L:22736260-22736410	22.7089	19.0372	22.6963	16.4509	28.2724	29.0257	28.132	26.0553	0.267283326983042	0.790807711477554	-0.992154997317778	-0.972789215717229	-0.911330060655402	0.365303273526079	unidirectional_stable_wPROMPT
2L:22736940-22737090	69.2884	64.7979	84.2856	56.1845	94.8935	92.5409	95.7136	67.2983	0.980373889756289	0.21401442600873	0.999834079978529	0.993376698144352	-1.04445970360374	-1.31139528366629	unidirectional_stable_wPROMPT
2L:22813820-22813970	41.2724	47.727	54.8818	28.3655	561.489	544.082	518.406	527.192	0.913167916095161	0.920205535960809	0.914731964782369	0.921371124258484	2.25798498093996	2.54189151924469	bidirectional_stable
2L:22817580-22817730	17.4474	16.3261	21.9943	11.0128	67.2509	60.3105	37.0567	48.2798	0.902831449966931	0.686039095724417	0.999181586002208	0.997358037940395	-0.440380214179399	-0.80307263250303	unidirectional_stable_wPROMPT
2L:22961080-22961230	79.3103	69.2071	70.5846	65.9129	116.576	117.18	136.37	96.4237	0.389011616104126	1	-1	-0.999710745175428	0.600673247237586	-0.642065579444426	unidirectional_stable
2L:22961720-22961870	2.11828	1.9067	2.70379	1.66695	5.8479	6.67198	7.56655	2.93428	1	0.593948292939611	1	0.79633737605562	0.321548784307397	-0.536063094530608	intermediate_bidirectional_stable
2L:22967860-22968010	0.614985	0.268129	0.415968	0.519215	4.11602	3.04705	5.17371	4.07539	0.683978720190695	0.907595119907746	0.530969323670156	0.835568876243472	-0.739465833009605	-2.50338690119814	intermediate_bidirectional_stable
2L:22968240-22968390	2.25495	1.84711	3.32775	0.765159	20.7825	16.5486	29.1452	11.7371	0.832177290374806	0.895886533710943	0.966647069260358	0.979176758697258	-0.294385042773521	-0.297375677507922	intermediate_bidirectional_stable
2LHet:31500-31650	3.02937	1.69815	2.28783	2.81469	20.0628	13.449	10.4983	15.2691	0.819390797989238	0.849703311257362	-0.115935665762431	-0.0245922062235838	-0.146707434385541	-0.161378598019958	weak_bidirectional_unstable
2LHet:32400-32550	1.34386	1.01293	1.03992	1.42101	6.81506	4.75444	5.97132	5.18933	0.801185316235775	0.386418021082597	-0.816603289522845	-0.936648329397571	0.803102889052464	0.488017953993689	intermediate_bidirectional_stable
2LHet:32860-33010	213.992	206.936	196.831	168.772	188.415	186.658	268.516	204.422	0.0723918609574332	1	-1	-0.999770004739819	0.203575100276337	0.488017953993689	unidirectional_stable_wPROMPT
2LHet:34680-34830	35.1453	26.6044	35.6953	29.24	306.093	231.97	196.45	163.45	0.358912208574037	0.859016605256475	0.998235411872455	0.999611677260015	-0.215910407636493	-0.642065579444426	unidirectional_stable
2LHet:169040-169190	138.303	133.439	130.952	93.8412	147.592	149.437	172.392	140.71	0.186145290221487	1	-1	-0.999910939332729	0.134136331951938	-0.498923085361935	unidirectional_stable
2R:18380-18530	18.9279	17.5178	15.7288	14.6746	19.3206	20.804	21.1691	17.1981	0.891546821178767	0.0881256025340861	0.980915421060894	0.850130981935169	1.37980352603236	0.471363012962878	unidirectional_stable_wPROMPT
2R:75620-75770	876.719	785.946	1078.68	911.331	820.708	717.763	682.757	637.907	0	0.717149443589526	-0.999905225515149	-0.999571934101175	3.12603895194007	0.0194999639354598	unidirectional_stable_wPROMPT
2R:130440-130590	38.9946	36.0187	28.6498	22.8728	58.9064	43.4467	64.1109	67.0266	0.456010876399736	0.879504273157622	-0.997839934248574	-0.990285059724899	-0.0252027489929842	-0.612301537569887	unidirectional_stable_wPROMPT
2R:136120-136270	0.204995	0.0893764	0.363972	0.327925	1.01214	0.472818	1.09941	2.63542	0.8110520197372	0	-1	-1	0.266010629288341	0.346106207840713	weak_unidirectional_unstable
2R:149860-150010	4.85155	7.03094	3.66572	7.37831	19.5455	20.3049	23.1739	31.788	0.752173648076659	0.877188229975216	-0.951113378896239	-0.903744897694321	0.862065089128746	2.91250238754604	intermediate_bidirectional_stable
2R:158200-158350	1.59441	1.57898	1.03992	0.245944	13.2478	10.4545	13.193	6.68364	0.905896534237612	0.518640175733956	-0.800232819368096	-0.957534076321788	0.597513363446233	1.71921164893475	intermediate_bidirectional_stable
2R:158420-158570	0.614985	0.893764	0.51996	0.245944	1.79935	2.04888	2.4144	0.624893	0.958809112342981	0.373135083536432	0.873670263685598	-0.0128767702854976	0.641480319958212	1.79371009943732	weak_bidirectional_unstable
2R:358320-358470	9.86254	6.58406	9.28129	3.57985	20.0403	16.2597	17.2241	7.3357	0.518230251423969	1	-1	-0.999136782770101	0.456399274737413	-1.1013206253542	unidirectional_stable
2R:358540-358690	59.9725	52.7618	54.0499	49.6533	113.562	99.3442	96.6621	91.2344	0.460042247840688	0.281081625967088	-0.999209174311318	-0.999405976378231	0.368835683108815	-1.1013206253542	unidirectional_stable_wPROMPT
2R:358980-359130	2.66494	1.48961	1.53388	2.26815	2.40664	2.18021	3.27668	3.69502	0	0.692590801664942	-0.474255310672069	0.177282617629374	-0.274190949121649	-0.0866759155294301	weak_bidirectional_unstable
2R:403460-403610	0.341659	0.41709	0.38997	0.464561	1.52945	1.39219	1.07786	0.842247	0.881179143715541	0	0.424051882430948	-0.615095304501849	0.110267006408789	0.7599105474273	weak_bidirectional_unstable
2R:403920-404070	177.184	321.427	249.919	209.189	179.733	178.515	144.519	248.381	0	1	-1	-0.999942602222969	0.369484026779726	0.598538161503912	unidirectional_stable
2R:427800-427950	0.0683317	0.148961	0.12999	0.0546542	1.07961	0.840565	0.97007	0.434708	0.84691287867016	0.946743757524811	-0.715779626607221	-0.354857699977079	-0.659982229913017	0.0477717620564979	weak_bidirectional_unstable
2R:434120-434270	57.0342	51.6297	55.2458	45.8002	93.2291	73.8646	81.6799	84.8225	0.659469167929785	0.371156565598993	0.999214520860619	0.998549972090828	-0.697333457569526	-0.526649780177418	unidirectional_stable_wPROMPT
2R:434860-435010	5.17043	4.43903	4.02969	4.20837	10.8186	6.51438	9.76538	16.3559	0	0.689044735453775	0.353365983976494	0.78757118178306	0.305600393242941	-0.769710814770714	weak_unidirectional_unstable
2R:482740-482890	65.6668	58.9288	53.9719	51.3203	93.0042	84.9496	83.2752	75.9924	0.78768552818405	0.313506939347734	0.993719271609393	0.979833467929421	2.00329839369664	0.822138575978633	unidirectional_stable_wPROMPT
2R:483120-483270	0.227772	0.268129	0.0779941	0.0546542	2.04677	1.28711	1.9617	1.22262	0	0.903570111380443	1	1	1.54912848840493	0.731078988586985	weak_unidirectional_unstable
2R:506440-506590	63.3207	58.0648	62.1353	48.6149	84.1648	81.3772	81.6799	75.6392	0.871638925715799	0.277921032279276	0.998145644369524	0.989613101901637	3.43022438196027	-1.1013206253542	unidirectional_stable_wPROMPT
2R:559260-559410	67.1928	55.7411	54.7778	44.4885	98.4472	85.1334	92.2429	95.9347	0.863825522592938	0.383502314184285	0.982168483637042	0.921733380320861	0.606925696332913	-0.25345586518737	unidirectional_stable_wPROMPT
2R:616460-616610	184.017	157.6	152.738	193.995	378.742	307.542	291.237	475.462	0.525283431904824	0.767013061679772	-0.99606739592644	-0.992003536780722	0.489054133359552	0.216913470898469	unidirectional_stable_wPROMPT
2R:631880-632030	81.7475	70.7861	89.9532	55.3374	165.563	143.237	170.84	116.475	0.969534027143224	0.497843463007784	0.999341062330337	0.989194155973398	-1.09012851422745	-0.121832365139728	unidirectional_stable_wPROMPT
2R:676220-676370	2.25495	1.8769	1.55988	1.0111	8.68189	6.67198	6.74738	6.92816	0.769569366269398	0.768835788620084	0.275865726706468	0.27439680158956	-0.362002679233921	0.488017953993689	weak_bidirectional_unstable
2R:711800-711950	55.4853	46.2672	44.3786	41.3186	57.9617	50.2237	78.317	72.1616	0.0665456247691206	0.996444374148905	-0.997796920257587	-0.550982862012716	0.602660205079198	1.58090070561146	bidirectional_stable
2R:716680-716830	113.248	101.71	132.278	79.8224	178.339	195.904	195.221	142.394	1	0.399888706522472	1	0.999365565157384	-0.168841158349089	2.38211256774718	unidirectional_stable_wPROMPT
2R:827940-828090	0.0911089	0.148961	0	0.109308	2.24919	3.28346	7.37254	1.24979	0.975339208100931	0.975060302429346	-0.843567273640063	-0.845181270998371	-0.516936406459403	-0.0866759155294301	intermediate_bidirectional_stable
2R:978200-978350	7.78981	7.65657	8.11138	4.75491	54.5654	40.0319	56.1132	34.0159	1	0.846709381140048	1	0.999705842913547	0.785622942066044	-1.71853479395334	unidirectional_stable
2R:1009440-1009590	0.455545	0.476674	0.285978	0.19129	0.69725	0.656691	1.18564	0.516216	0.43155430374367	0.627987471733143	-0.119730171140402	0.0914258431264622	1.09146058904114	-1.59773138566535	weak_bidirectional_unstable
2R:1015740-1015890	23.3467	19.5734	18.3286	19.0743	20.805	20.0159	24.5104	25.3489	0.124632952311205	0	-0.869061398237292	-0.891298348731597	-1.67588366174391	-0.43559019278577	unidirectional_stable
2R:1032140-1032290	70.245	65.066	54.1279	44.8164	90.62	82.3491	99.3783	84.6323	0.665807130432721	0.343579669792929	0.99935026187879	0.99872418655053	-0.94086096670596	-0.340002616900947	unidirectional_stable_wPROMPT
2R:1032800-1032950	0.888312	0.744803	1.09192	0.710504	1.43948	0.551621	1.12097	0.570555	0.95978211270725	0	0.971605488655457	0.341354306467163	-1.25230291584223	-1.51118463395177	weak_bidirectional_unstable
2R:1138500-1138650	61.7491	53.0598	44.0926	42.4663	91.9021	89.7565	107.635	82.187	0.457931854314869	0	-1	-1	0.053593072639301	0.564576834192749	unidirectional_stable
2R:1146980-1147130	12.8464	7.77574	11.5691	3.85312	9.67153	7.51255	8.04081	4.70028	0.951825644112066	0	0.981435005547265	0.535827532475171	-0.574332680560009	-0.977665323492715	unidirectional_stable_wPROMPT
2R:1147480-1147630	0.956644	0.804387	0.597955	0.300598	1.93431	1.68113	2.30661	0.923755	0.619452815581662	0	-0.946192702729581	-0.986857954591684	-0.827994571545972	-0.842410891331181	weak_unidirectional_unstable
2R:1181400-1181550	43.3679	52.3745	44.2746	37.4381	37.0892	32.2829	38.2208	50.8065	1	0	1	0.999727813289212	-0.500967256844958	0.428716517511203	unidirectional_stable
2R:1194660-1194810	252.691	215.933	259.356	199.215	236.278	227.084	215.873	223.168	0.952586318681244	0	0.999473923839791	0.988599744586408	-0.0676738698330728	-0.60758830262766	unidirectional_stable_wPROMPT
2R:1195000-1195150	2.25495	1.99607	3.40574	2.15884	4.81327	3.62494	5.21682	3.91237	1	0.440395342367037	1	0.996906851825898	0.892475181531208	0.156408143410201	weak_unidirectional_unstable
2R:1226780-1226930	7.31149	6.70323	6.94147	6.83177	43.7918	30.7331	37.2938	34.0159	0.811964397020987	0.754977420324668	-0.886791257796542	-0.91196215937226	2.40767144832818	-1.4658804577826	intermediate_bidirectional_stable
2R:1228340-1228490	156.434	142.257	161.708	121.742	121.996	107.382	127.144	119.518	0	0.994027082622379	-0.996969355248506	-0.379510704777206	0.79754740246244	-0.91162256092369	bidirectional_stable
2R:1237840-1237990	2.86993	2.17482	1.66387	2.89667	1.50696	1.10324	1.89703	1.22262	1	0	1	0.990516574318979	-1.36062273039983	-0.612301537569887	weak_unidirectional_unstable
2R:1238340-1238490	2.04995	1.10231	1.63788	1.83092	9.01927	5.70008	5.79887	7.00967	0	0.77555876660637	0.83311674098832	0.964450616000089	-0.0220113525715715	-0.0470733958243601	weak_unidirectional_unstable
2R:1247720-1247870	2.61938	3.009	3.40574	2.73271	5.80292	4.78071	5.49707	4.45576	0.488612553045617	0.418524593797797	0.783460038319565	0.75738243392773	-1.81095304702538	-0.769710814770714	intermediate_bidirectional_stable
2R:1250640-1250790	250.048	227.135	219.189	203.887	189.675	173.892	197.636	216.376	0	0	-0.998690505609608	-0.99917574877267	0.46578731514124	-0.693151934571654	unidirectional_stable
2R:1304360-1304510	7.49371	4.79653	5.71957	6.80445	10.9536	7.43374	24.0577	25.5119	0.443255030865464	0.757748522756696	-0.191628677726983	0.218459729172899	0.475802201716317	0	weak_bidirectional_unstable
2R:1305200-1305350	19.8162	11.9168	13.9869	13.3903	60.9082	48.779	97.3951	56.8653	0.779444920012687	0.732269157483833	-0.828089160718431	-0.856202940932884	-0.735075455135047	-1.4658804577826	bidirectional_stable
2R:1308200-1308350	0.159441	0	0.155988	0.0273271	1.25955	0.709226	2.04793	1.03243	0.919973689882012	0.943602976374469	-0.146180707611452	0.0277269274836185	-0.73161577513586	-0.526649780177418	weak_bidirectional_unstable
2R:1491960-1492110	0.683317	0.595842	0.857935	0.628523	1.6644	1.47099	1.53056	0.706401	0.485212898412632	0	-1	-1	0.104468649191337	-0.113043715314271	weak_unidirectional_unstable
2R:1492240-1492390	77.7843	57.0519	71.4686	44.4885	63.8546	60.1792	56.2641	47.3017	0	0	-1	-1	0.783546332741809	-0.769710814770714	unidirectional_stable
2R:1496020-1496170	236.724	219.002	271.055	164.4	255.238	268.718	264.29	173.883	0.761966714728006	0.0731667230125088	0.999569852395468	0.998326170444656	1.49773033257022	1.39452781093008	unidirectional_stable_wPROMPT
2R:1496380-1496530	0.819981	0.774595	1.55988	0.683177	2.00178	1.33965	3.94495	1.22262	0.894583972737616	0.525487877738115	0.97023206907841	0.872641873365812	0.62305579263841	1.25822315923042	intermediate_bidirectional_stable
2R:1540260-1540410	230.688	218.376	256.704	229.056	363.515	323.355	272.762	257.864	0.232135198510575	0.358999819438272	-0.999478217096921	-0.999374979835278	0.711783791099997	0.0194999639354598	unidirectional_stable_wPROMPT
2R:1550700-1550850	41.4773	33.6651	31.0676	26.8899	40.4405	38.5346	39.3417	35.9449	0.137181166809389	0	-1	-1	-0.314297214131359	-0.584092589053849	unidirectional_stable
2R:1551400-1551550	0.842758	0.715011	0.649951	0.327925	1.77686	1.05071	1.48744	1.49431	0	0.567441972554447	0.98203439503287	1	-0.569883568771425	-0.842410891331181	weak_unidirectional_unstable
2R:1559160-1559310	68.3089	61.1632	52.334	44.1059	61.1331	54.5054	50.0988	49.9371	0	0	0.991384390090168	0.997671058203485	2.38859641472705	-0.886388175654343	unidirectional_stable
2R:1564620-1564770	0.0911089	0.268129	0.25998	0.0273271	0.58479	0.236409	0.258685	0.3532	0	0.960165327081346	-0.837383965944526	0.84174307061243	-0.37713337453906	0.125502448849278	weak_unidirectional_unstable
2R:1579300-1579450	135.411	193.5	92.9429	34.7054	14.6647	21.0667	4.46232	12.4979	0	0.856718489093762	-0.998900901661997	-0.933533590738456	0.487472784251976	1.63054878943734	unidirectional_stable_wPROMPT
2R:1580840-1580990	0.136663	0.0595842	0	0.163963	2.45162	1.15578	0.366471	2.22788	0.946088293278524	0	-0.848270991337536	-0.991238183194831	0.517874291594824	0.280063445271688	weak_unidirectional_unstable
2R:1585240-1585390	371.816	245.666	440.771	219.027	309.602	321.306	315.682	177.334	0	0	0.999860051917143	0.999843231228605	0.795124400473983	1.31265364066123	unidirectional_stable_wPROMPT
2R:1589460-1589610	157.049	126.348	160.616	80.0411	113.629	109.09	121.173	71.102	0.924716292259251	0	0.999409718880548	0.990098685644521	4.24186614570893	1.79073023235434	unidirectional_stable_wPROMPT
2R:1614420-1614570	968.966	695.855	496.094	738.897	632.158	681.015	680.451	838.851	0	0.843004238660235	-0.998956709489734	-0.993196678105332	0.330438988641112	0.764119282880838	unidirectional_stable_wPROMPT
2R:1625420-1625570	0.318881	0	0.207984	0.273271	2.15923	2.20648	2.58685	2.25505	0.930271059078747	0.90399885670985	0.444024515832309	0.307118075636307	0.443827331679304	-0.179101663742209	weak_bidirectional_unstable
2R:1640820-1640970	0.318881	0.625634	0.233982	0.601196	2.81149	1.36592	1.89703	4.37425	0.831429169041355	0.132878527158933	-0.974403228601424	-0.99497207668454	-1.30388580452376	-0.91162256092369	weak_unidirectional_unstable
2R:1641900-1642050	63.799	65.1852	63.4352	42.5483	100.022	92.3308	96.5328	70.151	0	0.345962742962798	0.996822422166127	0.998052739914434	2.78103312977715	-0.84955693946566	unidirectional_stable
2R:1647320-1647470	2.32328	2.20462	2.93778	1.58497	0.989645	0.682959	0.711385	0.869417	0	0.939178232898322	-0.989933424078252	-0.539569537212622	0.29647851944246	-0.922300477309792	weak_bidirectional_unstable
2R:1647880-1648030	23.21	21.1524	17.0807	21.3698	8.59192	8.95727	6.01444	12.1718	0	0	-0.997630229787878	-0.997271083589467	1.2067018810254	0.380687658509697	unidirectional_stable
2R:1648260-1648410	223.171	248.615	203.591	206.784	244.757	249.648	225.121	195.374	1	0.0355333445578804	1	0.999481658259232	3.39009206647315	0.309315178073523	unidirectional_stable_wPROMPT
2R:1660620-1660770	0.159441	0.0595842	0.0779941	0	5.06069	1.36592	2.75931	4.48293	0.942296141071659	0.995107458804147	-0.693255107084131	0.362368983145037	-0.355419560949807	0.408109678192516	weak_bidirectional_unstable
2R:1669340-1669490	0.296104	0.268129	0.25998	0.218617	12.8429	7.85403	11.8564	6.87382	0.918937438761875	0.990842059671927	-0.474044242864827	0.519040803587983	0.636768545989905	2.62944284922421	weak_bidirectional_unstable
2R:1669800-1669950	1.22997	1.28106	0.961927	0.983775	10.5712	8.0379	12.4385	8.12361	0.834825402504472	0.914732391973704	-0.0358776260547805	0.286465202222654	1.43286634534892	2.49179590525921	weak_bidirectional_unstable
2R:1670200-1670350	4.806	2.56212	2.5738	2.04953	18.9157	12.3195	13.6457	6.46629	0.746039719623576	0.913088124211706	-0.908999334792995	-0.755476558725452	1.38420470925807	1.95265604181831	intermediate_bidirectional_stable
2R:1855260-1855410	2.84715	1.22148	1.55988	2.0222	13.3827	8.06417	7.24319	9.42774	0.794315154147819	0.974080952268039	-0.992856329768095	-0.944680664073388	2.26420585927383	1.0076717512206	intermediate_bidirectional_stable
2R:1861840-1861990	130.468	142.406	95.8807	88.977	61.5829	52.509	41.325	63.1414	0	0.931060923001081	-0.998377121650452	-0.95069794791491	3.89444982668402	-0.144480114362189	unidirectional_stable_wPROMPT
2R:1868240-1868390	11.0014	9.35473	7.25345	7.26901	10.9536	12.4246	12.9343	9.53641	0.237993247060623	0.529802529394289	-0.994590972876143	-0.991248764702843	0.0755133258876057	0.377505675161004	unidirectional_stable_wPROMPT
2R:1869560-1869710	8.92868	6.25634	6.68149	7.24168	17.7236	12.3458	13.775	15.5952	0.846951569495982	0.499557490629877	0.980689542242931	0.938212191187891	3.37126653987758	2.24447097657485	unidirectional_stable_wPROMPT
2R:1899720-1899870	0.40999	0.119168	0.103992	0.437233	1.84434	2.36409	2.2635	1.49431	0.829517063683029	0.974715102518684	-0.90638063953352	-0.502502438418173	-0.783160125664666	-1.4658804577826	weak_bidirectional_unstable
2R:1899980-1900130	0.728872	0.208545	0.051996	0.737831	4.40842	4.85951	4.26831	4.02105	0.905024227215011	0.89591283256041	-0.209941246292794	-0.253278837451566	-1.36062273039983	-0.693151934571654	weak_bidirectional_unstable
2R:1904480-1904630	0.501099	0.327713	0.38997	0.573869	1.01214	0.919368	1.14253	0.652062	0.888425489085991	0.421222126800177	0.903036022677695	0.581892995721525	-0.407991308113892	1.07688342081311	weak_bidirectional_unstable
2R:1905120-1905270	419.42	438.212	375.385	377.824	260.367	250.068	237.193	252.131	0.849781034958645	0	0.995100994227143	0.947453823234855	1.31588316387116	-0.0726443305535027	unidirectional_stable_wPROMPT
2R:1910660-1910810	53.1848	44.42	48.5383	34.1862	45.1188	30.7331	29.9213	45.6172	0	0.952651342361784	-0.998246728323529	-0.955892779334331	0.443827331679304	3.35355891937601	unidirectional_stable_wPROMPT
2R:1923000-1923150	4.03157	2.50254	2.05384	3.41589	9.33415	7.72269	6.76894	7.09118	0	0.774248605542762	-0.038939126057922	0.652890348642144	1.37206557175831	1.95108626363766	NA
2R:1923960-1924110	50.8388	55.5921	23.1382	35.3886	37.8764	36.6434	43.0927	43.5523	0	0.53254909043147	-0.999723841892216	-0.999395322154487	2.85754925585039	0.399239131725919	unidirectional_stable_wPROMPT
2R:1930100-1930250	37.4002	30.6859	36.2672	26.8352	26.608	27.0031	31.7968	27.3323	0	0	0.988391463080977	0.991571144100039	2.63253800282257	-0.229520562830939	unidirectional_stable
2R:1938160-1938310	0.797203	0.446882	1.14391	0.437233	0.202427	0.131338	0.194014	0.298862	0	0	0.732246196346692	0.102171470213189	-1.62415538133323	-0.294119670188066	weak_bidirectional_unstable
2R:1963840-1963990	36.1247	25.7404	26.648	26.4253	46.7607	46.8089	65.5983	51.9476	0.455375364560999	1	-1	-0.99929808689962	4.38484239264989	0.493466241553034	unidirectional_stable_wPROMPT
2R:1964300-1964450	19.4518	14.6279	15.7028	15.8224	13.0003	16.68	17.3104	14.9703	0	0	1	1	3.69181166189169	0.0827418045329447	unidirectional_stable
2R:1973080-1973230	35.8741	32.8607	24.8281	33.3391	43.7243	41.6342	40.4412	45.5629	0.258303100818251	0.860740621631586	-0.999282052600654	-0.996182133532018	3.77154767627169	-0.258508697537555	unidirectional_stable_wPROMPT
2R:2019560-2019710	9.38422	10.3379	4.99162	4.07174	25.3034	15.5242	19.7248	21.3822	0.639015889274287	0.810666992768306	-0.939329407622498	-0.887421048521115	2.23791877449887	1.55689444596793	intermediate_bidirectional_stable
2R:2021940-2022090	0.683317	0.297921	0.207984	0.437233	2.36165	3.12585	3.36291	2.22788	0.78546377821237	0.931959369215268	-0.571519268219713	-0.0754457592281842	1.13635825826585	2.00520848085091	weak_bidirectional_unstable
2R:2025520-2025670	0.0683317	0.178753	0.051996	0.163963	0.787218	0.814297	1.72457	0.298862	0.88095082163574	0.856797729501829	-0.193422996576781	-0.280524696892371	0.114658534066322	0.89653870978214	weak_bidirectional_unstable
2R:2026300-2026450	0.159441	0.208545	0.103992	0.109308	1.86683	1.23458	2.24194	1.33129	0.892054796555624	1	-1	-0.613573891733738	1.63785411380697	4.28252759924285	intermediate_bidirectional_stable
2R:2028080-2028230	0.0911089	0.0595842	0.025998	0.136635	1.05712	0.525353	1.07786	0.73357	0.846641892284378	0.948493603154148	-0.331314353776539	0.198558001119656	-0.654844222001016	1.27526792536151	weak_bidirectional_unstable
2R:2028900-2029050	0.728872	0.536258	0.363972	0.737831	10.6387	8.22177	11.2528	12.199	0.980622156294598	0.795331466467683	0.443893872623607	-0.605357593587488	0.109834539074638	2.79873007020992	intermediate_bidirectional_stable
2R:2029760-2029910	0.0227772	0	0	0	0.382363	0.682959	1.2072	0.326031	1	0.991063881874948	1	0.96177780774317	-0.866290576812768	-0.196103858113958	intermediate_bidirectional_stable
2R:2031500-2031650	0.0683317	0.0297921	0.0779941	0.136635	0.652266	0.761762	0.689828	0.978094	0.902714542856081	0.815418294508297	-0.825248039187474	-0.903925235900987	-0.0252027489929842	0.691778605755406	intermediate_bidirectional_stable
2R:2032260-2032410	0.273327	0.148961	0.103992	0.0819813	1.91181	1.94381	2.34973	1.766	0.913082286883652	0.954175516152538	-0.689838130368686	-0.483525375250114	0.0676957798335627	0.138782695520432	weak_bidirectional_unstable
2R:2032960-2033110	1.22997	0.744803	0.649951	1.09308	2.02427	1.865	3.06111	2.17354	0.578936662755562	1	-1	-0.935474084573779	0.228207722150426	2.03316614195637	intermediate_bidirectional_stable
2R:2034520-2034670	0.478322	0.685219	0.103992	0.819813	0.292395	0.499085	0.409585	0.244523	0	0	0.0655578902587304	0.215298523337003	0.405252420686024	0.330681724146059	weak_bidirectional_unstable
2R:2035500-2035650	0.318881	0.0893764	0.441966	0.218617	1.57444	1.15578	1.12097	0.597724	0.889199196006045	0.737771539637898	0.866111972324412	0.709692094951925	0.0735426191204711	1.28599259811126	intermediate_bidirectional_stable
2R:2044100-2044250	0.546654	0.893764	0.727945	0.628523	0.58479	0.394015	0.3018	0.434708	0	0	0.649735337819608	0.668820403315219	0.266735783723416	0.873826048956412	weak_unidirectional_unstable
2R:2044640-2044790	9.77143	5.74988	8.39736	2.10419	7.55729	5.70008	3.44914	1.95619	0	0.820898452499431	-0.994748333155073	-0.95911365452711	0.0698518676663489	0.681669518974584	unidirectional_stable_wPROMPT
2R:2077680-2077830	0.113886	0.0595842	0.025998	0	0.247411	0.315212	0.129343	0.38037	0.868146696655527	0.299853713189786	-0.282568065919213	-0.80939436341925	0.158403325253801	0.372622440291707	intermediate_bidirectional_stable
2R:2101660-2101810	45.7139	32.4436	49.6302	54.7635	46.9857	42.4485	40.9154	46.8126	0	0.8686476287428	-0.981283449336821	-0.853174493643596	4.62030186906677	1.4710743866441	unidirectional_stable_wPROMPT
2R:2106920-2107070	0.0683317	0.0595842	0.103992	0.109308	0.494823	0.604156	0.495814	0.326031	0	0.822359622745239	1	1	0.493768100055507	0.577365497876696	weak_unidirectional_unstable
2R:2107300-2107450	0.0911089	0.0297921	0.0779941	0.0546542	0.494823	0.315212	0.517371	0.271693	0.866354019134607	0.347858399800079	-0.604776664735418	-0.903907852074644	0.101669234328339	1.63090453429615	weak_unidirectional_unstable
2R:2108560-2108710	0.774426	0.506466	0.415968	1.58497	1.57444	1.47099	2.04793	1.95619	0	0.534462483420928	1	1	0.713374203880936	1.25137104873124	weak_unidirectional_unstable
2R:2108940-2109090	2.18661	1.5194	2.52181	4.48164	15.5644	12.3721	25.114	17.3612	0.623011738045597	0.848598671398308	0.984689930202185	0.993823065750458	0.688270449040274	1.8713805798323	intermediate_bidirectional_stable
2R:2109960-2110110	0.0455545	0.0893764	0.025998	0.218617	0.58479	0.604156	1.33654	1.08677	0.935760637718886	0.791372273690585	0.12301805503483	-0.434412928936477	0.110267006408789	1.19824053278252	weak_bidirectional_unstable
2R:2111440-2111590	0.0227772	0.119168	0.025998	0.300598	2.65405	1.94381	1.68146	5.46102	0.972362883132911	0.894009408565602	-0.168098627741912	-0.686763756415913	-0.385643547848083	0.652622567218365	intermediate_bidirectional_stable
2R:2123520-2123670	0.296104	0.536258	0.623953	0.901794	2.31667	2.41662	5.25994	1.90185	0.804108995850607	0.781296358223563	-0.772579091565164	-0.79385594716471	0.0453886254359728	-0.515213824895597	intermediate_bidirectional_stable
2R:2129400-2129550	72.2266	52.1362	58.4436	68.3724	53.3059	43.473	43.6747	54.5287	0.606190235976888	0	0.901475116647991	0.677709968256118	0.924369633944479	0.613178721510528	bidirectional_stable
2R:2154880-2155030	44.9167	42.3942	43.5467	33.3117	98.0873	132.074	126.54	115.116	0.92228659190136	0.569346446008482	0.895328260032147	0.531347581344413	3.94674537304688	0.421582807821589	bidirectional_stable
2R:2389280-2389430	0.204995	0.0297921	0.025998	0.136635	0.69725	0.394015	0.603599	0.597724	1	0.813782622121075	1	0.86180263194282	-0.525564538136419	-0.260840905485444	intermediate_bidirectional_stable
2R:2501120-2501270	19.2468	12.0658	13.493	16.4236	23.7515	22.8266	19.0996	17.6329	1	0.264038501758494	1	0.997255266616793	2.80118723686711	-0.340002616900947	unidirectional_stable_wPROMPT
2R:2515780-2515930	4.28212	3.3963	4.39367	4.42699	4.58836	5.77888	6.87672	5.67838	0.0851509256881588	0.925592400581771	-0.952012975462167	-0.535797694668372	1.75884169666708	3.16728489149925	unidirectional_stable_wPROMPT
2R:2516640-2516790	1.25275	1.1321	1.11792	1.6123	0.58479	0.341479	0.776056	0.760739	0	0.567198135869957	-0.950208781413545	-0.761087626824688	0.663888125304168	1.50144147913907	weak_unidirectional_unstable
2R:2517120-2517270	1.18442	0.923556	0.545959	1.55764	4.92573	3.99268	6.68271	5.40668	0	0.943475409187689	-0.511350018603474	0.733103939291914	1.01746909130857	3.14195884600426	weak_unidirectional_unstable
2R:2517500-2517650	0.159441	0.148961	0.155988	0.163963	0.494823	0.210141	0.495814	1.11394	0.721864175730147	0.735630549862247	-0.0553120787585283	-0.0299785978248755	0.668481541550259	2.99634144212636	weak_bidirectional_unstable
2R:2517960-2518110	0.227772	0.208545	0.207984	0.300598	1.37201	1.10324	1.46588	1.82034	0.8478722500797	0.696133012054606	-0.709989082437965	-0.843475175907813	0.212547660675963	2.24002519649263	intermediate_bidirectional_stable
2R:2519000-2519150	0.523876	0.446882	1.11792	0.65585	1.82185	1.89127	2.22038	2.20071	0.395571444575187	0.881980524133878	-0.615957308428459	0.097937413674723	0.890969848889271	1.27747487788819	weak_bidirectional_unstable
2R:2519960-2520110	301.047	344.039	463.077	369.654	321.207	253.457	246.441	218.848	0	0.897919568257982	-0.999064624474379	-0.986978824278631	2.71851828639158	2.48666058372878	unidirectional_stable_wPROMPT
2R:2520540-2520690	573.303	511.054	510.913	422.641	268.059	241.478	263.234	254.821	0	0.938974357015874	-0.999841625328781	-0.994903709175249	1.76344606769274	1.81784495908087	unidirectional_stable_wPROMPT
2R:2523720-2523870	214.812	183.251	223.011	176.998	242.531	223.748	240.276	212.491	0.132099085478762	0	-0.996809103568379	-0.997892791478022	3.47382364955359	-0.281205223006345	unidirectional_stable
2R:2532640-2532790	85.4374	57.8563	70.4027	46.8386	10.0314	8.8522	7.15696	12.4435	0	0.147727838246579	-0.997804524528466	-0.982560447572174	1.15155088774924	3.80306588906444	unidirectional_stable
2R:2536080-2536230	18.6546	13.3469	15.5988	12.9804	36.9543	35.6715	41.0232	20.5128	0.901323839978077	0.546497910408385	0.997593895665076	0.988989506191293	1.11724045822184	0.780175299831971	unidirectional_stable_wPROMPT
2R:2537960-2538110	0.706094	0.56605	0.779941	0.519215	4.13852	3.09958	7.09229	2.60825	0.905929528572605	0.82448247830715	0.63909974738464	0.41761777597047	0.435962724271415	2.07771918490669	weak_bidirectional_unstable
2R:2540380-2540530	0.387213	0.595842	0.25998	0.300598	0.719742	0.420282	0.732942	0.407539	0.0423840704506795	0.461634473834483	0.0651625094825	0.339218811828395	1.17905019667667	-0.415236921231543	weak_bidirectional_unstable
2R:2540540-2540690	117.531	103.021	88.5493	80.205	72.4015	77.4633	121.345	84.9311	1	0	1	0.999878940459753	1.24356751297518	-2.67244118324184	unidirectional_stable
2R:2543820-2543970	110.31	83.3583	98.8185	71.4877	45.2763	48.779	42.4675	41.1343	0	0	-1	-1	2.25867397155505	0.1863499082789	unidirectional_stable
2R:2549680-2549830	58.1047	57.4094	54.7778	53.3971	37.1117	48.779	56.5659	40.1018	0	0	0.818167431329236	0.792498770530012	5.14056417095774	2.23341940567322	bidirectional_stable
2R:2550260-2550410	0.318881	0.268129	0.363972	0.273271	2.67654	2.18021	3.25513	1.766	0.885933181157917	0.479436773779917	-0.795993901917054	-0.951429016810008	1.95900911187051	2.44197353720766	intermediate_bidirectional_stable
2R:2550680-2550830	0.227772	0.0893764	0.0779941	0.136635	1.3945	1.20831	1.68146	0.923755	0.957426364384441	0.856365637675245	0.657341963009334	0.178178497428677	0.562758290731004	2.50652254328267	weak_bidirectional_unstable
2R:2551220-2551370	0.569431	0.327713	0.493962	0.765159	2.92395	3.67747	3.25513	3.28748	0.833577937785918	0.872358118362662	-0.904767028262823	-0.877604013159182	-0.136690143649391	0.880463127318493	intermediate_bidirectional_stable
2R:2553700-2553850	3.18881	2.91963	1.71587	2.45944	2.60906	3.70374	3.68627	2.49957	0.733572661519039	0.0653686529889004	0.891604364210388	0.665248778726832	-2.00377851532923	-2.45783327670114	unidirectional_stable_wPROMPT
2R:2555680-2555830	1.36663	1.72794	1.2999	0.983775	0.517315	0.315212	0.344914	0.706401	0.798980088553949	0	0.980451166096776	0.722362010507363	2.82244526120152	-0.714583402386225	unidirectional_stable_wPROMPT
2R:2556420-2556570	20.1351	18.3519	16.2488	17.298	20.3102	19.333	16.4265	19.7249	0.773198385529299	0.0340209311885491	0.98993073883908	0.957805983328245	0.428533216333816	-0.811762905381041	unidirectional_stable_wPROMPT
2R:2560860-2561010	201.1	170.441	183.884	154.097	159.333	188.969	200.395	151.115	0.045980102018407	0	0.546926612674426	0.51850124404769	3.44627008822008	1.39507614418322	bidirectional_stable
2R:2563260-2563410	36.6714	27.4981	35.3313	23.8566	57.5794	53.5072	71.5912	43.2806	0.420094915308575	0.480954978151815	0.0615333980774562	0.116516528477574	3.51110628209491	0.0623774870120437	bidirectional_stable
2R:2567040-2567190	2.57383	2.20462	1.55988	0.710504	6.54515	6.2517	5.88509	2.98862	0.675742922725244	0.635425256945375	-0.943566485389751	-0.949650252983498	0.500716344409285	1.60914139144615	intermediate_bidirectional_stable
2R:2584120-2584270	518.091	467.498	590.155	501.37	458.138	424.616	357.891	377.517	0	0	0.781776594405364	0.763365692032974	4.78314555625196	2.39306773365342	bidirectional_stable
2R:2584600-2584750	0.546654	0.744803	0.597955	1.03843	0.607282	0.394015	0.689828	0.760739	0	0.0735879844098572	-0.0219031852502818	0.26074809423635	4.30978623543079	1.92889485632654	weak_bidirectional_unstable
2R:2595460-2595610	0.387213	0.476674	0.12999	0.874467	0.247411	0.315212	0.215571	1.95619	0.297444945317588	1	-1	-0.945123126853617	0.149238584284655	0.413524570197048	unidirectional_stable_wPROMPT
2R:2603280-2603430	0.387213	0.268129	0.181986	0.546542	0.607282	0.315212	0.495814	0.978094	0.403857370677883	1	-1	-0.937383439801315	3.63245172927825	0.485066956546381	weak_unidirectional_unstable
2R:2629300-2629450	72.0444	50.3189	64.1631	62.6337	46.7158	50.0661	58.8509	38.0641	0	0	1	1	2.5204772586293	-0.922300477309792	unidirectional_stable
2R:2629800-2629950	1.09331	1.1321	1.22191	1.85824	1.07961	0.788029	1.12097	1.49431	0.58684124645411	0	0.967738687523068	0.907586549776271	2.25729623147019	0.167196467448361	unidirectional_stable_wPROMPT
2R:2633840-2633990	67.8078	59.3459	77.0841	64.3826	34.6826	29.9451	34.4267	35.9721	0.880807093482937	0	0.997978069920398	0.966252943598697	3.85175180785215	0.231544801636208	unidirectional_stable_wPROMPT
2R:2636880-2637030	1.5033	1.34065	1.40389	1.25705	3.68868	2.99451	3.21201	2.22788	0.46669096369395	0.5468834407769	0.971663723739935	0.975873185184129	1.94367134913968	0.565476212038873	intermediate_bidirectional_stable
2R:2644660-2644810	57.1253	39.2958	56.5197	46.0188	38.7536	39.1388	40.9801	37.1404	0	0.843920361872115	-0.998183875134114	-0.98516102536523	2.21838584179979	0.247600818587341	unidirectional_stable_wPROMPT
2R:2646400-2646550	34.1886	28.2429	31.6916	28.3382	17.1613	13.7905	18.1511	18.774	0	0	-1	-1	2.16404892599793	1.23969000909677	unidirectional_stable
2R:2669080-2669230	0.182218	0.0595842	0.207984	0.136635	0.539806	0.367747	0.517371	0.869417	0.744405386993477	0	-1	-1	-0.0956615588353964	0.753967239445128	weak_unidirectional_unstable
2R:2676560-2676710	106.666	82.5242	69.9347	60.0923	19.8379	14.2371	10.7786	16.8993	0	0.0235081180504004	-0.998687132117245	-0.993050040296398	0.122202730546818	1.82462250507838	unidirectional_stable_wPROMPT
2R:2697100-2697250	22.5722	14.7471	21.3184	19.1563	19.523	15.3928	15.1978	15.1061	0	1	-1	-0.977783487702151	-0.669339270690034	-0.668947770765601	unidirectional_stable_wPROMPT
2R:2697880-2698030	4.19101	4.31986	6.13553	5.68404	8.47946	6.19916	6.42402	6.95533	0.275413010991173	0	-1	-1	2.07140929333809	0.280248979269321	unidirectional_stable
2R:2698460-2698610	29.3143	38.7298	25.2441	21.9983	26.7204	23.2731	15.3056	23.2841	0	0	0.99881457618696	0.999386580990166	3.02009567623501	0.944396158392103	unidirectional_stable
2R:2699860-2700010	1.25275	0.863971	0.883933	0.163963	0.202427	0.499085	0.129343	0.38037	0.503618451541364	0	0.813845231775735	0.0201612284018389	0.109834539074638	1.57903309860661	weak_bidirectional_unstable
2R:2758840-2758990	0.136663	0.119168	0.25998	0.273271	1.1246	1.23458	1.01318	1.46714	0.313718261831252	0.85946342977344	0.652721868985105	0.917491622876233	-0.0904339546737556	0.64330694765633	weak_unidirectional_unstable
2R:2759580-2759730	1.20719	0.953348	1.06592	1.42101	5.06069	4.59684	3.27668	6.49345	0.840897849939805	0	-0.218192095525543	-0.831620475763667	1.86309153701079	1.69387536417727	weak_unidirectional_unstable
2R:2760140-2760290	9.7031	9.56327	11.3091	9.40052	11.4259	10.7697	10.0887	6.9825	0	0	-0.989243060755776	-0.996610829987571	2.04246753074043	1.97059311321216	unidirectional_stable
2R:2766240-2766390	43.4817	32.6522	31.5356	34.7327	52.2488	44.1559	45.8736	68.1677	0.31870508582902	0.684593964500199	-0.988213693162236	-0.974713775713492	1.58567469113109	2.39174228252447	unidirectional_stable_wPROMPT
2R:2768320-2768470	33.5964	19.6926	38.5031	29.9232	13.5401	8.24804	10.6923	16.1385	0.417346393489039	0	0.970886269837196	0.874908870508924	1.1296260303768	2.47864797496984	unidirectional_stable_wPROMPT
2R:2773280-2773430	0.204995	0.268129	0.337974	0.218617	0.494823	0.525353	0.625157	0.434708	0.575269560337347	0	-0.587553221016215	-0.850377343596082	0.189204654644757	-0.113043715314271	weak_unidirectional_unstable
2R:2859120-2859270	3.75824	3.51547	3.01577	2.54142	3.30631	2.91571	2.02637	1.82034	0	0	-1	-1	2.65643621402246	0.813063774320418	weak_unidirectional_unstable
2R:2862500-2862650	21.2967	21.3014	25.3221	22.053	23.9089	20.6989	19.4014	22.6592	0	0	-1	-1	2.26742302958474	-0.515213824895597	unidirectional_stable
2R:2862740-2862890	1.13886	0.893764	1.24791	1.53032	0.69725	1.15578	0.668271	1.0596	0	0	-1	-1	2.26742302958474	-0.708638939204246	weak_unidirectional_unstable
2R:2873200-2873350	77.6704	39.7427	50.6182	46.1828	88.5283	89.4676	48.8269	53.5235	0.237980742587727	0	-0.989905807256096	-0.995353690338538	4.59135606896854	1.79189117625138	unidirectional_stable
2R:2880260-2880410	142.289	104.392	183.364	121.086	101.664	114.264	97.74	65.4508	0.545933626975729	0	0.997991100071305	0.993568404134459	2.34344971452022	-0.829659264099733	unidirectional_stable_wPROMPT
2R:2898720-2898870	6.65095	6.61385	5.09561	18.1179	26.1581	24.7179	34.168	32.0597	0.621386690691019	0.97716410748126	-0.972343884205816	-0.622743795758565	0.979893653716041	1.94510731712425	intermediate_bidirectional_stable
2R:2899660-2899810	2663.07	2203.04	3103.1	3204.43	2263.48	2244.54	1808.04	2017.75	0.507103483390319	0	0.998064511732392	0.99473515355515	3.1451066834258	0.0657922008449798	bidirectional_stable
2R:2900280-2900430	43.3223	44.2115	37.3072	38.6132	18.4884	19.4906	18.0002	29.9677	0.272981938203496	0	0.991394306749739	0.977488376792523	1.51893392861584	0.293061912254576	unidirectional_stable
2R:2900880-2901030	0.865535	0.744803	1.2999	1.47566	8.81684	7.74896	8.42883	9.45491	0.883870158246336	0.866306844626625	0.337374159294941	0.273559530838438	-0.383205322424394	0.242589367466942	weak_bidirectional_unstable
2R:2901800-2901950	2.32328	1.63857	1.40389	6.44919	5.28561	6.93466	6.91984	7.17269	0.610867069219006	0.524182598444386	0.46415187026986	0.381687764771429	-0.220497181992076	2.76661988684401	weak_bidirectional_unstable
2R:2902180-2902330	0.318881	0.208545	0.441966	0.491888	1.21456	0.735494	1.2072	1.63016	0.914261177073291	0.62082763092456	0.85843993968573	0.496041291551608	-0.0039693776939731	1.26639391857728	weak_bidirectional_unstable
2R:2903000-2903150	3.21159	3.3963	2.02785	12.8984	4.83577	4.80698	3.94495	12.362	0.926259580345153	0.0699536159322377	0.979202629464738	0.765956218574331	0.754732511592302	2.32726410698177	unidirectional_stable_wPROMPT
2R:2912480-2912630	206.749	100.846	202.525	143.659	299.818	208.355	114.339	118.512	1	0.117645232863845	1	0.99979507058531	2.51142342728544	2.25022545654141	unidirectional_stable_wPROMPT
2R:2937140-2937290	19.9756	25.2041	36.3192	25.8788	25.7983	18.4662	18.5391	30.5654	0.969766568492104	0	0.997981716128079	0.923227277881802	0.487472784251976	0.591005921424986	unidirectional_stable_wPROMPT
2R:2949340-2949490	35.3958	22.8208	29.0658	22.1076	25.1235	29.8926	22.8937	19.5075	0	0	-1	-1	3.99052901715322	0.655845145981208	unidirectional_stable
2R:3074540-3074690	3.07493	0.744803	0.571957	1.72161	10.5037	3.23092	3.70782	10.6775	0	0.782599109386435	1	1	0.201411849958857	-0.000946261364623169	weak_unidirectional_unstable
2R:3130260-3130410	0.341659	0.148961	0.0779941	0.546542	21.1649	13.449	22.4841	18.6925	0.992047739223564	0.971415624389782	0.273299113280296	-0.344576340154415	0.717696087520258	2.89173354088542	intermediate_bidirectional_stable
2R:3130740-3130890	0.364436	0.148961	0.25998	0.109308	6.16279	2.88944	4.74257	7.87909	0.993653410192795	0.952451839895958	0.948391113842171	0.668828254915895	1.44748714336912	4.27974918340716	intermediate_bidirectional_stable
2R:3133260-3133410	12.1403	7.83533	12.0111	10.3843	39.7433	32.4931	41.0016	33.8529	0.549122758192532	0.99537081615423	-0.988273271954448	-0.270282266894363	3.23083295717443	0.948085591885964	bidirectional_stable
2R:3136600-3136750	52.9115	46.5949	14.2469	27.1085	79.8914	52.8505	168.253	139.895	0.989953630046243	0.673162514222026	0.998542206344517	0.953639318362372	1.03420330612882	1.94027039643392	unidirectional_stable_wPROMPT
2R:3137760-3137910	0.728872	0.506466	0.363972	0.710504	1.79935	1.18204	1.509	1.16828	0.594420153436377	0.399774163456116	-0.960555689885785	-0.973175442634391	-0.221973341857882	1.37471182666231	intermediate_bidirectional_stable
2R:3165780-3165930	14.9419	12.036	14.4549	12.1332	4.13852	5.80515	3.38447	4.21124	0	0	0.92067513926196	0.85503138681899	3.16261268422573	1.05290457232228	unidirectional_stable
2R:3257500-3257650	0	0.0595842	0.0779941	0.0546542	0.58479	0.577888	0.991628	0.190185	1	0.913472626953626	1	0.89519946321799	0.595981936152041	2.43251172745183	intermediate_bidirectional_stable
2R:3258180-3258330	2.5055	1.78753	2.28783	2.67806	8.52444	5.4374	6.59648	4.5101	0.933133759744497	0.565975574680641	0.936215623209427	0.647677703845898	0.664307371633556	1.83335514126189	intermediate_bidirectional_stable
2R:3262900-3263050	0.227772	0.119168	0.025998	0.163963	4.54337	3.04705	3.51381	2.8256	0.873566526880785	0.964201055960581	0.801359321780719	0.939444534056199	0.0333098624977324	2.14667786278354	intermediate_bidirectional_stable
2R:3263640-3263790	0.751649	0.208545	0.831937	1.39368	1.97929	2.39036	3.21201	2.79843	0.52225002401526	0.986244751440631	-0.966997857029385	-0.263636077249019	-0.409947846711346	2.80049946494921	weak_bidirectional_unstable
2R:3264120-3264270	1.73107	1.93649	1.55988	1.3117	5.64548	4.70191	4.57011	4.48293	0.886056755612029	0.585850606607665	0.826389134631656	0.486432767950385	0.449651421114169	2.68697096356835	weak_bidirectional_unstable
2R:3265940-3266090	0.0227772	0	0	0.0546542	1.64191	1.81247	2.7162	0.978094	1	0.983285483868182	1	0.296068779227465	0.126737297004563	0.858287053297118	weak_bidirectional_unstable
2R:3266900-3267050	12.0719	9.0568	8.50135	5.62938	129.261	124.693	97.7831	62.2176	0.964706092757131	0.775641556215597	0.389933541258561	-0.472314825014543	0.733652940365795	4.07883172878	bidirectional_stable
2R:3269360-3269510	792.01	700.294	608.9	562.638	916.861	891.261	812.962	586.15	0.169445696821623	0	-0.999955264456901	-1	0.688270449040274	-0.208784229193907	unidirectional_stable
2R:3274780-3274930	169.167	142.049	173.797	130.487	182.949	170.214	184.96	158.859	0	0.117428802082286	0.99645540124827	0.997635703430914	3.89838137908674	-0.34073847072897	unidirectional_stable
2R:3283400-3283550	27.3099	17.2198	30.2617	48.123	56.6347	61.7815	74.6739	51.839	0.497962298435856	0.841131494844857	-0.999629381028992	-0.998829281818476	1.07219406092205	-1.9568468083593	unidirectional_stable_wPROMPT
2R:3294660-3294810	1.07053	0.655427	0.311976	0.628523	0.922169	0.788029	1.22876	1.73883	0.36750880711059	0.787132854037441	-0.888820104265022	-0.702277375891044	2.15428374861784	0.400774098770091	intermediate_bidirectional_stable
2R:3295260-3295410	17.4018	14.6875	10.5812	16.041	15.9918	15.603	16.8792	16.0842	0.0905647926986812	0	-1	-1	4.36640146175925	0.759104611939967	unidirectional_stable
2R:3345180-3345330	4.62378	4.11131	1.89786	6.01196	1.88932	2.94198	1.509	3.69502	0	0.71925662500884	-0.883136748400747	-0.309571249133684	2.81052716099025	3.44386339132511	weak_bidirectional_unstable
2R:3346300-3346450	1020.83	1009.33	964.917	1095.11	202.27	201.184	67.4953	336.79	0	0	-0.999093454292363	-0.995581144628615	-0.77506290002128	0.641716720805359	unidirectional_stable
2R:3350640-3350790	251.962	214.027	243.835	272.096	332.521	396.116	512.844	221.538	0.329674731723056	0	-0.997290265582148	-0.999773163582743	1.47204077244987	1.82793374883464	unidirectional_stable
2R:3354240-3354390	248.181	242.687	305.685	320.574	150.628	159.471	125.355	144.595	0	1	-1	-0.99981575053228	3.72244901777206	0.583101608137076	unidirectional_stable_wPROMPT
2R:3357820-3357970	3.55325	4.34965	4.57565	0.573869	0.80971	1.36592	0.538928	0.489047	0	0	-0.629648283748039	-0.4920853127465	0.408380414096896	2.2449018288543	weak_bidirectional_unstable
2R:3358440-3358590	11.2747	11.5891	16.6907	5.13749	1.88932	3.5724	1.74613	1.95619	0	0.0566903730730563	-0.995922809351004	-0.978921008621716	-0.0337988262144768	0.686409799406263	unidirectional_stable_wPROMPT
2R:3359560-3359710	8.7009	7.9545	6.21353	3.57985	0.202427	0.367747	0.1509	0.298862	0	0	0.345513616803513	0.33260694874155	0.287016225953366	0.826257785568926	weak_bidirectional_unstable
2R:3361140-3361290	1.7994	2.05566	2.10584	1.12041	0.877186	0.472818	0.388028	1.19545	0	0	-0.904914042414546	-0.936109836459499	1.65659247462054	-0.194891209789436	weak_unidirectional_unstable
2R:3361640-3361790	322.981	312.192	403.775	129.64	141.609	102.89	93.6657	103.922	0	0.749533203576023	-0.99996101756249	-0.999588592233891	1.68618960251196	-2.04965749504504	unidirectional_stable_wPROMPT
2R:3376300-3376450	43.7095	35.2143	30.7557	42.6303	63.5847	55.451	40.8723	55.1808	0.285332297640421	0.765948975545816	-0.991001067637759	-0.972773591916457	0.767338990863587	2.61723580162641	unidirectional_stable_wPROMPT
2R:3377340-3377490	65.644	45.1946	52.62	47.9044	64.0795	48.0961	39.622	33.9888	0	0.319196527287287	-0.996999284458425	-0.994985604509284	0.61981842833145	0.10339533362226	unidirectional_stable_wPROMPT
2R:3377980-3378130	3.5988	3.3963	4.70564	3.49787	7.01748	6.88212	6.16534	11.4926	0	0.521619239015462	0.986564530465966	1	0.433926681575276	1.12064664738553	weak_unidirectional_unstable
2R:3378380-3378530	7.12927	10.8145	10.1392	7.95218	2.00178	2.96824	0.625157	3.1788	0	0	0.986834324664199	0.953203830284041	0.433926681575276	0.591588434685854	weak_unidirectional_unstable
2R:3379920-3380070	150.854	142.466	156.092	161.886	43.5894	48.0173	21.2338	44.3131	0	0	-0.898499347821695	-0.848557903853639	0.386249075854219	1.94027039643392	bidirectional_stable
2R:3380580-3380730	12.5503	10.2187	9.33329	14.8659	5.75794	4.25536	2.47907	10.8134	0	0.386314649144636	-0.722038989383661	-0.0871923753993602	0.850059166266249	2.04090562600887	weak_bidirectional_unstable
2R:3383780-3383930	182.263	171.841	218.981	225.312	103.733	109.405	101.232	92.3483	0	0	-1	-1	3.37950551585144	1.03132412363332	unidirectional_stable
2R:3387420-3387670	144.613	103.23	163.216	98.2682	83.0177	67.4553	61.5456	54.8548	0	0	0.0180230272858533	-0.0244973742241174	1.30666034157843	0.237772791724189	bidirectional_stable
2R:3397820-3397970	40.3385	43.1688	35.7733	38.9411	21.1424	24.4814	27.7009	33.7171	0	0	-1	-1	0.240597669736538	-0.868090089599309	unidirectional_stable
2R:3400200-3400350	59.7675	56.2177	43.0267	52.7413	33.4905	34.0166	38.8244	49.9099	0	0.490607762842757	-0.992794410195727	-0.980828727100344	0.910074184209751	0.655399406647668	unidirectional_stable_wPROMPT
2R:3413160-3413310	7.42538	5.33279	6.6035	5.21947	8.6369	7.32867	7.63122	9.15604	0.251981973201773	0	-0.992062976924515	-0.99868364951006	3.79028235873617	1.13635304228538	unidirectional_stable
2R:3416720-3416870	658.786	597.6	536.833	973.528	718.302	658.32	735.27	538.604	0	1	-1	-0.999874765976255	-0.197700577229971	-0.166698862155851	unidirectional_stable_wPROMPT
2R:3417440-3417590	0.728872	0.41709	0.233982	0.929121	4.58836	3.23092	3.64315	4.18407	0.770345132044553	0.855503854996177	0.887399608707387	0.927642566817322	0.176087762390427	0.480435763570123	intermediate_bidirectional_stable
2R:3417780-3417930	1.04775	0.774595	0.831937	2.48677	3.82363	4.93832	5.34617	5.46102	0.636733086218756	0.95143704080425	-0.881870938144597	-0.360955054744358	1.28320911575092	2.4234780922825	weak_bidirectional_unstable
2R:3418360-3418510	5.01099	4.11131	2.78179	10.3843	39.3159	33.3336	32.7668	28.5006	0.831810301895116	0.949735683813737	-0.991007974493866	-0.970225797058452	2.0739341706625	3.49068977039216	intermediate_bidirectional_stable
2R:3421000-3421150	315.283	224.424	200.341	262.668	248.423	293.226	246.118	254.821	0.51387947749607	0.0381997768809957	0.999909137741415	0.999820234999978	3.33651588927645	1.01389943429243	unidirectional_stable_wPROMPT
2R:3421220-3421370	1.52607	1.43002	0.467964	1.17506	1.86683	2.49543	1.29343	2.06486	0	0.482614295780021	0.503996632400706	0.731647407229335	3.32582074797657	1.01389943429243	weak_unidirectional_unstable
2R:3427120-3427270	158.985	134.005	175.695	143.822	87.741	85.9215	86.2285	88.1371	0	1	-1	-0.999719795662109	4.03333987464	1.66243823942047	unidirectional_stable_wPROMPT
2R:3453080-3453230	49.3355	48.6803	61.7713	59.0265	28.8796	31.4424	27.55	28.0659	0	0.899756714951334	-0.999032104012638	-0.981776895443158	0.231413371527284	-0.196103858113958	unidirectional_stable_wPROMPT
2R:3454240-3454390	155.774	131.562	152.27	201.865	83.67	88.1017	94.334	100.39	0	0	-0.694855222808669	-0.51581162369487	4.27003077670968	1.82610029255093	bidirectional_stable
2R:3474580-3474730	241.325	182.179	177.878	208.287	219.634	228.607	118.111	215.778	0	0.719697583262617	-0.991946861645985	-0.970258254829111	-0.0885424533555543	0.600947037282884	unidirectional_stable_wPROMPT
[truncated: 7,489 more rows]
