# Supplementary material for: Transcription start site analysis reveals widespread divergent transcription in D. melanogaster and core promoter-encoded enhancer activities
Source: Nucleic Acids Res. 2018 Apr 6;46(11):5455–69. doi: 10.1093/nar/gky244 (PMC6009668; doi:10.1093/nar/gky244)
Supplement: Supplementary Data [file gky244_supplemental_files.zip › Supplementary_File_3.txt]

DHS	H3K27ac	H3K4me1	H3K4me3
2L:11260-11410	17	86	6
2L:19700-19850	55	117	16
2L:66860-67010	298	175	76
2L:67220-67370	503	98	219
2L:71600-71750	457	441	11
2L:72380-72530	942	91	229
2L:73200-73350	481	26	264
2L:73880-74030	533	76	293
2L:85920-86070	488	497	8
2L:87460-87750	29	181	8
2L:94720-94870	296	92	138
2L:102280-102430	408	90	341
2L:107960-108110	205	126	163
2L:109260-109410	733	291	160
2L:114540-114690	32	185	6
2L:120820-120970	568	55	97
2L:122320-122470	258	247	50
2L:125460-125610	649	553	20
2L:125860-126010	657	608	15
2L:128600-128750	977	150	505
2L:129240-129390	423	190	103
2L:131900-132050	182	254	60
2L:134720-134870	536	627	20
2L:136360-136510	657	711	9
2L:137220-137370	949	698	4
2L:139820-139970	272	531	68
2L:142700-142850	238	567	70
2L:143160-143310	369	168	234
2L:155300-155450	639	12	582
2L:156040-156190	813	20	440
2L:158940-159090	362	49	201
2L:159540-159690	821	41	382
2L:160140-160290	775	72	237
2L:160740-160890	319	31	28
2L:161600-161750	641	111	77
2L:165160-165310	414	295	8
2L:165500-165650	591	340	14
2L:166580-166730	453	156	16
2L:168320-168470	657	454	15
2L:182960-183110	186	125	217
2L:203700-203850	565	111	233
2L:207300-207450	574	155	339
2L:220580-220730	167	428	13
2L:222200-222350	460	796	8
2L:224380-224530	576	516	13
2L:225020-225170	482	668	10
2L:244460-244610	418	540	10
2L:246780-246930	253	443	11
2L:247580-247730	535	374	15
2L:248260-248410	597	258	67
2L:248660-248810	959	119	313
2L:249280-249430	311	52	206
2L:250880-251030	622	63	243
2L:252400-252550	566	63	363
2L:271660-271810	331	16	233
2L:273700-273850	444	28	370
2L:277300-277450	605	89	252
2L:283260-283410	192	126	232
2L:285700-285850	185	256	151
2L:286620-286770	81	879	13
2L:294740-294890	319	13	195
2L:295060-295210	571	11	212
2L:297780-297930	450	137	208
2L:298360-298510	798	48	350
2L:301360-301510	682	508	6
2L:304920-305070	487	344	5
2L:305800-305950	559	143	216
2L:357800-357950	256	19	251
2L:404060-404210	234	251	127
2L:414680-414830	333	4	164
2L:414980-415130	312	29	245
2L:419720-419870	645	139	164
2L:421400-421550	268	75	218
2L:431080-431230	239	148	150
2L:431700-431850	432	45	287
2L:452200-452350	858	385	200
2L:452980-453130	793	25	446
2L:469120-469270	381	732	5
2L:470360-470510	441	404	22
2L:471400-471550	487	322	96
2L:472180-472330	307	535	116
2L:472880-473030	372	264	283
2L:479140-479290	769	746	34
2L:479660-479810	679	254	245
2L:480240-480390	1166	651	40
2L:480860-481010	956	550	10
2L:481260-481410	555	483	17
2L:482060-482210	992	975	13
2L:484660-484810	686	705	10
2L:485500-485650	553	440	3
2L:485800-485950	796	622	12
2L:488160-488310	748	872	14
2L:490260-490410	168	521	29
2L:490620-490770	254	189	280
2L:491660-491810	960	449	486
2L:492400-492550	1161	700	198
2L:494240-494390	1085	738	34
2L:495340-495490	1417	1060	39
2L:502120-502270	1044	981	15
2L:502740-502890	935	1071	18
2L:505420-505570	787	820	21
2L:506200-506350	856	1025	19
2L:510640-510790	315	785	5
2L:516660-516810	566	885	3
2L:519340-519490	667	607	14
2L:521060-521210	751	717	101
2L:521840-521990	691	532	108
2L:524720-524870	481	309	152
2L:531660-531810	133	389	8
2L:540980-541130	237	124	39
2L:542520-542670	401	102	278
2L:544620-544770	518	30	327
2L:544980-545130	355	134	164
2L:545580-545730	318	350	190
2L:552580-552730	171	278	49
2L:553420-553570	376	386	4
2L:559440-559590	987	152	321
2L:560320-560470	882	54	489
2L:564080-564230	190	50	228
2L:568220-568370	387	47	309
2L:574240-574390	532	85	375
2L:602580-602730	442	91	210
2L:810460-810610	412	205	215
2L:811500-811650	306	84	309
2L:815880-816030	550	17	553
2L:819480-819630	652	118	477
2L:821340-821490	440	102	370
2L:825880-826030	514	12	498
2L:833340-833490	320	309	15
2L:840820-840970	714	451	13
2L:841260-841410	392	216	14
2L:841680-841830	633	325	31
2L:846060-846210	634	545	37
2L:847160-847310	658	524	17
2L:847680-847830	841	764	20
2L:851000-851150	100	22	125
2L:852740-852890	674	34	516
2L:865320-865470	1092	454	153
2L:865760-865910	990	332	167
2L:866400-866550	1138	475	38
2L:866940-867090	988	355	91
2L:869800-869950	509	162	429
2L:870360-870510	574	127	306
2L:871400-871550	1191	19	383
2L:874180-874450	967	459	18
2L:1077180-1077330	318	105	481
2L:1077680-1077830	414	29	401
2L:1080900-1081050	427	41	295
2L:1108180-1108330	342	66	463
2L:1117320-1117470	903	670	39
2L:1118280-1118430	513	206	134
2L:1119020-1119170	336	280	85
2L:1128680-1128830	855	23	499
2L:1129560-1129710	1024	158	640
2L:1142980-1143130	108	208	23
2L:1147740-1147890	219	25	297
2L:1150640-1150790	715	16	520
2L:1153640-1153790	789	403	126
2L:1157800-1157950	1200	60	740
2L:1164320-1164470	340	228	342
2L:1166460-1166610	512	87	289
2L:1170000-1170150	212	52	234
2L:1172760-1172910	567	77	299
2L:1177600-1177750	260	69	182
2L:1186000-1186150	240	112	46
2L:1361700-1361850	88	661	8
2L:1368100-1368250	118	77	40
2L:1406620-1406770	574	711	22
2L:1420480-1420630	137	131	145
2L:1424860-1425010	291	360	8
2L:1426560-1426710	924	683	9
2L:1427040-1427190	843	648	7
2L:1434040-1434190	258	407	8
2L:1435040-1435190	259	544	6
2L:1502820-1502970	270	82	379
2L:1611160-1611310	288	73	339
2L:1614060-1614210	555	12	560
2L:1651200-1651350	147	390	155
2L:1653300-1653450	236	419	42
2L:1656700-1656850	231	535	2
2L:1657100-1657250	136	378	7
2L:1665440-1665590	700	484	30
2L:1667000-1667150	843	396	7
2L:1667580-1667730	811	366	44
2L:1668700-1668850	697	525	33
2L:1669180-1669330	419	289	9
2L:1692720-1692870	502	262	14
2L:1704820-1704970	504	59	276
2L:1705180-1705330	941	98	458
2L:1708300-1708450	920	428	33
2L:1710340-1710490	512	8	400
2L:1715800-1715950	301	37	238
2L:1719740-1719890	684	299	22
2L:1720100-1720250	920	425	26
2L:1721000-1721150	547	248	21
2L:1723220-1723470	364	203	165
2L:1724380-1724530	195	30	187
2L:1727660-1727810	345	75	168
2L:1728400-1728550	556	81	173
2L:1729780-1729930	404	63	273
2L:1732320-1732470	133	93	159
2L:1737420-1737570	125	171	120
2L:1884640-1884790	114	25	109
2L:1909840-1909990	39	184	9
2L:1911560-1911710	140	280	87
2L:1928100-1928250	309	287	2
2L:1938180-1938330	134	75	2
2L:1974220-1974370	938	20	621
2L:1980540-1980690	746	28	443
2L:1981020-1981170	367	59	231
2L:1982100-1982250	421	77	245
2L:1986660-1986810	437	233	96
2L:1987720-1987870	237	85	121
2L:1988180-1988330	161	116	163
2L:1989560-1989710	657	491	29
2L:2009740-2009890	205	164	72
2L:2010460-2010610	159	239	29
2L:2037620-2037770	328	14	273
2L:2038420-2038570	1104	93	409
2L:2038880-2039030	948	147	112
2L:2045400-2045550	322	63	259
2L:2126040-2126190	24	132	4
2L:2127700-2127850	51	472	11
2L:2129220-2129370	348	613	32
2L:2130280-2130430	99	178	13
2L:2130720-2130870	191	370	92
2L:2147360-2147510	636	123	295
2L:2151860-2152010	785	33	653
2L:2161300-2161450	940	59	316
2L:2162460-2162610	704	391	15
2L:2162900-2163050	396	183	9
2L:2163220-2163370	747	433	20
2L:2164600-2164750	770	698	12
2L:2166180-2166330	351	739	30
2L:2166820-2166970	434	630	70
2L:2167300-2167450	469	683	90
2L:2168320-2168470	331	748	5
2L:2169180-2169330	360	698	4
2L:2170160-2170310	202	519	3
2L:2178000-2178150	375	77	238
2L:2178740-2178890	329	114	162
2L:2180780-2180930	141	672	3
2L:2192360-2192510	298	34	225
2L:2214100-2214250	511	40	220
2L:2216280-2216430	342	51	217
2L:2217240-2217390	298	17	352
2L:2220760-2220910	296	59	150
2L:2221640-2221790	71	137	11
2L:2221940-2222090	81	109	8
2L:2226360-2226510	346	24	84
2L:2226680-2226830	381	7	251
2L:2228240-2228390	389	277	21
2L:2228720-2228870	476	287	38
2L:2229180-2229330	595	342	98
2L:2236820-2236970	410	52	244
2L:2242260-2242410	29	308	29
2L:2357360-2357510	281	84	154
2L:2362460-2362610	711	210	163
2L:2362780-2362930	777	172	94
2L:2363440-2363590	649	114	121
2L:2364020-2364170	644	47	243
2L:2364320-2364470	515	11	238
2L:2365200-2365350	482	57	172
2L:2373800-2373950	544	268	158
2L:2374480-2374630	232	26	122
2L:2375780-2375930	492	112	150
2L:2376220-2376370	520	28	287
2L:2376800-2376950	316	115	89
2L:2383060-2383210	177	94	115
2L:2450940-2451090	16	256	4
2L:2492740-2492890	431	34	191
2L:2575000-2575150	137	89	153
2L:2580020-2580170	653	130	291
2L:2584740-2584890	614	157	308
2L:2585400-2585550	268	67	259
2L:2677560-2677710	12	73	2
2L:2730020-2730170	302	212	51
2L:2730700-2730850	727	187	202
2L:2731820-2731970	551	382	57
2L:2739960-2740110	432	69	128
2L:2748520-2748670	1004	43	447
2L:2750260-2750530	949	206	144
2L:2751060-2751210	831	106	197
2L:2751540-2751690	1104	98	232
2L:2752320-2752470	709	110	35
2L:2753020-2753170	741	26	170
2L:2753760-2753910	865	88	453
2L:2754400-2754550	520	88	125
2L:2755320-2755470	368	154	71
2L:2756900-2757050	227	137	16
2L:2757240-2757390	396	154	34
2L:2759740-2759890	400	40	272
2L:2765600-2765750	592	168	232
2L:2766120-2766270	377	77	210
2L:2767800-2767950	750	23	550
2L:2769820-2769970	923	11	418
2L:2808120-2808270	203	158	84
2L:2856040-2856190	429	39	145
2L:2857020-2857170	313	19	277
2L:2858200-2858350	475	522	29
2L:2862420-2862570	251	161	50
2L:2872800-2872950	432	231	44
2L:2873720-2873870	405	23	257
2L:2874500-2874650	213	16	141
2L:2878280-2878430	224	32	172
2L:2878780-2878930	124	20	240
2L:2879060-2879210	186	3	167
2L:2884180-2884330	662	156	187
2L:2884840-2884990	383	47	182
2L:2885140-2885290	233	121	52
2L:2885860-2886010	524	149	212
2L:2886220-2886370	508	36	221
2L:2886700-2886850	245	39	78
2L:2888080-2888230	102	204	40
2L:2908520-2908670	732	345	6
2L:2924440-2924590	226	162	1
2L:2925140-2925290	346	642	7
2L:2925580-2925730	165	463	2
2L:2925980-2926130	174	291	2
2L:2969600-2969750	278	41	167
2L:2972420-2972570	92	2	86
2L:2972720-2972870	82	27	46
2L:2976980-2977130	507	31	257
2L:2979240-2979390	253	45	245
2L:2987620-2987770	259	9	175
2L:2988020-2988170	236	14	224
2L:2992760-2992910	615	16	290
2L:2993320-2993470	789	48	465
2L:2994480-2994630	812	158	125
2L:2999120-2999270	113	51	119
2L:3018300-3018450	584	22	139
2L:3023080-3023230	520	12	349
2L:3029160-3029310	342	13	275
2L:3030340-3030490	247	122	165
2L:3037300-3037450	824	24	232
2L:3039920-3040070	210	109	146
2L:3046600-3046750	80	158	7
2L:3055880-3056030	555	219	39
2L:3056500-3056650	463	87	185
2L:3057140-3057290	975	54	408
2L:3058640-3058790	896	116	48
2L:3059040-3059190	879	137	22
2L:3124700-3124850	10	238	18
2L:3144860-3145010	118	120	38
2L:3145720-3145870	306	117	127
2L:3171040-3171190	151	86	110
2L:3303100-3303250	266	273	58
2L:3303720-3303870	33	244	5
2L:3319860-3320010	135	50	120
2L:3354820-3354970	11	178	3
2L:3366140-3366290	521	622	3
2L:3366940-3367090	521	436	2
2L:3373360-3373510	252	15	185
2L:3376820-3376970	295	26	183
2L:3414260-3414410	250	191	6
2L:3449560-3449710	330	14	254
2L:3450060-3450210	737	79	466
2L:3457020-3457170	393	33	267
2L:3466080-3466230	384	12	353
2L:3469940-3470090	219	22	205
2L:3475680-3475830	485	500	2
2L:3477220-3477370	94	373	4
2L:3478200-3478350	381	138	32
2L:3478940-3479090	848	146	193
2L:3480020-3480170	373	398	26
2L:3514580-3514730	719	8	226
2L:3530320-3530470	239	16	250
2L:3619180-3619330	301	21	163
2L:3631560-3631710	143	363	59
2L:3632220-3632370	122	146	46
2L:3632960-3633110	223	488	3
2L:3639960-3640110	216	559	20
2L:3656840-3656990	118	141	34
2L:3705660-3705810	84	547	5
2L:3707000-3707150	204	327	15
2L:3711660-3711810	34	2	37
2L:3711880-3712030	20	10	7
2L:3713020-3713170	816	62	146
2L:3730320-3730470	11	208	3
2L:3771620-3771770	181	212	71
2L:3772020-3772170	228	201	109
2L:3772880-3773030	65	329	41
2L:3776880-3777030	215	463	5
2L:3777760-3777910	567	526	3
2L:3778740-3778890	394	381	10
2L:3803420-3803570	43	330	6
2L:3813360-3813510	200	32	172
2L:3862640-3862790	213	67	9
2L:3867540-3867690	193	37	197
2L:3872400-3872550	159	38	207
2L:3896120-3896270	481	107	180
2L:3896680-3896830	259	245	12
2L:4187760-4187910	128	96	83
2L:4197400-4197550	328	91	147
2L:4197960-4198110	219	55	156
2L:4226960-4227110	296	13	143
2L:4227720-4227870	479	12	163
2L:4332760-4332910	429	387	4
2L:4333780-4333930	136	242	15
2L:4371820-4371970	250	75	104
2L:4372760-4372910	394	275	156
2L:4377840-4377990	240	386	8
2L:4382700-4382850	188	139	140
2L:4386000-4386150	266	69	169
2L:4387020-4387170	142	233	178
2L:4393880-4394030	389	88	181
2L:4403160-4403310	235	19	193
2L:4442340-4442490	146	30	196
2L:4444640-4444790	522	11	406
2L:4446100-4446250	558	144	122
2L:4448800-4448950	157	111	64
2L:4454440-4454590	248	37	184
2L:4456920-4457070	121	65	143
2L:4458260-4458410	468	37	162
2L:4459720-4459870	254	24	184
2L:4463020-4463170	384	81	360
2L:4463460-4463610	139	39	108
2L:4682680-4682830	499	77	153
2L:4690700-4690850	480	46	126
2L:4818200-4818350	142	23	195
2L:4830520-4830670	457	17	257
2L:4837920-4838070	215	22	175
2L:4846940-4847090	435	21	242
2L:4847240-4847390	225	52	103
2L:4847600-4847750	343	95	211
2L:4850480-4850630	469	45	232
2L:4883040-4883190	653	39	229
2L:4886840-4886990	527	279	37
2L:4887740-4887890	188	313	13
2L:4891860-4892010	144	215	28
2L:4913440-4913590	144	636	2
2L:4945480-4945630	589	52	323
2L:4949720-4949870	329	23	329
2L:4965700-4965850	672	38	326
2L:4967720-4967870	535	58	226
2L:4968900-4969050	484	14	448
2L:4971480-4971630	548	65	254
2L:4974000-4974150	705	20	378
2L:4977080-4977230	430	62	324
2L:4979300-4979450	426	162	231
2L:4981580-4981730	375	62	235
2L:4997820-4997970	175	203	6
2L:5000240-5000390	184	617	11
2L:5001400-5001550	362	396	15
2L:5007760-5007910	1035	176	84
2L:5009700-5009850	542	25	307
2L:5010900-5011050	446	67	302
2L:5027440-5027590	132	118	90
2L:5028040-5028190	328	647	25
2L:5029380-5029530	120	97	51
2L:5043160-5043310	440	16	403
2L:5043640-5043790	445	113	338
2L:5052700-5052850	561	6	353
2L:5055020-5055170	373	51	270
2L:5058140-5058290	548	53	248
2L:5059720-5059870	382	68	186
2L:5071060-5071210	904	13	298
2L:5087540-5087690	354	352	6
2L:5091160-5091310	391	469	26
2L:5092020-5092170	438	223	50
2L:5092980-5093130	459	72	290
2L:5093420-5093570	319	18	218
2L:5100160-5100310	221	16	214
2L:5108340-5108490	24	137	11
2L:5145460-5145610	467	137	32
2L:5146020-5146170	132	48	44
2L:5147600-5147750	177	187	24
2L:5195800-5195950	186	96	156
2L:5197200-5197350	545	284	73
2L:5278400-5278550	378	34	188
2L:5278920-5279070	292	60	198
2L:5286120-5286270	230	536	2
2L:5289860-5290010	489	425	4
2L:5290460-5290610	964	444	4
2L:5291040-5291190	939	473	2
2L:5291540-5291690	811	497	4
2L:5292440-5292590	569	256	4
2L:5293000-5293150	269	133	4
2L:5294900-5295050	472	137	4
2L:5305500-5305650	491	115	133
2L:5306660-5306810	280	45	68
2L:5325220-5325370	406	25	279
2L:5326680-5326830	177	41	139
2L:5341140-5341290	71	201	15
2L:5342280-5342430	112	234	33
2L:5342640-5342790	62	177	3
2L:5499540-5499690	4	25	3
2L:5520160-5520310	587	31	275
2L:5520760-5520910	1051	62	238
2L:5523880-5524030	178	9	133
2L:5524100-5524250	69	13	64
2L:5525820-5525970	175	158	299
2L:5526800-5526950	540	19	275
2L:5527980-5528130	376	82	174
2L:5532180-5532330	363	108	177
2L:5542380-5542530	273	26	52
2L:5542680-5542830	259	4	106
2L:5543000-5543150	241	36	90
2L:5546880-5547030	222	142	34
2L:5720920-5721070	135	42	182
2L:5724580-5724730	132	52	162
2L:5771360-5771510	57	117	16
2L:5772320-5772470	487	598	8
2L:5773300-5773450	377	496	3
2L:5774560-5774710	196	467	5
2L:5780740-5780890	399	478	4
2L:5797840-5797990	639	348	13
2L:5799700-5799850	246	64	302
2L:5802020-5802170	505	91	263
2L:5879560-5879710	25	205	4
2L:5907920-5908070	863	140	522
2L:5943820-5943970	489	84	48
2L:5949260-5949410	189	90	160
2L:5971500-5971650	218	454	4
2L:5972760-5972910	289	399	4
2L:5975760-5975910	643	377	17
2L:5976160-5976310	793	332	18
2L:5977640-5977790	1159	245	114
2L:5978640-5978790	874	101	249
2L:5980220-5980370	386	63	141
2L:5980960-5981110	591	203	218
2L:5981980-5982130	784	9	217
2L:5982440-5982590	598	29	231
2L:5983280-5983430	929	130	290
2L:5986220-5986370	335	151	240
2L:5987040-5987190	908	42	383
2L:5997960-5998110	331	195	237
2L:5999440-5999590	328	205	185
2L:6036880-6037030	423	53	264
2L:6045940-6046090	342	180	161
2L:6047880-6048030	658	14	402
2L:6048640-6048790	798	20	597
2L:6062780-6062930	501	52	181
2L:6065940-6066090	393	16	362
2L:6069060-6069210	467	49	264
2L:6070980-6071130	375	10	236
2L:6082460-6082610	273	215	125
2L:6083180-6083330	177	45	50
2L:6084920-6085070	521	488	17
2L:6085760-6085910	233	149	2
2L:6086000-6086150	113	90	3
2L:6087860-6088010	266	711	5
2L:6088560-6088710	228	379	10
2L:6098920-6099070	353	127	213
2L:6100240-6100390	199	189	40
2L:6323660-6323810	40	7	32
2L:6323940-6324090	382	20	321
2L:6324340-6324490	245	42	292
2L:6337960-6338110	689	43	571
2L:6338720-6338870	203	70	142
2L:6339280-6339430	587	85	351
2L:6340380-6340530	313	275	14
2L:6340860-6341010	528	414	42
2L:6341340-6341490	595	390	55
2L:6411260-6411410	26	260	13
2L:6412080-6412230	116	111	157
2L:6422700-6422850	527	159	182
2L:6423380-6423530	915	247	135
2L:6424260-6424410	516	93	264
2L:6448320-6448470	444	53	259
2L:6455140-6455290	527	64	199
2L:6465640-6465790	56	350	10
2L:6467660-6467810	250	54	230
2L:6473420-6473570	484	32	233
2L:6476920-6477070	265	64	175
2L:6479400-6479550	278	137	170
2L:6479740-6479890	507	58	415
2L:6480500-6480650	360	52	219
2L:6480820-6480970	438	61	218
2L:6481400-6481550	270	19	142
2L:6488960-6489110	279	72	159
2L:6490860-6491010	364	40	313
2L:6494520-6494670	237	282	192
2L:6498580-6498730	140	16	296
2L:6500160-6500310	414	238	56
2L:6536160-6536310	5	379	3
2L:6557620-6557770	444	74	251
2L:6561580-6561730	342	172	219
2L:6562140-6562290	264	218	248
2L:6610960-6611110	141	21	182
2L:6611680-6611830	528	183	259
2L:6612440-6612590	264	66	17
2L:6641060-6641210	131	166	4
2L:6644100-6644250	723	429	18
2L:6644640-6644790	420	287	17
2L:6645320-6645470	699	609	40
2L:6647360-6647510	335	138	310
2L:6648140-6648290	270	40	206
2L:6648520-6648670	352	21	357
2L:6649180-6649330	442	99	225
2L:6656300-6656450	240	167	222
2L:6658400-6658550	367	69	222
2L:6663900-6664050	90	297	21
2L:6667860-6668010	296	82	213
2L:6673300-6673450	279	80	146
2L:6673800-6673950	515	104	275
2L:6682980-6683130	827	281	132
2L:6684300-6684450	202	78	167
2L:6709160-6709310	119	149	23
2L:6717520-6717670	308	35	315
2L:6723340-6723490	199	82	150
2L:6723740-6723890	490	110	222
2L:6785820-6785970	592	74	148
2L:6786880-6787030	306	250	122
2L:6787420-6787570	406	429	15
2L:6792100-6792250	105	140	33
2L:6794180-6794330	183	184	107
2L:6794600-6794750	101	248	78
2L:6852120-6852270	232	91	131
2L:6854020-6854170	277	61	225
2L:6907880-6908030	422	23	229
2L:6914140-6914290	124	43	98
2L:6918720-6918870	158	34	157
2L:6919260-6919410	214	31	145
2L:6919900-6920050	571	15	406
2L:6920200-6920350	241	93	61
2L:6920840-6920990	484	5	139
2L:6921100-6921250	360	7	134
2L:6921580-6921730	618	19	195
2L:6922000-6922150	254	61	249
2L:6945240-6945390	446	126	189
2L:6948720-6948870	218	20	152
2L:6950020-6950170	215	13	263
2L:6950400-6950550	246	1	143
2L:6956880-6957030	338	40	386
2L:6960300-6960450	343	16	416
2L:6964060-6964210	210	46	141
2L:6966420-6966570	885	201	53
2L:6967600-6967750	227	55	144
2L:6968100-6968250	685	274	31
2L:6971720-6971870	338	5	157
2L:7013260-7013410	66	19	99
2L:7023900-7024050	365	134	154
2L:7024400-7024550	450	116	47
2L:7027100-7027250	653	20	359
2L:7027460-7027610	538	68	206
2L:7032580-7032730	526	9	320
2L:7033100-7033250	373	25	353
2L:7038420-7038570	582	9	305
2L:7042260-7042410	148	48	111
2L:7049260-7049410	432	56	145
2L:7049960-7050110	407	59	174
2L:7050500-7050650	517	156	147
2L:7056200-7056350	194	32	247
2L:7065820-7065970	132	43	144
2L:7080440-7080590	94	443	3
2L:7083740-7083890	111	83	64
2L:7084120-7084270	288	50	127
2L:7084620-7084770	198	98	36
2L:7086340-7086490	414	305	2
2L:7086980-7087130	419	603	4
2L:7087580-7087730	163	485	1
2L:7089680-7089830	78	570	0
2L:7091580-7091730	47	338	3
2L:7136800-7136950	15	202	3
2L:7150980-7151130	11	212	3
2L:7155300-7155450	79	567	7
2L:7157560-7157710	29	330	25
2L:7182040-7182190	456	31	150
2L:7188120-7188270	437	227	27
2L:7204200-7204350	225	33	114
2L:7207800-7207950	207	306	3
2L:7213140-7213290	332	451	6
2L:7213720-7213870	523	526	6
2L:7217940-7218090	424	454	21
2L:7219420-7219570	364	73	255
2L:7220020-7220170	106	43	149
2L:7222980-7223130	134	51	252
2L:7240420-7240570	361	164	37
2L:7296280-7296430	120	556	5
2L:7306920-7307070	8	403	7
2L:7324980-7325130	122	431	1
2L:7388180-7388330	289	24	180
2L:7410100-7410250	259	321	53
2L:7412280-7412430	176	55	230
2L:7422440-7422590	512	349	4
2L:7423720-7423870	514	25	173
2L:7424580-7424730	432	68	88
2L:7425020-7425170	347	127	32
2L:7426960-7427110	226	11	197
2L:7427560-7427710	362	81	293
2L:7433520-7433670	365	136	70
2L:7437220-7437370	18	162	16
2L:7473320-7473470	108	179	6
2L:7486440-7486590	140	305	4
2L:7495500-7495650	181	109	215
2L:7496340-7496490	52	13	98
2L:7570660-7570950	67	260	2
2L:7573660-7573810	11	145	0
2L:7576540-7576690	15	227	10
2L:7675680-7675830	27	258	0
2L:7678480-7678630	146	385	11
2L:7701580-7701730	203	84	44
2L:7782920-7783070	123	24	151
2L:7790480-7790630	134	155	17
2L:7795900-7796050	559	25	53
2L:7799740-7799890	479	42	194
2L:7800100-7800250	361	36	89
2L:7809280-7809430	211	323	26
2L:7809760-7809910	229	113	96
2L:7810720-7810870	177	47	93
2L:7811280-7811430	89	44	65
2L:7812920-7813070	273	221	46
2L:7813360-7813510	180	170	16
2L:7813740-7813890	235	244	5
2L:7814260-7814410	233	167	17
2L:7814800-7814950	375	129	49
2L:7821480-7821630	320	57	157
2L:7827260-7827410	538	43	124
2L:7827680-7827830	292	89	75
2L:7828340-7828490	359	4	110
2L:7828940-7829090	597	30	152
2L:7859840-7859990	158	295	4
2L:7885440-7885590	325	5	222
2L:7886080-7886230	194	51	128
2L:7914440-7914590	211	407	8
2L:7914940-7915090	252	328	27
2L:7956840-7956990	98	448	12
2L:7957420-7957570	160	669	2
2L:7960900-7961050	276	250	3
2L:7961860-7962010	604	412	9
2L:7973680-7973830	161	378	6
2L:7976840-7976990	342	29	285
2L:7984140-7984290	93	35	77
2L:7991680-7991830	429	210	88
2L:7992820-7992970	849	119	359
2L:7993300-7993450	1047	93	433
2L:7994040-7994190	465	156	148
2L:7998840-7998990	144	33	166
2L:8000900-8001050	612	162	5
2L:8001560-8001710	747	363	8
2L:8002140-8002290	721	283	18
2L:8004260-8004410	266	9	167
2L:8009380-8009530	369	305	40
2L:8029400-8029550	994	56	293
2L:8030200-8030350	794	40	266
2L:8030960-8031110	744	16	469
2L:8031520-8031750	381	55	378
2L:8040960-8041110	251	16	181
2L:8042860-8043010	423	62	138
2L:8043280-8043430	229	46	245
2L:8071580-8071730	413	36	217
2L:8072780-8072930	528	25	620
2L:8083280-8083430	490	130	274
2L:8083700-8083850	566	16	360
2L:8084700-8084850	879	155	401
2L:8085640-8085790	937	298	48
2L:8086820-8087030	810	445	23
2L:8087580-8087730	931	498	14
2L:8097520-8097770	698	523	14
2L:8126860-8127010	532	10	349
2L:8127560-8127710	899	63	485
2L:8128720-8128870	913	301	110
2L:8129280-8129430	801	226	66
2L:8156940-8157090	350	101	290
2L:8159660-8159810	807	115	287
2L:8162400-8162550	179	184	135
2L:8164140-8164290	405	280	101
2L:8171660-8171810	523	541	4
2L:8196960-8197110	234	37	230
2L:8198880-8199030	344	57	299
2L:8205060-8205210	126	136	40
2L:8211200-8211350	750	65	273
2L:8212920-8213070	677	68	388
2L:8218400-8218550	1082	76	281
2L:8220580-8220730	466	75	179
2L:8229640-8229790	427	213	11
2L:8230640-8230790	565	306	18
2L:8231060-8231210	782	425	26
2L:8239860-8240010	118	27	232
2L:8240080-8240230	29	44	7
2L:8277700-8277850	75	266	24
2L:8299560-8299710	323	442	19
2L:8300400-8300550	738	204	261
2L:8302860-8303010	339	7	230
2L:8305520-8305670	364	50	233
2L:8308220-8308370	629	38	260
2L:8311320-8311470	592	37	357
2L:8320300-8320450	461	48	249
2L:8326360-8326510	436	755	12
2L:8342460-8342610	384	259	75
2L:8343220-8343370	470	516	123
2L:8346440-8346590	120	592	19
2L:8362340-8362490	362	121	173
2L:8364680-8364830	902	75	256
2L:8365720-8365870	441	97	165
2L:8366420-8366570	786	13	359
2L:8370380-8370530	152	135	57
2L:8374380-8374530	421	72	302
2L:8376900-8377050	586	49	376
2L:8381600-8381750	706	35	339
2L:8382780-8382930	524	22	437
2L:8384000-8384150	529	9	266
2L:8384340-8384490	132	8	74
2L:8385680-8385830	906	83	130
2L:8389580-8389730	79	147	3
2L:8400260-8400410	380	122	236
2L:8403460-8403610	406	42	251
2L:8411640-8411790	545	333	123
2L:8415180-8415330	398	104	276
2L:8415680-8415830	314	81	187
2L:8416400-8416550	691	167	233
2L:8416960-8417110	790	414	91
2L:8418360-8418510	577	596	13
2L:8419620-8419770	562	278	99
2L:8421220-8421370	270	191	26
2L:8421460-8421610	403	222	51
2L:8424080-8424230	653	555	13
2L:8426240-8426390	941	408	69
2L:8433700-8433850	188	212	51
2L:8437300-8437450	522	23	542
2L:8438120-8438270	558	64	324
2L:8449480-8449630	211	176	172
2L:8462180-8462330	725	477	21
2L:8463900-8464050	283	196	200
2L:8464420-8464570	395	72	226
2L:8485660-8485810	10	77	4
2L:8488860-8489010	301	24	190
2L:8511840-8511990	316	52	296
2L:8514900-8515050	331	44	303
2L:8517420-8517570	760	38	423
2L:8528560-8528710	404	150	252
2L:8529040-8529190	76	539	9
2L:8535760-8535910	277	253	19
2L:8543240-8543390	39	337	12
2L:8619820-8619970	54	228	8
2L:8685880-8686030	208	16	247
2L:8686140-8686290	260	14	232
2L:8690560-8690710	917	182	454
2L:8691220-8691370	517	303	280
2L:8692500-8692650	633	1002	21
2L:8694540-8694690	768	936	21
2L:8700020-8700170	692	714	31
2L:8700780-8700930	1067	1132	45
2L:8701240-8701390	1079	1044	27
2L:8702260-8702410	1113	925	19
2L:8708560-8708710	418	264	318
2L:8709040-8709190	551	100	484
2L:8709540-8709690	899	103	350
2L:8734460-8734610	455	741	69
2L:8735720-8735870	215	197	88
2L:8740600-8740750	365	92	237
2L:8825420-8825570	26	681	36
2L:8830980-8831130	141	839	7
2L:8832980-8833130	105	804	17
2L:8850260-8850410	83	833	7
2L:8943240-8943390	340	116	193
2L:8948880-8949030	683	485	39
2L:8949820-8949970	541	395	70
2L:8950160-8950310	325	158	115
2L:8957800-8957950	575	294	307
2L:8958340-8958490	76	123	55
2L:8959000-8959150	364	497	126
2L:8964400-8964550	753	634	139
2L:8965160-8965310	1187	308	242
2L:8966900-8967050	676	512	77
2L:8967400-8967550	652	411	135
2L:8987920-8988070	664	290	41
2L:8989160-8989310	234	206	159
2L:8997440-8997590	368	20	169
2L:9125720-9125870	100	106	92
2L:9143300-9143450	670	304	19
2L:9158480-9158630	64	314	7
2L:9166680-9166830	275	38	159
2L:9175320-9175470	202	172	6
2L:9176160-9176310	130	38	113
2L:9176800-9176950	251	43	260
2L:9178600-9178750	423	426	23
2L:9179320-9179470	318	361	17
2L:9180700-9180850	242	489	10
2L:9182840-9182990	360	528	6
2L:9183320-9183470	338	488	6
2L:9184280-9184430	375	492	9
2L:9184880-9185030	288	486	3
2L:9203500-9203650	161	286	9
2L:9229800-9229950	284	295	4
2L:9231220-9231370	701	616	6
2L:9231720-9231870	533	631	6
2L:9237700-9237850	485	437	23
2L:9238160-9238310	548	437	40
2L:9253100-9253250	315	21	351
2L:9330660-9330810	187	19	193
2L:9387140-9387290	502	334	34
2L:9387540-9387690	568	122	192
2L:9388180-9388330	562	113	151
2L:9431040-9431190	189	24	228
2L:9449720-9449870	65	285	51
2L:9494000-9494150	710	36	401
2L:9494720-9494870	352	204	190
2L:9495400-9495550	151	97	198
2L:9497600-9497750	734	661	28
2L:9498520-9498670	505	646	17
2L:9501400-9501550	462	631	10
2L:9502600-9502750	750	516	8
2L:9502980-9503130	516	354	5
2L:9521060-9521210	24	40	3
2L:9521360-9521510	41	210	35
2L:9567560-9567710	140	360	12
2L:9568420-9568570	391	696	10
2L:9569280-9569430	649	389	159
2L:9569700-9569850	661	313	135
2L:9576680-9576830	363	18	232
2L:9613240-9613390	845	90	158
2L:9613900-9614050	1047	56	336
2L:9616740-9616890	198	42	192
2L:9633800-9633950	52	531	6
2L:9657460-9657610	30	124	11
2L:9671320-9671470	117	268	8
2L:9699200-9699350	374	67	177
2L:9699740-9699890	256	94	186
2L:9700440-9700590	391	56	229
2L:9703100-9703250	933	1095	16
2L:9703880-9704030	702	537	29
2L:9705940-9706090	257	241	88
2L:9711120-9711270	442	42	435
2L:9735960-9736110	578	461	21
2L:9736500-9736650	532	382	267
2L:9758180-9758330	134	169	43
2L:9758580-9758730	729	33	523
2L:9759000-9759150	274	47	217
2L:9763280-9763430	389	54	325
2L:9779880-9780030	346	636	9
2L:9782340-9782490	157	21	66
2L:9790660-9790810	521	19	338
2L:9793040-9793190	218	28	308
2L:9887920-9888070	379	30	283
2L:9890700-9890850	537	14	498
2L:9893400-9893550	388	69	311
2L:9895200-9895350	587	54	164
2L:9897440-9897590	521	23	175
2L:9907460-9907610	626	269	155
2L:9907960-9908110	885	150	391
2L:9908540-9908690	571	51	169
2L:9911960-9912110	292	124	437
2L:9912680-9912830	363	139	297
2L:9915120-9915270	467	207	84
2L:9918060-9918210	491	58	323
2L:9918680-9918830	569	54	327
2L:9921580-9921730	545	99	256
2L:9938100-9938250	666	24	544
2L:9938740-9938890	567	22	547
2L:9947460-9947610	362	577	88
2L:9954080-9954230	300	33	352
2L:9957180-9957330	495	46	274
2L:9963660-9963810	447	54	326
2L:9967100-9967250	1104	18	329
2L:10002460-10002610	446	35	218
2L:10003680-10003830	216	109	147
2L:10004100-10004250	762	33	525
2L:10004640-10004790	572	83	379
2L:10009360-10009510	360	81	318
2L:10009940-10010090	425	100	428
2L:10056840-10056990	504	70	214
2L:10057400-10057550	833	54	384
2L:10060480-10060630	533	378	15
2L:10143400-10143550	96	280	12
2L:10201000-10201150	712	7	400
2L:10204280-10204430	591	38	205
2L:10204760-10204910	987	53	221
2L:10206860-10207010	521	32	342
2L:10209000-10209150	198	295	16
2L:10211120-10211270	141	34	94
2L:10220080-10220230	833	179	303
2L:10220880-10221030	401	51	269
2L:10221220-10221370	502	45	309
2L:10222580-10222730	420	95	184
2L:10226440-10226590	817	61	497
2L:10226720-10226870	339	74	135
2L:10227480-10227630	933	316	72
2L:10230720-10230870	511	215	292
2L:10231680-10231830	478	44	202
2L:10232340-10232490	514	60	313
2L:10239300-10239450	645	19	213
2L:10239720-10239870	1056	26	399
2L:10246680-10246830	571	53	354
2L:10249880-10250030	755	40	316
2L:10250680-10250830	668	120	242
2L:10255820-10255970	541	64	248
2L:10260900-10261050	493	68	241
2L:10263520-10263670	506	45	312
2L:10264200-10264350	717	36	274
2L:10265220-10265370	333	80	196
2L:10266560-10266710	436	94	151
2L:10268800-10268950	305	48	259
2L:10269940-10270090	288	84	249
2L:10277060-10277210	274	36	380
2L:10277500-10277650	113	60	163
2L:10278780-10278930	129	37	131
2L:10291600-10291750	1092	58	286
2L:10292240-10292390	318	53	173
2L:10299480-10299630	800	49	374
2L:10303500-10303650	689	37	651
2L:10303880-10304030	312	89	191
2L:10306740-10306890	336	53	172
2L:10311280-10311430	603	58	200
2L:10311840-10311990	1160	19	474
2L:10314360-10314510	340	16	247
2L:10314700-10314850	314	31	254
2L:10327880-10328030	230	64	135
2L:10331420-10331570	227	73	172
2L:10333700-10333850	1046	42	278
2L:10335100-10335250	737	63	216
2L:10339380-10339530	362	39	245
2L:10341500-10341650	218	44	145
2L:10342540-10342690	334	42	321
2L:10356720-10356870	228	60	191
2L:10362720-10362870	285	29	190
2L:10366640-10366790	527	66	295
2L:10375720-10375870	499	125	323
2L:10385740-10385890	639	52	335
2L:10386600-10386750	638	31	283
2L:10388240-10388390	727	14	327
2L:10396720-10396870	545	55	115
2L:10397100-10397250	774	14	404
2L:10403900-10404050	567	49	297
2L:10405020-10405170	434	29	284
2L:10408220-10408370	574	19	122
2L:10413380-10413530	378	32	290
2L:10413880-10414030	182	37	195
2L:10414500-10414650	406	134	160
2L:10419120-10419270	164	52	201
2L:10422760-10422910	468	48	354
2L:10423240-10423390	534	77	302
2L:10424020-10424310	1099	232	199
2L:10426580-10426730	239	4	90
2L:10426820-10426970	416	6	198
2L:10428700-10428850	243	165	165
2L:10430940-10431090	330	54	287
2L:10435740-10435890	351	111	150
2L:10437500-10437650	459	99	149
2L:10439260-10439410	462	114	184
2L:10442480-10442630	34	447	8
2L:10457520-10457670	127	364	33
2L:10468560-10468710	25	194	2
2L:10483240-10483390	345	39	246
2L:10488700-10488850	432	23	289
2L:10499320-10499470	577	491	25
2L:10500420-10500570	632	239	15
2L:10503780-10503930	730	453	13
2L:10506760-10506910	116	19	142
2L:10516560-10516710	381	97	340
2L:10517120-10517270	617	68	409
2L:10529220-10529370	334	574	35
2L:10728880-10729030	130	22	98
2L:10732380-10732530	531	51	272
2L:10737240-10737390	406	36	333
2L:10743900-10744050	277	187	220
2L:10746220-10746370	522	450	26
2L:10767880-10768030	488	73	331
2L:10769920-10770070	330	106	242
2L:10842480-10842630	412	39	250
2L:10850320-10850470	848	67	580
2L:10850760-10850910	360	21	283
2L:10858040-10858190	136	19	304
2L:10858420-10858570	442	23	294
2L:10967880-10968030	473	34	397
2L:10970240-10970390	806	34	453
2L:10972000-10972150	820	428	32
2L:10972380-10972530	800	396	68
2L:10975120-10975270	846	39	828
2L:10976320-10976470	346	29	170
2L:10977100-10977250	640	24	640
2L:10986200-10986350	13	204	5
2L:10987720-10987870	183	94	167
2L:10989320-10989470	236	186	123
2L:11004060-11004210	531	28	158
2L:11004740-11004890	372	43	319
2L:11011080-11011230	577	53	263
2L:11057380-11057530	42	197	68
2L:11066620-11066770	440	345	86
2L:11067000-11067150	124	334	28
2L:11091320-11091470	377	43	323
2L:11094140-11094290	140	134	10
2L:11100740-11100890	542	70	407
2L:11106660-11106810	548	46	316
2L:11107040-11107190	1107	62	597
2L:11120280-11120430	328	45	342
2L:11123560-11123710	390	77	355
2L:11130640-11130790	387	73	288
2L:11155720-11155870	68	296	47
2L:11178920-11179070	335	15	223
2L:11262760-11262910	45	57	4
2L:11268960-11269110	219	145	177
2L:11269600-11269750	256	150	179
2L:11277940-11278090	337	60	287
2L:11280220-11280370	273	79	275
2L:11282060-11282210	472	37	233
2L:11499020-11499170	307	66	157
2L:11517060-11517210	339	52	200
2L:11518480-11518630	716	491	174
2L:11526760-11526910	436	579	25
2L:11527840-11527990	505	87	111
2L:11528140-11528290	66	136	24
2L:11806960-11807110	463	40	113
2L:11807760-11807910	607	15	125
2L:11807980-11808130	110	55	66
2L:11808820-11808970	516	97	362
2L:11813260-11813410	159	21	183
2L:11813480-11813630	40	0	22
2L:11813880-11814030	207	37	28
2L:11829400-11829550	188	19	271
2L:11849920-11850070	187	212	105
2L:11961040-11961190	49	401	3
2L:11961360-11961510	87	568	6
2L:11988120-11988270	546	64	326
2L:11989800-11989950	738	31	622
2L:11990820-11990970	566	46	526
2L:12002240-12002390	417	100	393
2L:12020880-12021030	202	53	372
2L:12027360-12027510	192	530	43
2L:12038420-12038570	581	44	366
2L:12040640-12040790	455	62	260
2L:12044720-12044870	700	506	81
2L:12045080-12045230	784	377	250
2L:12046180-12046330	885	82	182
2L:12048900-12049050	285	157	342
2L:12054800-12054950	426	136	102
2L:12054960-12055110	575	118	204
2L:12055420-12055570	853	138	445
2L:12055940-12056090	413	183	341
2L:12063120-12063270	261	73	363
2L:12093700-12093850	372	37	294
2L:12096480-12096630	589	37	699
2L:12097800-12097950	442	52	336
2L:12104060-12104210	1189	30	562
2L:12109000-12109150	488	53	297
2L:12172900-12173050	288	20	171
2L:12207660-12207810	182	94	127
2L:12366060-12366210	153	399	10
2L:12404600-12404750	700	169	22
2L:12405220-12405370	865	543	18
2L:12421360-12421510	931	382	99
2L:12421860-12422010	219	74	39
2L:12423260-12423410	568	294	128
2L:12424700-12424850	132	283	6
2L:12427540-12427690	534	14	421
2L:12433360-12433510	822	169	295
2L:12433940-12434090	461	77	220
2L:12434380-12434530	468	48	237
2L:12434720-12434870	777	20	613
2L:12435540-12435690	1067	105	628
2L:12436380-12436530	648	127	421
2L:12437100-12437250	752	272	258
2L:12437380-12437530	549	191	53
2L:12456280-12456430	328	308	9
2L:12457320-12457470	314	374	15
2L:12461340-12461490	279	133	83
2L:12467700-12467850	545	608	11
2L:12474560-12474710	1141	731	10
2L:12475360-12475510	738	496	3
2L:12483080-12483230	515	312	136
2L:12483640-12483790	539	483	148
2L:12484300-12484450	394	408	32
2L:12492320-12492470	426	453	48
2L:12493700-12493850	519	545	39
2L:12495380-12495530	516	465	7
2L:12504720-12504870	559	458	64
2L:12507740-12507890	105	497	18
2L:12514100-12514250	481	153	3
2L:12515020-12515170	870	400	3
2L:12521240-12521390	302	701	6
2L:12529680-12529830	625	509	5
2L:12531280-12531430	837	774	7
2L:12534480-12534630	479	481	4
2L:12535460-12535610	510	594	6
2L:12540420-12540570	149	542	32
2L:12543280-12543430	291	515	14
2L:12544060-12544210	538	575	34
2L:12545780-12545930	576	45	380
2L:12546200-12546350	753	15	400
2L:12546580-12546730	276	17	125
2L:12618040-12618190	5	270	13
2L:12692420-12692570	1074	31	417
2L:12692880-12693030	962	11	574
2L:12694960-12695110	505	143	383
2L:12704480-12704630	471	41	324
2L:12707720-12707870	977	66	440
2L:12712460-12712610	467	128	396
2L:12719300-12719450	903	275	195
2L:12722180-12722330	693	67	352
2L:12822760-12822910	218	268	100
2L:12823480-12823630	364	558	11
2L:12823940-12824090	565	530	17
2L:12837640-12837790	81	359	0
2L:12974200-12974350	212	83	132
2L:12974960-12975110	546	62	323
2L:13000600-13000750	505	75	268
2L:13019120-13019270	491	118	280
2L:13041260-13041410	298	646	9
2L:13060220-13060370	63	46	97
2L:13066940-13067090	463	743	12
2L:13068420-13068570	488	606	16
2L:13069060-13069210	652	850	6
2L:13071800-13071950	1313	479	157
2L:13073200-13073350	1015	445	175
2L:13074160-13074310	942	328	47
2L:13074820-13074970	665	348	26
2L:13079440-13079590	333	795	10
2L:13082940-13083090	863	533	9
2L:13083560-13083710	678	593	4
2L:13085240-13085390	482	557	5
2L:13105020-13105170	332	444	9
2L:13113700-13113850	107	423	2
2L:13165460-13165610	309	80	67
2L:13165740-13165890	554	24	347
2L:13176880-13177030	286	159	157
2L:13179120-13179270	461	64	292
2L:13182580-13182730	250	129	298
2L:13190620-13190770	416	435	146
2L:13191940-13192090	779	53	316
2L:13203800-13203950	745	58	318
2L:13205340-13205490	1366	542	66
2L:13206260-13206410	889	346	37
2L:13207740-13207890	850	326	64
2L:13211820-13211970	167	251	6
2L:13219840-13219990	773	22	603
2L:13222480-13222630	533	75	312
2L:13286620-13286770	392	50	318
2L:13289940-13290090	496	150	221
2L:13290700-13290850	66	248	55
2L:13296360-13296510	473	146	285
2L:13296720-13296870	1088	100	564
2L:13366220-13366370	293	68	253
2L:13367500-13367650	379	100	269
2L:13369200-13369350	592	35	347
2L:13370960-13371110	412	82	279
2L:13374120-13374270	335	68	299
2L:13378500-13378650	432	90	261
2L:13382500-13382650	320	142	86
2L:13387300-13387450	412	77	310
2L:13395080-13395230	554	106	212
2L:13398860-13399010	488	76	218
2L:13445640-13445790	139	31	161
2L:13507800-13507950	929	736	11
2L:13510000-13510150	723	631	35
2L:13511460-13511610	639	425	36
2L:13512740-13512890	579	199	433
2L:13513420-13513570	293	238	196
2L:13514320-13514470	418	239	47
2L:13516400-13516550	522	735	34
2L:13549520-13549670	42	122	39
2L:13550060-13550210	136	75	104
2L:13553740-13553890	338	570	38
2L:13554780-13554930	214	525	27
2L:13570100-13570250	870	760	7
2L:13571360-13571510	622	453	11
2L:13571960-13572110	564	407	3
2L:13572580-13572730	565	459	10
2L:13573780-13573930	633	806	22
2L:13576420-13576570	492	622	14
2L:13615600-13615750	963	802	3
2L:13640600-13640750	199	133	215
2L:13641200-13641350	721	136	279
2L:13770840-13770990	260	44	195
2L:13780020-13780170	56	311	14
2L:13780560-13780710	220	29	236
2L:13783440-13783590	379	111	283
2L:13783940-13784090	296	122	139
2L:13784240-13784390	464	68	321
2L:13790760-13790910	333	55	224
2L:13793440-13793590	533	36	315
2L:13811440-13811590	254	20	457
2L:13813740-13813890	256	44	265
2L:13827840-13827990	244	65	188
2L:13829740-13829890	560	19	430
2L:13833140-13833290	582	74	373
2L:13835040-13835190	282	97	122
2L:13840340-13840490	407	210	7
2L:13841620-13841770	710	544	35
2L:13878960-13879110	195	406	64
2L:13882040-13882190	204	537	2
2L:13887300-13887450	53	450	4
2L:13904080-13904230	914	24	287
2L:13904520-13904670	760	100	151
2L:14219660-14219810	545	533	6
2L:14220020-14220170	616	553	4
2L:14234060-14234210	188	290	104
2L:14234820-14234970	156	237	6
2L:14262980-14263130	85	185	31
2L:14334080-14334230	130	26	151
2L:14348740-14348890	349	15	292
2L:14355080-14355230	321	19	297
2L:14355440-14355590	692	52	281
2L:14356320-14356470	480	489	20
2L:14409600-14409750	16	236	16
2L:14490540-14490690	7	250	9
2L:15007340-15007490	465	42	317
2L:15009720-15009870	439	47	326
2L:15038820-15038970	476	147	250
2L:15039400-15039550	325	67	299
2L:15057880-15058030	99	64	183
2L:15060680-15060830	246	85	193
2L:15061520-15061670	80	186	11
2L:15067980-15068130	231	20	107
2L:15113340-15113490	318	20	225
2L:15256500-15256650	314	43	243
2L:15264580-15264730	200	111	47
2L:15271580-15271730	501	15	315
2L:15271880-15272030	180	85	91
2L:15275040-15275190	225	127	145
2L:15333640-15333790	8	52	5
2L:15498980-15499130	441	13	248
2L:15499500-15499650	1053	35	496
2L:15500240-15500390	675	87	84
2L:15501020-15501170	885	349	39
2L:15745040-15745190	265	241	108
2L:15745620-15745770	242	151	101
2L:15746260-15746410	572	305	170
2L:15746680-15746830	569	338	105
2L:15747480-15747630	294	108	174
2L:15748060-15748210	399	93	227
2L:15751040-15751190	290	25	332
2L:15752120-15752270	246	27	289
2L:15761640-15761790	662	418	85
2L:15762640-15762790	115	97	181
2L:15768200-15768350	432	46	267
2L:16250840-16250990	802	209	151
2L:16251720-16251870	235	89	92
2L:16255340-16255490	715	516	14
2L:16257900-16258050	914	24	284
2L:16261660-16261810	186	95	144
2L:16261960-16262110	177	68	118
2L:16269660-16269810	559	147	6
2L:16274220-16274370	519	616	14
2L:16279100-16279250	561	554	16
2L:16279600-16279750	570	482	15
2L:16280060-16280210	251	287	18
2L:16284720-16284870	251	110	26
2L:16285440-16285590	768	527	34
2L:16286060-16286210	567	386	58
2L:16286700-16286850	215	71	125
2L:16287440-16287590	404	33	383
2L:16288100-16288250	275	43	178
2L:16299740-16299890	548	94	255
2L:16302800-16302950	288	16	199
2L:16303120-16303270	30	47	7
2L:16307140-16307290	777	19	260
2L:16310700-16310850	497	61	296
2L:16315080-16315230	279	369	17
2L:16325080-16325230	580	123	370
2L:16325900-16326050	244	118	85
2L:16329100-16329250	356	30	255
2L:16350260-16350410	294	90	161
2L:16350840-16350990	416	112	135
2L:16351300-16351450	407	148	274
2L:16351720-16351870	358	68	316
2L:16352080-16352230	331	23	259
2L:16352760-16352910	335	61	220
2L:16356480-16356630	450	11	244
2L:16356780-16356930	189	36	7
2L:16442100-16442250	38	400	4
2L:16442540-16442690	79	417	1
2L:16445060-16445210	659	87	130
2L:16448160-16448310	646	233	23
2L:16450980-16451130	343	109	40
2L:16491540-16491690	791	61	197
2L:16492000-16492150	876	45	257
2L:16511400-16511550	348	453	10
2L:16520240-16520390	326	175	16
2L:16520720-16520870	588	184	11
2L:16521440-16521590	498	307	4
2L:16526260-16526410	226	117	19
2L:16526960-16527110	550	200	9
2L:16528600-16528750	997	393	34
2L:16529760-16529910	768	434	32
2L:16530200-16530350	729	378	42
2L:16530800-16530950	597	227	70
2L:16531260-16531410	554	139	120
2L:16532940-16533090	455	120	134
2L:16534300-16534450	497	420	9
2L:16544800-16544950	20	313	4
2L:16588480-16588630	426	484	7
2L:16601660-16601810	100	31	74
2L:16602460-16602610	217	37	248
2L:16612220-16612370	332	308	6
2L:16613500-16613650	275	482	12
2L:16637460-16637610	473	245	7
2L:16639500-16639650	451	303	3
2L:16641240-16641390	230	475	7
2L:16656800-16656950	156	72	53
2L:16677100-16677250	285	16	228
2L:16679940-16680090	251	32	212
2L:16680420-16680570	413	40	373
2L:16703200-16703350	252	148	157
2L:16719840-16719990	564	183	113
2L:16720180-16720330	877	29	313
2L:16721180-16721330	808	96	130
2L:16727760-16727910	325	90	243
2L:16729620-16729770	439	14	343
2L:16732080-16732230	300	19	227
2L:16738400-16738550	175	75	271
2L:16743340-16743490	436	83	158
2L:16790900-16791050	53	516	8
2L:16791440-16791590	60	284	14
2L:16816620-16816770	118	167	70
2L:16825100-16825250	255	75	212
2L:16827200-16827350	487	16	362
2L:16879340-16879490	145	34	157
2L:16881060-16881210	118	185	76
2L:16886520-16886670	404	183	48
2L:16887940-16888090	313	67	173
2L:16888360-16888510	170	36	148
2L:16888860-16889010	503	43	369
2L:16889160-16889310	520	178	123
2L:16902180-16902330	175	32	154
2L:17260780-17260930	14	24	6
2L:17384020-17384170	248	108	166
2L:17384700-17384850	407	96	271
2L:17410480-17410630	644	50	436
2L:17428140-17428290	240	248	87
2L:17431000-17431150	111	898	6
2L:17449740-17449890	614	93	396
2L:17450460-17450610	590	115	120
2L:17450980-17451130	1037	502	36
2L:17472640-17472790	531	119	599
2L:17477800-17477950	325	72	289
2L:17481100-17481250	751	54	336
2L:17484320-17484470	562	33	290
2L:17501040-17501190	190	11	179
2L:17589940-17590090	8	25	3
2L:17963260-17963410	159	19	123
2L:17963600-17963750	418	75	251
2L:18119740-18119890	23	152	10
2L:18138000-18138150	272	29	265
2L:18141920-18142070	262	245	64
2L:18143340-18143490	726	579	13
2L:18145260-18145410	483	364	6
2L:18147020-18147170	248	387	6
2L:18151560-18151710	195	175	148
2L:18152400-18152550	267	55	208
2L:18156020-18156170	338	342	36
2L:18158740-18158890	181	38	241
2L:18320020-18320170	14	121	31
2L:18443300-18443450	677	81	195
2L:18448960-18449110	270	57	286
2L:18454520-18454670	197	219	242
2L:18484500-18484650	61	374	10
2L:18501140-18501290	68	479	1
2L:18561720-18561870	314	499	55
2L:18563220-18563370	164	180	69
2L:18564180-18564330	410	574	5
2L:18565680-18565830	575	382	7
2L:18571840-18571990	412	36	233
2L:18572220-18572370	128	59	85
2L:18576340-18576490	164	261	1
2L:18604760-18604910	338	21	272
2L:18605060-18605210	88	39	71
2L:18606720-18606870	193	9	287
2L:18612200-18612350	225	39	280
2L:18617200-18617350	381	21	270
2L:18622080-18622230	304	227	9
2L:18625880-18626030	778	623	13
2L:18627020-18627170	442	339	6
2L:18629280-18629430	215	450	1
2L:18630840-18630990	1035	574	20
2L:18631580-18631730	1172	672	10
2L:18650760-18650910	366	660	4
2L:18653240-18653390	444	612	10
2L:18655940-18656090	686	509	11
2L:18665200-18665350	458	420	216
2L:18666040-18666190	227	291	59
2L:18688820-18688970	430	180	209
2L:18689600-18689750	854	127	239
2L:18694120-18694270	698	150	117
2L:18694720-18694870	1283	97	382
2L:18695360-18695510	870	173	309
2L:18702940-18703090	552	20	290
2L:18703280-18703430	217	19	208
2L:18705720-18705870	813	76	281
2L:18708060-18708210	680	53	510
2L:18708640-18708790	595	86	294
2L:18713640-18713790	59	448	48
2L:18831080-18831230	423	174	159
2L:18839060-18839210	929	70	657
2L:18839620-18839770	412	9	250
2L:18857640-18857790	451	87	171
2L:18859220-18859370	143	21	231
2L:18936200-18936350	7	534	20
2L:18943360-18943510	489	70	435
2L:18948840-18948990	216	30	170
2L:18951800-18951950	232	65	196
2L:18954460-18954610	432	658	15
2L:18957100-18957250	413	175	167
2L:18965640-18965790	434	439	6
2L:18966060-18966210	459	420	14
2L:18968820-18968970	317	123	203
2L:18974260-18974410	173	194	122
2L:18982060-18982210	542	196	36
2L:18983620-18983770	802	314	31
2L:18984120-18984270	686	230	41
2L:18987260-18987410	167	41	155
2L:19003260-19003410	218	69	195
2L:19009300-19009450	482	35	217
2L:19033460-19033610	344	64	256
2L:19034540-19034690	632	20	431
2L:19035120-19035270	711	29	272
2L:19045180-19045330	445	68	236
2L:19049020-19049170	360	64	147
2L:19051800-19051950	226	27	142
2L:19054000-19054150	213	73	77
2L:19054320-19054470	301	29	423
2L:19063220-19063370	175	21	117
2L:19064800-19064950	469	53	310
2L:19077080-19077230	11	129	1
2L:19114320-19114470	70	18	122
2L:19123740-19123890	598	47	208
2L:19126960-19127110	293	44	314
2L:19131840-19131990	776	52	306
2L:19132260-19132410	531	80	259
2L:19133500-19133650	320	191	181
2L:19134400-19134550	552	188	267
2L:19135040-19135190	648	307	46
2L:19140760-19140910	699	737	7
2L:19141380-19141530	492	320	23
2L:19142020-19142170	621	712	10
2L:19142400-19142550	512	697	7
2L:19146100-19146250	150	611	4
2L:19146980-19147130	148	642	9
2L:19155060-19155210	229	656	1
2L:19156080-19156230	444	591	5
2L:19156860-19157010	739	688	10
2L:19158120-19158270	288	177	5
2L:19160020-19160170	560	300	55
2L:19160840-19160990	893	551	27
2L:19161720-19161870	722	395	18
2L:19163480-19163630	612	596	13
2L:19166120-19166270	242	301	18
2L:19181640-19181790	307	38	259
2L:19185920-19186070	192	33	136
2L:19361500-19361650	216	684	8
2L:19362000-19362150	134	327	28
2L:19362860-19363010	156	143	141
2L:19363120-19363270	64	110	53
2L:19397000-19397150	557	343	119
2L:19398400-19398550	156	169	98
2L:19414080-19414230	235	571	23
2L:19414460-19414610	163	297	30
2L:19423480-19423630	106	215	43
2L:19424020-19424170	359	397	39
2L:19425120-19425270	984	249	30
2L:19426540-19426690	413	38	198
2L:19430460-19430610	472	71	221
2L:19432460-19432610	332	102	211
2L:19444800-19444950	399	95	259
2L:19453480-19453630	292	96	256
2L:19490120-19490270	349	62	226
2L:19493160-19493310	596	32	225
2L:19498100-19498250	376	72	272
2L:19508320-19508470	503	16	574
2L:19508700-19508850	98	32	123
2L:19526460-19526610	335	54	200
2L:19528500-19528650	433	262	89
2L:19530280-19530430	275	55	386
2L:19533320-19533470	179	221	118
2L:19537300-19537450	250	588	5
2L:19542380-19542530	662	89	299
2L:19543140-19543290	1077	99	432
2L:19546840-19546990	726	484	189
2L:19547380-19547530	640	363	52
2L:19547740-19547890	607	456	28
2L:19548340-19548490	527	102	76
2L:19549540-19549690	237	157	75
2L:19570420-19570570	634	412	30
2L:19571180-19571330	438	451	67
2L:19571940-19572090	302	99	190
2L:19572620-19572770	210	192	167
2L:19575320-19575470	706	236	19
2L:19576080-19576230	581	121	93
2L:19576520-19576670	829	98	276
2L:19577280-19577430	555	89	253
2L:19580320-19580470	213	47	258
2L:19582400-19582550	264	58	276
2L:19584000-19584150	490	156	201
2L:19587240-19587390	411	102	349
2L:19735860-19736010	547	38	301
2L:19756900-19757050	238	95	247
2L:19758620-19758770	258	54	216
2L:19764060-19764210	132	435	22
2L:19791200-19791350	602	76	340
2L:19791600-19791750	393	16	247
2L:19791820-19791970	370	43	66
2L:19865760-19865910	108	273	32
2L:19935160-19935310	54	271	88
2L:20060940-20061090	353	96	146
2L:20061420-20061570	253	80	215
2L:20065680-20065830	247	93	318
2L:20066340-20066490	120	113	185
2L:20075400-20075550	316	22	198
2L:20085020-20085170	94	127	75
2L:20091160-20091310	199	27	132
2L:20091520-20091670	272	26	241
2L:20093800-20093950	351	62	193
2L:20104600-20104750	4	23	6
2L:20148480-20148630	13	34	8
2L:20311000-20311150	223	42	133
2L:20349960-20350110	395	99	280
2L:20417000-20417150	177	61	65
2L:20417380-20417530	418	11	164
2L:20428840-20428990	214	71	96
2L:20463520-20463670	490	74	223
2L:20638500-20638650	152	35	128
2L:20645660-20645810	447	25	215
2L:20647620-20647770	607	23	297
2L:20656220-20656370	460	61	283
2L:20675980-20676130	570	62	218
2L:20681880-20682030	686	138	192
2L:20714660-20714810	16	442	8
2L:20716100-20716250	17	256	8
2L:20733680-20733830	579	102	586
2L:20734840-20734990	444	118	170
2L:20735300-20735450	1067	27	512
2L:20757960-20758110	489	62	282
2L:20758380-20758530	639	38	501
2L:20787560-20787710	296	23	230
2L:20794160-20794310	119	136	43
2L:20797620-20797770	168	85	118
2L:20798420-20798570	289	114	416
2L:20799700-20799850	606	539	13
2L:20800620-20800770	276	238	14
2L:20801280-20801430	654	576	8
2L:20804000-20804150	612	381	12
2L:20805680-20805830	463	342	8
2L:20806220-20806370	331	505	9
2L:20822800-20822950	505	284	19
2L:20823640-20823790	448	346	17
2L:20824480-20824630	410	245	34
2L:20825320-20825470	346	278	95
2L:20829480-20829630	429	160	214
2L:20830060-20830210	485	91	209
2L:20831200-20831350	256	181	30
2L:20864660-20864810	139	274	4
2L:20865060-20865210	203	266	43
2L:20879900-20880050	863	864	4
2L:20884600-20884750	433	536	4
2L:20886040-20886190	404	698	15
2L:20891320-20891470	456	297	7
2L:20911360-20911510	648	530	18
2L:20912900-20913050	636	324	10
2L:20913260-20913410	498	258	21
2L:20914040-20914190	446	314	19
2L:20916560-20916710	560	240	149
2L:20917420-20917570	143	63	142
2L:20917960-20918110	548	73	233
2L:20918480-20918630	700	32	288
2L:20922880-20923030	218	109	156
2L:20926120-20926270	333	58	222
2L:20927800-20927950	261	32	180
2L:20936180-20936330	324	459	5
2L:21051340-21051490	382	79	295
2L:21052040-21052190	234	66	133
2L:21096720-21096870	37	358	4
2L:21102440-21102590	321	83	238
2L:21108080-21108230	404	140	182
2L:21108520-21108670	598	268	153
2L:21109200-21109350	581	207	47
2L:21142280-21142430	346	31	273
2L:21143120-21143270	193	33	208
2L:21154000-21154150	214	202	105
2L:21156220-21156370	360	151	269
2L:21156760-21156910	321	133	346
2L:21158620-21158850	281	114	156
2L:21163040-21163190	433	35	387
2L:21166600-21166750	450	164	210
2L:21168500-21168650	282	118	238
2L:21179660-21179810	533	46	329
2L:21214920-21215070	55	122	9
2L:21218640-21218790	490	250	222
2L:21219960-21220110	964	204	471
2L:21220480-21220630	504	123	251
2L:21221120-21221270	203	120	215
2L:21237680-21237830	398	139	456
2L:21261000-21261150	297	100	170
2L:21262880-21263030	659	55	281
2L:21263560-21263710	732	46	598
2L:21309420-21309570	436	96	380
2L:21310440-21310590	601	223	72
2L:21310980-21311130	1362	36	609
2L:21313220-21313370	392	383	27
2L:21314240-21314390	140	226	34
2L:21315800-21315950	231	299	10
2L:21344440-21344590	963	156	284
2L:21397300-21397450	110	218	9
2L:21553480-21553630	11	86	4
2L:21573340-21573490	288	116	89
2L:21573560-21573710	1006	40	600
2L:21623080-21623230	848	427	478
2L:21623620-21623770	911	378	427
2L:21624040-21624190	659	325	175
2L:21624520-21624670	348	414	40
2L:21628720-21628870	1034	318	410
2L:21629300-21629450	797	73	436
2L:21629920-21630070	718	207	354
2L:21657740-21657890	987	61	421
2L:21658640-21658790	836	151	510
2L:21676700-21676850	1116	195	472
2L:21677540-21677830	1078	356	251
2L:21681740-21681890	1003	33	591
2L:21682000-21682150	574	26	335
2L:21684800-21684950	1195	70	496
2L:21753000-21753150	1195	73	354
2L:21753700-21753850	554	132	123
2L:21756900-21757050	1153	118	706
2L:21757380-21757530	605	131	414
2L:21757940-21758090	713	147	318
2L:21794740-21794890	353	244	119
2L:21795440-21795590	824	197	226
2L:21828240-21828390	1060	278	257
2L:21899240-21899390	592	282	187
2L:22114080-22114230	491	54	207
2L:22114780-22114930	809	270	257
2L:22121040-22121190	367	194	106
2L:22121740-22121890	559	52	464
2L:22129840-22129990	690	7	447
2L:22130060-22130210	342	51	94
2L:22131300-22131450	565	62	286
2L:22133100-22133250	374	322	66
2L:22134400-22134550	1186	167	440
2L:22134740-22134890	981	112	265
2L:22148800-22148950	904	200	117
2L:22149200-22149350	800	257	149
2L:22168640-22168790	873	16	363
2L:22169100-22169250	804	52	186
2L:22180140-22180290	113	68	20
2L:22182220-22182370	195	46	10
2L:22182540-22182690	114	21	16
2L:22203560-22203710	2	0	0
2L:22239880-22240030	659	42	278
2L:22240680-22240830	457	143	260
2L:22246680-22246830	695	158	167
2L:22246980-22247130	697	34	380
2L:22247800-22247950	613	17	190
2L:22249240-22249390	182	113	116
2L:22249760-22249910	275	52	98
2L:22250040-22250190	500	12	329
2L:22261160-22261310	71	58	72
2L:22282660-22282810	315	32	117
2L:22354140-22354290	461	37	110
2L:22354820-22354970	677	50	141
2L:22426340-22426490	196	189	64
2L:22429460-22429610	658	36	164
2L:22430900-22431050	752	56	358
2L:22441400-22441550	658	207	93
2L:22442980-22443130	1060	52	386
2L:22470020-22470170	145	241	34
2L:22471740-22471890	455	69	179
2L:22690860-22691010	615	20	125
2L:22736260-22736410	615	84	277
2L:22736940-22737090	653	85	256
2L:22813820-22813970	55	84	17
2L:22817580-22817730	1034	16	390
2L:22961080-22961230	526	73	306
2L:22961720-22961870	984	150	425
2L:22967860-22968010	250	173	37
2L:22968240-22968390	223	65	37
2LHet:31500-31650	1046	130	275
2LHet:32400-32550	1240	30	507
2LHet:32860-33010	640	50	207
2LHet:34680-34830	604	56	320
2LHet:169040-169190	500	28	157
2R:18380-18530	700	46	164
2R:75620-75770	372	22	134
2R:130440-130590	693	51	208
2R:136120-136270	59	62	12
2R:149860-150010	282	72	94
2R:158200-158350	24	59	12
2R:158420-158570	48	49	9
2R:358320-358470	381	1	110
2R:358540-358690	280	55	38
2R:358980-359130	319	80	76
2R:403460-403610	1166	30	341
2R:403920-404070	565	13	127
2R:427800-427950	755	75	228
2R:434120-434270	714	60	198
2R:434860-435010	991	15	268
2R:482740-482890	542	87	142
2R:483120-483270	851	15	283
2R:506440-506590	564	35	205
2R:559260-559410	670	41	188
2R:616460-616610	609	71	170
2R:631880-632030	889	25	176
2R:676220-676370	479	69	119
2R:711800-711950	356	16	56
2R:716680-716830	527	25	173
2R:827940-828090	52	45	34
2R:978200-978350	1088	28	260
2R:1009440-1009590	740	40	173
2R:1015740-1015890	620	45	82
2R:1032140-1032290	420	52	93
2R:1032800-1032950	404	75	207
2R:1138500-1138650	332	19	132
2R:1146980-1147130	585	213	109
2R:1147480-1147630	528	258	108
2R:1181400-1181550	478	45	214
2R:1194660-1194810	405	46	106
2R:1195000-1195150	823	8	234
2R:1226780-1226930	498	58	176
2R:1228340-1228490	632	38	142
2R:1237840-1237990	201	74	27
2R:1238340-1238490	1088	28	260
2R:1247720-1247870	400	40	113
2R:1250640-1250790	386	21	82
2R:1304360-1304510	847	71	64
2R:1305200-1305350	653	149	68
2R:1308200-1308350	306	65	31
2R:1491960-1492110	709	5	260
2R:1492240-1492390	113	8	29
2R:1496020-1496170	201	36	66
2R:1496380-1496530	798	24	329
2R:1540260-1540410	498	66	178
2R:1550700-1550850	456	51	209
2R:1551400-1551550	151	218	43
2R:1559160-1559310	578	112	271
2R:1564620-1564770	55	107	11
2R:1579300-1579450	379	490	34
2R:1580840-1580990	175	259	16
2R:1585240-1585390	235	45	187
2R:1589460-1589610	329	30	260
2R:1614420-1614570	427	299	189
2R:1625420-1625570	736	814	10
2R:1640820-1640970	392	539	41
2R:1641900-1642050	419	266	368
2R:1647320-1647470	1025	321	1101
2R:1647880-1648030	691	127	473
2R:1648260-1648410	489	119	365
2R:1660620-1660770	276	599	13
2R:1669340-1669490	725	209	60
2R:1669800-1669950	380	51	104
2R:1670200-1670350	487	179	128
2R:1855260-1855410	307	187	93
2R:1861840-1861990	350	137	257
2R:1868240-1868390	459	81	248
2R:1869560-1869710	793	39	601
2R:1899720-1899870	312	125	43
2R:1899980-1900130	212	186	33
2R:1904480-1904630	202	382	20
2R:1905120-1905270	570	116	442
2R:1910660-1910810	1188	239	380
2R:1923000-1923150	561	229	428
2R:1923960-1924110	1247	234	359
2R:1930100-1930250	437	131	341
2R:1938160-1938310	11	132	4
2R:1963840-1963990	184	103	154
2R:1964300-1964450	243	91	230
2R:1973080-1973230	518	125	183
2R:2019560-2019710	139	82	64
2R:2021940-2022090	392	422	17
2R:2025520-2025670	460	903	5
2R:2026300-2026450	697	501	9
2R:2028080-2028230	491	755	4
2R:2028900-2029050	469	319	1
2R:2029760-2029910	221	215	4
2R:2031500-2031650	489	649	7
2R:2032260-2032410	465	623	3
2R:2032960-2033110	642	479	2
2R:2034520-2034670	221	648	7
2R:2035500-2035650	82	624	3
2R:2044100-2044250	58	460	7
2R:2044640-2044790	45	408	11
2R:2077680-2077830	16	21	4
2R:2101660-2101810	548	95	289
2R:2106920-2107070	308	534	1
2R:2107300-2107450	197	403	7
2R:2108560-2108710	404	176	120
2R:2108940-2109090	413	44	145
2R:2109960-2110110	736	205	105
2R:2111440-2111590	452	371	17
2R:2123520-2123670	198	322	12
2R:2129400-2129550	452	157	95
2R:2154880-2155030	198	78	26
2R:2389280-2389430	6	164	18
2R:2501120-2501270	232	136	178
2R:2515780-2515930	616	245	63
2R:2516640-2516790	1269	494	93
2R:2517120-2517270	776	262	72
2R:2517500-2517650	1183	391	51
2R:2517960-2518110	1243	367	88
2R:2519000-2519150	737	50	229
2R:2519960-2520110	696	12	346
2R:2520540-2520690	585	72	259
2R:2523720-2523870	1046	255	247
2R:2532640-2532790	440	247	142
2R:2536080-2536230	311	76	253
2R:2537960-2538110	747	308	63
2R:2540380-2540530	118	120	23
2R:2540540-2540690	325	35	212
2R:2543820-2543970	359	122	322
2R:2549680-2549830	613	77	165
2R:2550260-2550410	574	71	317
2R:2550680-2550830	318	168	49
2R:2551220-2551370	923	564	61
2R:2553700-2553850	1044	371	66
2R:2555680-2555830	574	81	425
2R:2556420-2556570	813	46	428
2R:2560860-2561010	676	107	433
2R:2563260-2563410	376	38	357
2R:2567040-2567190	36	357	5
2R:2584120-2584270	759	15	403
2R:2584600-2584750	801	88	490
2R:2595460-2595610	360	802	12
2R:2603280-2603430	783	163	319
2R:2629300-2629450	243	109	297
2R:2629800-2629950	473	121	518
2R:2633840-2633990	513	109	375
2R:2636880-2637030	1127	28	516
2R:2644660-2644810	840	267	164
2R:2646400-2646550	325	263	162
2R:2669080-2669230	166	719	8
2R:2676560-2676710	101	613	4
2R:2697100-2697250	584	64	373
2R:2697880-2698030	620	103	281
2R:2698460-2698610	324	123	206
2R:2699860-2700010	628	408	63
2R:2758840-2758990	602	295	326
2R:2759580-2759730	637	53	312
2R:2760140-2760290	560	65	434
2R:2766240-2766390	448	175	58
2R:2768320-2768470	389	539	35
2R:2773280-2773430	446	313	9
2R:2859120-2859270	179	67	210
2R:2862500-2862650	275	20	159
2R:2862740-2862890	16	29	15
2R:2873200-2873350	357	34	188
2R:2880260-2880410	506	244	244
2R:2898720-2898870	866	159	160
2R:2899660-2899810	252	77	222
2R:2900280-2900430	827	58	459
2R:2900880-2901030	1027	147	223
2R:2901800-2901950	803	251	101
2R:2902180-2902330	1023	362	117
2R:2903000-2903150	876	268	83
2R:2912480-2912630	466	102	154
2R:2937140-2937290	145	432	11
2R:2949340-2949490	279	63	182
2R:3074540-3074690	39	110	3
2R:3130260-3130410	321	630	3
2R:3130740-3130890	627	358	5
2R:3133260-3133410	175	87	223
2R:3136600-3136750	412	194	129
2R:3137760-3137910	562	330	94
2R:3165780-3165930	409	130	88
2R:3257500-3257650	264	498	6
2R:3258180-3258330	300	422	3
2R:3262900-3263050	717	619	13
2R:3263640-3263790	764	379	28
2R:3264120-3264270	541	299	13
2R:3265940-3266090	623	426	24
2R:3266900-3267050	853	335	77
2R:3269360-3269510	146	59	188
2R:3274780-3274930	595	138	265
2R:3283400-3283550	358	139	292
2R:3294660-3294810	503	55	677
2R:3295260-3295410	301	10	258
2R:3345180-3345330	880	131	104
2R:3346300-3346450	573	160	229
2R:3350640-3350790	511	116	302
2R:3354240-3354390	340	36	253
2R:3357820-3357970	618	516	27
2R:3358440-3358590	453	582	28
2R:3359560-3359710	726	587	28
2R:3361140-3361290	615	121	371
2R:3361640-3361790	380	107	97
2R:3376300-3376450	322	34	109
2R:3377340-3377490	239	132	194
2R:3377980-3378130	150	348	28
2R:3378380-3378530	575	353	63
2R:3379920-3380070	1049	150	338
2R:3380580-3380730	1008	179	192
2R:3383780-3383930	283	70	383
2R:3387420-3387670	368	169	341
2R:3397820-3397970	332	247	269
2R:3400200-3400350	528	169	397
2R:3413160-3413310	254	84	322
2R:3416720-3416870	391	357	128
2R:3417440-3417590	663	501	5
2R:3417780-3417930	871	621	15
2R:3418360-3418510	725	540	14
2R:3421000-3421150	148	26	74
2R:3421220-3421370	601	19	482
2R:3427120-3427270	341	196	295
2R:3453080-3453230	593	49	397
2R:3454240-3454390	632	21	493
2R:3474580-3474730	266	159	184
2R:3477580-3477730	350	17	375
2R:3495200-3495350	414	192	133
2R:3501800-3501950	822	127	201
2R:3503480-3503630	606	663	6
2R:3510580-3510730	258	242	74
2R:3511080-3511230	863	292	266
2R:3513900-3514050	633	829	15
2R:3520140-3520290	134	785	3
2R:3541480-3541630	489	149	310
2R:3542740-3542890	713	29	588
2R:3551160-3551310	495	495	64
2R:3552700-3552850	465	655	17
2R:3553200-3553350	446	187	113
2R:3556440-3556590	554	50	337
2R:3561860-3562010	616	15	443
2R:3563860-3564010	256	61	344
2R:3569460-3569610	617	471	8
[truncated: 7,472 more rows]
