# Supplementary material for: Transcription start site analysis reveals widespread divergent transcription in D. melanogaster and core promoter-encoded enhancer activities
Source: Nucleic Acids Res. 2018 Apr 6;46(11):5455–69. doi: 10.1093/nar/gky244 (PMC6009668; doi:10.1093/nar/gky244)
Supplement: Supplementary Data [file gky244_supplemental_files.zip › Supplementary_File_4.txt]

DHS	H3K27ac	H3K4me1	H3K4me3
2L:11260-11410	8.24667512272536	102.795162421676	7.71537468431259
2L:19700-19850	21.5857044556019	148.866875694156	21.062358390176
2L:66860-67010	141.073506243995	199.04966139794	100.005533528446
2L:67220-67370	234.458676761982	107.221358310891	288.44353855887
2L:71600-71750	211.473786832343	519.382666413875	14.3888665372443
2L:72380-72530	458.759378921888	106.888590831707	304.067976458553
2L:73200-73350	229.926981316804	27.5835320761603	350.2943935304
2L:73880-74030	252.738819140986	74.8155205204673	388.968111217492
2L:85920-86070	220.532254845907	558.931360262216	10.6938544946466
2L:87460-87750	12.914843101553	213.85816803055	10.4498415453087
2L:94720-94870	134.445494026156	105.907932415427	182.00852612683
2L:102280-102430	201.111103429791	107.869249247987	452.724549936475
2L:107960-108110	98.3994427077309	145.438982242494	215.538660691047
2L:109260-109410	367.616843463794	312.01064149351	211.924986298228
2L:114540-114690	13.5120814383345	211.734878463716	7.87804998387117
2L:120820-120970	284.626013043375	72.0178739846283	127.497370822216
2L:122320-122470	117.915564208897	303.878305008676	65.352178483069
2L:125460-125610	321.26437982179	618.272839191704	26.3686168126096
2L:125860-126010	326.35181115515	683.993008832331	19.7764626094572
2L:128600-128750	496.116687940361	160.589078364925	673.371975947867
2L:129240-129390	191.78953610251	225.724699414321	137.002173801673
2L:131900-132050	83.0323328690183	277.220911013568	79.1058504378288
2L:134720-134870	259.717858446532	713.043117527593	26.4499544623889
2L:136360-136510	326.35181115515	818.699268830972	12.0610879251446
2L:137220-137370	490.84635874796	785.564553736316	5.14358312287506
2L:139820-139970	134.681859521648	610.158146728143	89.2303413840204
2L:142700-142850	115.453451718155	657.624272263225	91.7207952956786
2L:143160-143310	198.817120167715	205.014598262757	311.392169509719
2L:155300-155450	303.167135301827	15.2222604789318	771.572574565419
2L:156040-156190	391.596424143313	19.9724018366945	584.013777066818
2L:158940-159090	175.391155942109	53.6106791554454	266.517479252621
2L:159540-159690	386.655311097186	47.9608657485397	505.364939296165
2L:160140-160290	343.157489482231	84.1361864804459	310.288260215339
2L:160740-160890	147.533389233167	33.476304584477	37.5504972059319
2L:161600-161750	301.58997484554	123.262304471829	101.616779908282
2L:165160-165310	179.969276712678	334.178497253539	10.531179195088
2L:165500-165650	281.303562902134	371.019352943814	18.4905668287384
2L:166580-166730	201.408662881047	178.996273194108	20.9810207403967
2L:168320-168470	288.516848268903	501.236074707376	19.45111201034
2L:182960-183110	84.8922841461877	141.021608363916	288.718564739708
2L:203700-203850	281.293717148552	138.556729307261	309.292897231208
2L:207300-207450	294.025662391064	168.281194971528	451.454160771506
2L:220580-220730	80.0461411851108	474.552214680359	17.2046710480197
2L:222200-222350	248.994302202691	873.892799015202	10.7751921444259
2L:224380-224530	325.269192631281	556.49294723747	17.1233333982404
2L:225020-225170	266.745442511738	750.207918686415	13.3469837058634
2L:244460-244610	216.929133318053	593.235172539335	13.1029707565255
2L:246780-246930	124.365601444487	523.719053925317	14.7955547861407
2L:247580-247730	286.261564012905	427.6441717046	19.7764626094572
2L:248260-248410	290.703212249823	281.395325790736	89.0018350504324
2L:248660-248810	490.25404328797	132.510806075307	414.686026831867
2L:249280-249430	130.594041814959	56.9664082506068	273.272308755332
2L:250880-251030	308.595747969312	80.3667035389633	321.58249148994
2L:252400-252550	277.086314972856	69.5706389492463	481.420945361184
2L:271660-271810	142.628855758848	18.4970032069562	304.900664143126
2L:273700-273850	227.423366377463	29.2209034401726	486.762021586147
2L:277300-277450	315.847732342158	98.0538430745498	332.667527617734
2L:283260-283410	98.85036275728	139.141277898493	308.739040298503
2L:285700-285850	92.290586806266	288.754674918154	201.165300769552
2L:286620-286770	38.0058955574364	991.325673324578	17.1233333982404
2L:294740-294890	144.342488748785	16.0409461609379	257.907390420737
2L:295060-295210	270.180434810926	16.2029188952118	280.41831989119
2L:297780-297930	213.575026481795	157.143540891991	275.681425017211
2L:298360-298510	380.40505978528	52.7919934734393	466.249715557646
2L:301360-301510	344.700189800979	559.839854321995	8.04072528342975
2L:304920-305070	232.033143843048	408.481633539275	6.6734918529317
2L:305800-305950	282.834298033031	158.456966787455	285.317890064727
2L:357800-357950	123.595311002247	20.9530602529745	332.520358933925
2L:404060-404210	117.240243851708	294.557639048698	167.619659589586
2L:414680-414830	165.211370398598	3.27474272802443	218.857997716248
2L:414980-415130	161.486544967468	33.638277318751	324.723646599833
2L:419720-419870	296.612282227605	161.479928403432	216.092517623752
2L:421400-421550	124.160892644012	90.1909317230366	289.109746372854
2L:431080-431230	124.009651479988	174.246131836346	197.683288444793
2L:431700-431850	218.196769135232	45.8375761817056	381.252736533179
2L:452200-452350	422.435459659371	416.856929125519	265.150245822123
2L:452980-453130	375.459023862361	29.4638625415835	591.078450552896
2L:469120-469270	189.810000356333	825.995275612526	6.6734918529317
2L:470360-470510	221.811855850938	484.592935933934	29.0217460238264
2L:471400-471550	242.517531148876	371.577435503136	125.398098543704
2L:472180-472330	153.805451486507	585.543055932732	152.25474125499
2L:472880-473030	174.342997555779	306.10022496392	372.855647419132
2L:479140-479290	409.427765907037	821.262778276036	45.2658718902445
2L:479660-479810	345.014637316878	269.123862571281	323.828932452261
2L:480240-480390	593.458126508178	740.788622338027	52.4932206758814
2L:480860-481010	474.158145455617	615.816782145686	13.509659005422
2L:481260-481410	282.797718461222	545.670416615844	22.8362800695705
2L:482060-482210	512.322324488138	1099.60867641889	17.3673463475783
2L:484660-484810	362.9704864264	790.395681461215	13.2656460560841
2L:485500-485650	312.18129742427	492.47349130672	3.93902499193558
2L:485800-485950	439.874271886789	715.247393461564	15.5934246681838
2L:488160-488310	354.19268979945	1006.28733068083	18.4092291789592
2L:490260-490410	78.5737965674567	626.262435234945	37.9416788390785
2L:490620-490770	127.907529016576	216.808965290027	371.194076621017
2L:491660-491810	487.870012817635	487.246253756772	640.806191136281
2L:492400-492550	589.42377643794	747.616354938032	263.147817809141
2L:494240-494390	565.024932403889	885.787384702291	44.2084824431137
2L:495340-495490	752.221579105456	1217.77925004313	51.2886625449419
2L:502120-502270	529.208204269895	1145.9057047715	19.7764626094572
2L:502740-502890	477.726806845932	1229.48380869263	23.8781629009514
2L:505420-505570	404.8060232536	953.819282675935	27.6545125933284
2L:506200-506350	436.776222053188	1201.72065986092	24.838708082553
2L:510640-510790	149.776024293061	909.870858970289	6.51081655337311
2L:516660-516810	279.821372530898	982.742706679469	4.10170029149417
2L:519340-519490	327.127024474181	709.264812575474	18.4092291789592
2L:521060-521210	391.257362243457	816.414006529864	132.559616295312
2L:521840-521990	353.785391632769	626.271257245582	143.02496445637
2L:524720-524870	252.719127633821	348.339112949054	202.695209499609
2L:531660-531810	74.0371782454876	403.937574968968	10.531179195088
2L:540980-541130	104.61803732462	140.20292268191	51.2886625449419
2L:542520-542670	191.816269920735	125.790525874348	369.191648608034
2L:544620-544770	268.442187437032	34.4569630007571	436.836787900674
2L:544980-545130	175.21318095986	131.296010568252	217.637932969559
2L:545580-545730	171.342037241497	362.112440830156	252.128612715377
2L:552580-552730	81.9060924622802	295.070023283429	64.554308601026
2L:553420-553570	173.012048348566	448.26446447839	5.30625842243364
2L:559440-559590	492.789314922328	169.423826122082	426.193257824306
2L:560320-560470	445.447083407237	60.4031237129052	651.414903410119
2L:564080-564230	94.0457222448024	55.3290368865946	303.920807774745
2L:568220-568370	192.372005808917	51.9733077914332	409.379768409433
2L:574240-574390	275.179938370295	94.7791003465253	498.885135974291
2L:602580-602730	210.310966853796	106.888590831707	278.659904827545
2L:810460-810610	205.706112265002	242.503344890128	285.658747279594
2L:811500-811650	155.733639030502	93.0607426153761	411.087859054798
2L:815880-816030	266.455609379796	18.4160168398192	734.932298122809
2L:819480-819630	316.391503042488	121.795727852727	637.041543488624
2L:821340-821490	228.298472658335	123.991181776061	493.025020619153
2L:825880-826030	260.656278117438	12.5232443315025	663.394653685484
2L:833340-833490	138.311714867727	352.837473194769	19.45111201034
2L:840820-840970	326.303266395491	506.877066103645	17.4486839973576
2L:841260-841410	180.451853457244	240.712822802478	18.4905668287384
2L:841680-841830	293.311643027798	338.046610583431	41.1641715987504
2L:846060-846210	301.867842789631	586.532536359649	49.1235592324008
2L:847160-847310	291.602932914652	595.43062646267	22.2669165211155
2L:847680-847830	410.997884052264	824.303383913286	26.6939674117268
2L:851000-851150	48.7779965609376	26.1081334464221	165.617231576603
2L:852740-852890	334.598486277876	39.5310498270677	685.727401240629
2L:865320-865470	576.598980544646	509.333123149664	203.818429980769
2L:865760-865910	514.355327870765	375.265932077482	219.78752966635
2L:866400-866550	579.526781715312	572.408796978089	49.3520655659888
2L:866940-867090	521.858446369476	395.895046861908	120.676710285476
2L:869800-869950	252.519341710137	190.206091630146	568.648858732222
2L:870360-870510	270.321830221367	152.555372268502	402.675263325002
2L:871400-871550	618.644149049112	20.9530602529745	508.114912772911
2L:874180-874450	474.828542936015	499.031798773405	23.7154876013928
2L:1077180-1077330	161.31349286201	116.550846281506	637.223529974963
2L:1077680-1077830	210.51075277748	33.638277318751	532.806452171655
2L:1080900-1081050	203.678031759166	47.0611936993966	393.898694622529
2L:1108180-1108330	178.855001493791	72.0266959952647	617.981613111431
2L:1117320-1117470	463.303039554917	704.162671445845	51.5326754942798
2L:1118280-1118430	242.071533976118	204.636132458981	178.247683050203
2L:1119020-1119170	166.26445166172	298.506738745727	112.554647352267
2L:1128680-1128830	436.881037891821	24.2278029809989	665.00590006532
2L:1129560-1129710	506.689003020178	159.94118742783	854.044281875699
2L:1142980-1143130	52.0420561889362	223.367272756712	30.3889794543245
2L:1147740-1147890	111.063151683418	26.7648463941542	394.355707289705
2L:1150640-1150790	357.65161247434	15.797987059527	693.392451506662
2L:1153640-1153790	384.9951457437	410.001142222195	168.855230952025
2L:1157800-1157950	611.77484845899	69.8135980506572	985.887365938747
2L:1164320-1164470	168.58024586523	269.430164018556	454.498471615869
2L:1166460-1166610	265.880181984448	98.2158158088237	385.288605790644
2L:1170000-1170150	100.856632321682	56.9664082506068	309.684078864354
2L:1172760-1172910	279.260713765924	96.3266633327642	396.195460003128
2L:1177600-1177750	120.440990089673	76.2820971395691	240.296031123821
2L:1186000-1186150	109.317861998465	115.084269662404	61.6726730562212
2L:1361700-1361850	39.0955563923663	730.982038175227	10.531179195088
2L:1368100-1368250	54.1847982869879	86.4302707921903	53.0625842243364
2L:1406620-1406770	258.014071210178	824.09730112583	28.9404083740471
2L:1420480-1420630	67.6919568485311	154.03077089824	191.741835439875
2L:1424860-1425010	143.174745893447	404.486835517654	10.531179195088
2L:1426560-1426710	463.381121575325	802.973446127946	11.898412625586
2L:1427040-1427190	435.859613323716	774.319447257732	9.32662106414852
2L:1434040-1434190	122.01815054596	442.965062571941	10.6938544946466
2L:1435040-1435190	124.192549339029	611.804340102792	8.12206293320904
2L:1502820-1502970	147.655093136443	90.5236992022209	504.842095594959
2L:1611160-1611310	130.725591471817	84.055200113309	446.492564134969
2L:1614060-1614210	276.871760418798	11.6235722823594	745.234970984309
2L:1651200-1651350	74.8489711363266	441.642814665841	206.308883892428
2L:1653300-1653450	112.928025837379	480.67912427945	55.2276875368775
2L:1656700-1656850	106.614461135439	619.730593800169	2.57179156143753
2L:1657100-1657250	66.8850868344835	454.310387710344	9.24528341436922
2L:1665440-1665590	325.491473504652	556.385494838424	39.0648993202387
2L:1667000-1667150	416.714210417422	472.645418183027	9.40795871392781
2L:1667580-1667730	409.583929947852	412.997637806263	58.36884264677
2L:1668700-1668850	362.273355127777	577.356199112671	44.3053267086429
2L:1669180-1669330	205.428244320911	335.564087505504	11.898412625586
2L:1692720-1692870	250.517995022527	307.161869747337	18.3278915291799
2L:1704820-1704970	238.912290186753	81.5903210566542	365.969155848363
2L:1705180-1705330	440.630477706908	96.4252937211739	612.202835406071
2L:1708300-1708450	503.002876595125	461.057133943213	43.5732878606293
2L:1710340-1710490	264.512653205427	7.44915750519194	531.439218741157
2L:1715800-1715950	148.052545549541	42.8867789222291	316.291739683257
2L:1719740-1719890	330.815270333503	330.255863588419	28.8590707242679
2L:1720100-1720250	495.25354684734	455.902060749765	34.4906797458187
2L:1721000-1721150	275.431072496161	282.205189462106	27.7358502431077
2L:1723220-1723470	170.1672520751	221.073188444968	217.541088704029
2L:1724380-1724530	97.1683864623598	32.6576189024709	249.328314820352
2L:1727660-1727810	160.306836924279	81.1942112316058	221.805464295082
2L:1728400-1728550	261.724128010934	92.404029667644	228.072267899117
2L:1729780-1729930	201.986209710664	71.3699830475325	363.331533252896
2L:1732320-1732470	58.9943616762568	113.024322441434	210.55775286773
2L:1737420-1737570	55.7303020482582	195.774918669915	160.326479769919
2L:1884640-1884790	54.1482187151798	26.7648463941542	144.392197886868
2L:1909840-1909990	18.7043286103274	210.91619278171	12.0610879251446
2L:1911560-1911710	65.5541376272707	313.801163581159	115.451789512821
2L:1928100-1928250	131.715359344905	332.127372043205	2.57179156143753
2L:1938180-1938330	57.5220170586027	86.5922435264643	2.65312921121682
2L:1974220-1974370	513.879793437259	21.7717459349806	828.229521995794
2L:1980540-1980690	383.120425836156	26.5218872927433	591.287645699704
2L:1981020-1981170	180.337191865028	65.3962241720788	307.209131568446
2L:1982100-1982250	202.483555085603	83.7312546447611	324.886321899392
2L:1986660-1986810	214.025946531344	248.33277505258	125.479436193484
2L:1987720-1987870	116.925796335809	98.3777885430977	161.3683626013
2L:1988180-1988330	78.3958215852074	130.054749029289	217.49076428575
2L:1989560-1989710	332.733612123915	540.524165433033	38.91773063643
2L:2009740-2009890	100.222814413092	179.248054306156	95.8380022029227
2L:2010460-2010610	82.7080395995365	264.040953734334	37.6976658897406
2L:2037620-2037770	155.706905212276	15.9599597938009	363.087520303558
2L:2038420-2038570	574.885347554709	95.9305535077157	543.66298196586
2L:2038880-2039030	476.364200943703	168.929085908624	148.900586427259
2L:2045400-2045550	152.689056833352	69.5706389492463	343.783576977026
2L:2126040-2126190	11.615550589357	154.849456580246	5.46893372199222
2L:2127700-2127850	24.7400253681761	525.86880952406	14.87689243592
2L:2129220-2129370	163.183289892762	704.280534126937	42.2060544301312
2L:2130280-2130430	57.9996709263772	207.80342278796	16.9606580986818
2L:2130720-2130870	100.322707374934	409.075004141143	121.637255467077
2L:2147360-2147510	300.290682333344	134.885876754188	388.855760336213
2L:2151860-2152010	401.824754446484	38.7123641450616	869.947550527249
2L:2161300-2161450	491.333858369317	57.2991757297911	421.878557814974
2L:2162460-2162610	364.274701815388	450.558548790134	19.7764626094572
2L:2162900-2163050	202.368893493388	210.997179148847	11.6543996762482
2L:2163220-2163370	399.881798272116	486.742691532677	26.205941513051
2L:2164600-2164750	394.280133499173	775.668161195742	15.9187752673009
2L:2166180-2166330	173.809072609031	802.936569813991	39.0648993202387
2L:2166820-2166970	213.884551120903	696.606061541607	92.1274835445751
2L:2167300-2167450	240.757472833548	774.183940555367	118.902788606081
2L:2168320-2168470	176.361232308032	842.692934721196	6.6734918529317
2L:2169180-2169330	187.452703704224	785.564553736316	5.30625842243364
2L:2170160-2170310	107.374905824096	568.845396824062	4.02036264171488
2L:2178000-2178150	184.057094419367	88.2296148904765	313.119571341864
2L:2178740-2178890	162.439733268748	130.216721763562	212.219323665846
2L:2180780-2180930	75.0220232417845	730.990860185863	3.93902499193558
2L:2192360-2192510	146.087778433739	39.5310498270677	298.924393335678
2L:2214100-2214250	243.192851506065	48.9415241648197	290.786823786719
2L:2216280-2216430	167.003085408943	63.3450989617454	288.311876490811
2L:2217240-2217390	145.631935507398	18.4160168398192	466.788065874602
2L:2220760-2220910	153.13505400611	64.4965521229358	196.951249596779
2L:2221640-2221790	29.9371954169603	153.544852695418	14.4702041870236
2L:2221940-2222090	36.6383667784154	118.026244911244	10.4498415453087
2L:2226360-2226510	167.495507907091	27.7455048104343	110.374037423976
2L:2226680-2226830	189.354157429993	9.32948797061507	333.903098980173
2L:2228240-2228390	196.720803395054	305.947074240283	27.7358502431077
2L:2228720-2228870	208.114757119294	321.331307453488	49.8400914646645
2L:2229180-2229330	267.664854683732	368.15836406211	129.596643100728
2L:2236820-2236970	199.533942973504	61.4647684963222	324.413802616466
2L:2242260-2242410	13.3706860278933	331.326330382472	38.6737176870921
2L:2357360-2357510	128.724244784207	108.355167450808	205.511014010384
2L:2362460-2362610	326.161870985049	225.004644120724	216.189361889281
2L:2362780-2362930	358.902360226877	191.195572057063	123.314332880943
2L:2363440-2363590	292.090432536009	117.621313075559	160.148297854611
2L:2364020-2364170	292.158668802834	43.8762593491455	323.453257434864
2L:2364320-2364470	248.243703267617	10.8048866003533	316.047726733919
2L:2365200-2365350	237.115652299617	63.7588528080666	226.705034468619
2L:2373800-2373950	270.275404895976	282.384806217652	211.142623031935
2L:2374480-2374630	110.156388707529	29.3828761744465	159.888778289523
2L:2375780-2375930	222.848049049417	133.977382694409	199.716729689275
2L:2376220-2376370	244.528723590069	31.0202475384587	382.635476579427
2L:2376800-2376950	135.540077737877	125.63737515071	116.72217867779
2L:2383060-2383210	91.7615847363095	99.4482553371511	152.758273769415
2L:2450940-2451090	6.98396218233742	274.359922131865	5.30625842243364
2L:2492740-2492890	206.905511815357	39.5310498270677	251.625080200952
2L:2575000-2575150	61.7659988061069	100.752859221979	201.45963813717
2L:2580020-2580170	299.876341855603	146.914380872233	385.908293757378
2L:2584740-2584890	277.525269834553	159.122501745824	408.012534978935
2L:2585400-2585550	127.807636054735	71.9457096281277	345.573005272171
2L:2677560-2677710	6.49153968418897	78.6571678184505	2.65312921121682
2L:2730020-2730170	142.933457521164	226.642015484736	67.53278841136
2L:2730700-2730850	326.308189272282	198.077824992296	266.257959687534
2L:2731820-2731970	269.541694025545	409.002839784642	75.5735136947897
2L:2739960-2740110	197.227994523577	74.482753041283	167.766828273394
2L:2748520-2748670	530.665780257175	42.4008607194072	596.105878223462
2L:2750260-2750530	503.154117759149	210.933836802983	189.96791376048
2L:2751060-2751210	461.73292140969	120.068548110941	262.593960876436
2L:2751540-2751690	597.221650945386	104.522342163462	306.380248454903
2L:2752320-2752470	380.160967970474	113.446898298392	46.8771182700805
2L:2753020-2753170	370.880903091792	25.7841879778742	225.027957054754
2L:2753760-2753910	440.391308768894	91.8371250976852	601.950486962851
2L:2754400-2754550	258.659854306619	105.332205834831	163.990478581017
2L:2755320-2755470	198.466093080008	165.663165191236	93.9827428737489
2L:2756900-2757050	104.29866693193	155.344196793704	20.8996830906174
2L:2757240-2757390	190.516977408539	188.154966419813	44.4524953924516
2L:2759740-2759890	193.744457464729	49.8411962139628	361.63894922328
2L:2765600-2765750	293.96234900103	200.516238017042	309.227066197178
2L:2766120-2766270	191.140949563546	94.527319234478	279.879969574235
2L:2767800-2767950	379.510261997242	24.2278029809989	732.701363776239
2L:2769820-2769970	442.517162802303	14.4035747969257	552.307888600275
2L:2808120-2808270	99.5207602376777	163.539875624402	109.479323276403
2L:2856040-2856190	211.673572756026	42.7248061879551	192.717887237226
2L:2857020-2857170	149.073970117646	21.8527323021176	364.652246836144
2L:2858200-2858350	231.011719274943	535.314571904358	38.1856917884164
2L:2862420-2862570	119.560960932009	174.992653161851	65.7588667319655
2L:2872800-2872950	195.404622818215	238.59835524628	57.9621543978736
2L:2873720-2873870	170.884074880888	22.4284588827128	340.967772466251
2L:2874500-2874650	98.0167589250068	17.5973311578131	186.435577017441
2L:2878280-2878430	104.157271521489	33.3953182173401	226.867709768178
2L:2878780-2878930	59.9377042239542	20.8720738858375	321.466336037631
2L:2879060-2879210	88.9948704832507	3.3557290951614	222.06498386017
2L:2884180-2884330	329.474475372708	172.698568850107	246.888185326973
2L:2884840-2884990	179.57182429958	53.7726518897194	240.296031123821
2L:2885140-2885290	108.228201163535	135.047849488462	69.0626971414166
2L:2885860-2886010	248.2120465726	175.064817518352	280.825008140086
2L:2886220-2886370	248.977414138048	37.5697329945076	293.292784314128
2L:2886700-2886850	111.072997437001	41.8251341388121	101.926623891649
2L:2888080-2888230	44.4657785466085	228.189578470975	52.6558959754399
2L:2908520-2908670	335.356811532264	381.410485697846	7.79671233409188
2L:2924440-2924590	88.9048232749915	178.510354991286	1.36723343049806
2L:2925140-2925290	153.820220116881	714.527338167967	9.24528341436922
2L:2925580-2925730	72.9622860409316	499.607525354	2.73446686099611
2L:2925980-2926130	77.0332156829778	329.104410427228	2.57179156143753
2L:2969600-2969750	141.802294237635	47.0611936993966	221.007594413039
2L:2972420-2972570	43.6905652275777	1.63737136401221	114.653919630778
2L:2972720-2972870	34.2543363080807	30.2015618564526	60.9406342082076
2L:2976980-2977130	257.287402650807	36.1753207319063	340.886434816472
2L:2979240-2979390	117.527957549382	48.5365923291349	323.666257152702
2L:2987620-2987770	126.01592104439	10.0671872854842	232.840176004596
2L:2988020-2988170	125.235784848568	15.9599597938009	298.77722465187
2L:2992760-2992910	289.728213007109	21.1960193543854	383.890359128646
2L:2993320-2993470	387.274360375401	46.4942891294378	619.658690525296
2L:2994480-2994630	379.849323897098	154.543155132971	165.94258217572
2L:2999120-2999270	56.9880921118548	57.0473946177438	157.413830993615
2L:3018300-3018450	270.641200614057	28.8071495938513	183.945123105783
2L:3023080-3023230	260.02738308564	11.6235722823594	464.150443279135
2L:3029160-3029310	170.193985893325	14.2416020626517	362.487143523603
2L:3030340-3030490	114.510109170458	137.665879268754	219.005166400057
2L:3037300-3037450	368.107146527673	26.8458327612912	306.217573155345
2L:3039920-3040070	94.228620103843	135.120013844963	192.621042971697
2L:3046600-3046750	37.6548684697291	183.33266070555	9.00127046503135
2L:3055880-3056030	274.592545787096	242.269207799353	51.6953507938383
2L:3056500-3056650	226.799394222456	96.4164717105375	245.617796162004
2L:3057140-3057290	481.739345974736	56.8044355163329	543.515813282051
2L:3058640-3058790	447.170562150756	113.860652144713	63.8377763687623
2L:3059040-3059190	439.835572880712	142.748788105701	29.2657589731643
2L:3124700-3124850	5.33364258243409	245.228827069466	23.8781629009514
2L:3144860-3145010	53.2731124343073	137.827852003028	50.3281173633403
2L:3145720-3145870	139.32329368225	141.669499301012	168.026347838482
2L:3171040-3171190	68.0479068130297	100.096146274247	143.644652423105
2L:3303100-3303250	129.384796511022	302.672331512258	77.4287730239635
2L:3303720-3303870	15.6864802314031	265.435365996935	6.51081655337311
2L:3319860-3320010	65.1665309677553	55.3290368865946	159.025077373451
2L:3354820-3354970	5.68466967014137	206.903750738816	3.85768734215629
2L:3366140-3366290	248.526494088499	684.658543790699	4.02036264171488
2L:3366940-3367090	247.158965309478	476.603339890692	2.65312921121682
2L:3373360-3373510	124.92626020946	16.778645475807	244.235056115756
2L:3376820-3376970	137.741210349171	27.5835320761603	241.50058925476
2L:3414260-3414410	112.372289949197	233.740761489471	7.87804998387117
2L:3449560-3449710	159.144016945733	15.0602877446578	336.866072174757
2L:3450060-3450210	361.271622066837	72.7732173207702	618.911145061533
2L:3457020-3457170	181.714566397632	42.3110523416339	354.884119720569
2L:3466080-3466230	178.555322608266	12.5232443315025	467.992624005541
2L:3469940-3470090	119.724167283885	21.6097732007067	272.637114172848
2L:3475680-3475830	238.624576489079	552.390696816803	2.57179156143753
2L:3477220-3477370	49.4068915927359	404.333684794017	5.38759607221293
2L:3478200-3478350	177.958084271485	165.159602967141	42.2873920799105
2L:3478940-3479090	412.543387813534	151.016631292899	257.206364804223
2L:3480020-3480170	181.075825612251	425.700498893312	34.1653291467015
2L:3514580-3514730	337.175260360834	8.34882955433502	297.60748432346
2L:3530320-3530470	126.28886611169	17.5973311578131	331.559813752323
2L:3619180-3619330	152.155131886604	21.6907595678436	217.409426635971
2L:3631560-3631710	64.7838471850312	396.146827973956	77.9826299566687
2L:3632220-3632370	58.7798071221993	158.214007686044	60.777958908649
2L:3632960-3633110	114.290631739609	558.760565517305	3.93902499193558
2L:3639960-3640110	114.11265675736	575.502334679157	26.4499544623889
2L:3656840-3656990	53.2731124343073	174.813036406304	45.0218589409067
2L:3705660-3705810	39.0589768205582	595.367284116806	6.5921542031524
2L:3707000-3707150	93.9458292829607	363.975127274306	20.0204755587951
2L:3711660-3711810	16.949193171791	2.53704341315529	49.7742604306351
2L:3711880-3712030	9.75559931218752	9.98620091834723	9.16394576458993
2L:3713020-3713170	380.797589321586	73.2503135129556	191.319640575228
2L:3730320-3730470	4.31714089112038	215.270224314424	3.93902499193558
2L:3771620-3771770	82.681305781311	221.243983189878	95.4468205697761
2L:3772020-3772170	109.20812328304	199.643031999808	146.344301481571
2L:3772880-3773030	30.1102475224183	357.515450196031	54.592492954393
2L:3776880-3777030	102.365556511144	515.801622238576	6.6734918529317
2L:3777760-3777910	282.907457176647	581.77357299125	3.93902499193558
2L:3778740-3778890	198.475938833591	408.184154102636	13.509659005422
2L:3803420-3803570	22.3876515928582	366.431184320325	7.87804998387117
2L:3813360-3813510	98.4676789745559	36.0943343647693	228.494462763764
2L:3862640-3862790	109.868675009855	80.0427580704154	12.1424255749239
2L:3867540-3867690	92.3637459498823	43.7864509713722	260.804532581291
2L:3872400-3872550	87.2664688629398	43.7054646042352	275.452918683623
2L:3896120-3896270	223.54518034804	119.987561743804	238.374940760617
2L:3896680-3896830	116.443219591243	289.645524956661	15.674762317963
2L:4187760-4187910	54.0483257533381	117.279723585739	108.600115744581
2L:4197400-4197550	153.883533506915	103.289902635134	193.41891285374
2L:4197960-4198110	103.769664861973	61.2218093949113	206.374714926457
2L:4226960-4227110	145.385724258324	16.0409461609379	191.12214747314
2L:4227720-4227870	242.444372005259	16.1219325280748	215.945348939943
2L:4332760-4332910	212.129415682366	420.293644587818	5.30625842243364
2L:4333780-4333930	64.1500292764416	262.89832258378	19.6137873098986
2L:4371820-4371970	126.047577739407	84.7928994281781	138.288069582392
2L:4372760-4372910	191.182452012145	282.717573696837	206.700065525574
2L:4377840-4377990	121.625621009654	413.17725456181	10.7751921444259
2L:4382700-4382850	101.092997817173	171.376320944006	185.719044785177
2L:4386000-4386150	128.928953584681	78.9811132869984	223.254035375359
2L:4387020-4387170	72.6379927714498	253.730807347439	235.396460950283
2L:4393880-4394030	188.059787794588	100.833845589116	239.17281064266
2L:4403160-4403310	114.856213381374	20.9530602529745	257.043689504664
2L:4442340-4442490	78.6005303856822	32.6576189024709	260.576026247703
2L:4444640-4444790	257.994379703013	11.7045586494964	539.642619324145
2L:4446100-4446250	256.500224143924	161.97466861689	162.654258382019
2L:4448800-4448950	72.433283970975	131.359352914116	84.3307712104832
2L:4454440-4454590	120.787094300589	43.7864509713722	244.413238031065
2L:4456920-4457070	52.0469790657275	70.3083382641155	187.70596618241
2L:4458260-4458410	240.406445745841	41.0874348239429	214.984803758342
2L:4459720-4459870	123.804942679513	24.146816613862	244.819926279961
2L:4463020-4463170	198.1565684409	95.1030458150732	477.23790741991
2L:4463460-4463610	62.0122100551811	46.3234943845275	141.398211460785
2L:4682680-4682830	240.348055232598	83.7312546447611	200.402248690039
2L:4690700-4690850	240.516184461265	53.8536382568564	166.740452057763
2L:4818200-4818350	64.8886630236642	24.2278029809989	256.931338623385
2L:4830520-4830670	220.590645359149	18.4160168398192	344.139940807643
2L:4837920-4838070	109.659043332589	23.4091172989928	231.294760658789
2L:4846940-4847090	195.090175302316	20.7910875187006	319.645894510987
2L:4847240-4847390	105.875827388217	60.5650964471792	135.619433755425
2L:4847600-4847750	161.883997380566	100.266941019157	279.864462958485
2L:4850480-4850630	229.36139967504	50.335936427421	307.030949653137
2L:4883040-4883190	303.978928192666	43.6244782370982	303.010587011423
2L:4886840-4886990	252.456028320104	309.383789702581	49.448909831518
2L:4887740-4887890	88.7852388059846	352.513527726221	17.286008697799
2L:4891860-4892010	72.4283610941837	226.399056383326	36.8184583579183
2L:4913440-4913590	66.9582459780998	715.912928419932	2.65312921121682
2L:4945480-4945630	271.940493126253	60.5650964471792	425.836893993689
2L:4949720-4949870	169.277377163853	23.3281309318559	439.327241812332
2L:4965700-4965850	331.617217470759	42.8057925550921	434.493502672824
2L:4967720-4967870	256.175930874443	55.5808179986419	298.990224369708
2L:4968900-4969050	236.906020622351	14.1606156955147	595.521008059257
2L:4971480-4971630	259.371754235616	67.6093221166862	334.019254432482
2L:4974000-4974150	329.52582357489	22.6714179841237	500.465369122627
2L:4977080-4977230	198.349312053523	68.7519532672402	429.23756866867
2L:4979300-4979450	198.768575408056	183.008715237002	306.72110566977
2L:4981580-4981730	181.777879787665	65.1532650706679	312.108701741983
2L:4997820-4997970	91.0595305608949	221.972860494111	8.04072528342975
2L:5000240-5000390	99.6888894663444	650.875937758947	14.4702041870236
2L:5001400-5001550	185.419700321597	437.558208266446	19.6951249596779
2L:5007760-5007910	512.37367269032	176.476873802226	111.431426871106
2L:5009700-5009850	260.912335120095	23.1661581975819	408.841418092478
2L:5010900-5011050	211.259232278285	78.2434139721292	398.26371905014
2L:5027440-5027590	60.9225492202511	129.892776295015	119.06546390564
2L:5028040-5028190	185.336695424398	727.617487069429	33.7741475135549
2L:5029380-5029530	64.9153968418897	105.503000579742	67.6141260611393
2L:5043160-5043310	208.241383899361	19.3966752560993	531.474036543686
2L:5043640-5043790	211.364048116918	111.404595098695	452.283043885049
2L:5052700-5052850	295.844111219634	7.61113023946588	469.700714650906
2L:5055020-5055170	186.090097801994	57.0473946177438	357.847092915154
2L:5058140-5058290	276.237942510209	58.684765981756	327.605282144638
2L:5059720-5059870	181.044168917234	82.6607878507077	246.008977795151
2L:5071060-5071210	455.448893968498	14.2416020626517	396.210966618878
2L:5087540-5087690	161.186866081943	397.937350061605	7.95938763365046
2L:5091160-5091310	195.143642938767	507.218655593466	33.8399785475843
2L:5092020-5092170	221.214617514156	250.042310773093	65.5148537826276
2L:5092980-5093130	230.865400987711	79.6378262347305	384.459722677101
2L:5093420-5093570	164.8554204341	20.1343745709684	290.248473469764
2L:5100160-5100310	103.104190258367	18.4970032069562	284.698202097993
2L:5108340-5108490	10.7038647366763	150.845836547989	14.4702041870236
2L:5145460-5145610	221.36585867818	157.143540891991	41.9620414807934
2L:5146020-5146170	59.5550204412301	53.6916655225824	57.23011554986
2L:5147600-5147750	74.8953964617173	204.375529336298	31.593537585264
2L:5195800-5195950	100.390943641759	102.884970799449	207.269429074029
2L:5197200-5197350	281.110819289511	290.985416884035	96.1478461862899
2L:5278400-5278550	181.463432271766	42.2300659744969	249.638158803719
2L:5278920-5279070	141.246558349453	68.0142539523711	263.310493108699
2L:5286120-5286270	100.793318931648	613.351903089031	2.65312921121682
2L:5289860-5290010	216.324852670211	481.092878125771	5.22492077265435
2L:5290460-5290610	481.068948494338	502.045938378746	5.30625842243364
2L:5291040-5291190	439.472580605153	555.477000778645	2.57179156143753
2L:5291540-5291690	409.128087021512	566.12873665536	5.38759607221293
2L:5292440-5292590	296.373113289591	289.654346967297	5.30625842243364
2L:5293000-5293150	141.378108006312	157.467486360539	5.22492077265435
2L:5294900-5295050	218.562564853313	174.237309825709	5.30625842243364
2L:5305500-5305650	251.67096924749	129.236063347282	175.985735472132
2L:5306660-5306810	132.931646959903	55.7339687222795	90.6130814302683
2L:5325220-5325370	183.542860979784	25.8651743450112	371.372258536325
2L:5326680-5326830	81.2771974304819	46.1615216502535	183.213084257769
2L:5341140-5341290	31.3047241959813	213.138112736954	19.8578002592365
2L:5342280-5342430	47.0643635710006	261.746869422589	44.2239890588636
2L:5342640-5342790	25.4104228485738	205.185393007667	4.02036264171488
2L:5499540-5499690	1.40410835082911	28.5641904924404	4.02036264171488
2L:5520160-5520310	296.765642825897	37.0749927810494	365.659311864995
2L:5520760-5520910	501.579760745384	62.4542489232387	317.10511618105
2L:5523880-5524030	83.4515962235505	10.0671872854842	176.31108607125
2L:5524100-5524250	29.2351412415457	16.0409461609379	84.2494335607039
2L:5525820-5525970	87.8686300765126	160.840859476973	395.870109404011
2L:5526800-5526950	256.107694607618	20.9530602529745	363.300520021396
2L:5527980-5528130	181.673063949032	93.2227153496501	231.310267274539
2L:5532180-5532330	174.374654250796	119.006903327524	234.354578118902
2L:5542380-5542530	128.65108564059	29.3828761744465	68.1679829938444
2L:5542680-5542830	133.765250792176	5.97375887545367	141.266549392726
2L:5543000-5543150	121.976648097361	36.6700609453645	119.309476854978
2L:5546880-5547030	116.674662209944	169.334017744309	44.5338330422309
2L:5720920-5721070	70.6366460838392	45.1808632339735	240.702719372717
2L:5724580-5724730	69.1277218943771	58.765752348893	216.123530855252
2L:5771360-5771510	21.8319157046761	136.271467006153	20.7370077910588
2L:5772320-5772470	253.457761381044	683.903200454557	10.3685038955294
2L:5773300-5773450	175.642290067975	540.119233597348	3.93902499193558
2L:5774560-5774710	93.8726701393445	492.985875541451	6.5921542031524
2L:5780740-5780890	178.806456734132	530.780923616097	5.30625842243364
2L:5797840-5797990	286.300947027235	386.565558891293	16.7979827991232
2L:5799700-5799850	120.085040125175	70.3893246312524	401.191874442195
2L:5802020-5802170	243.821746537863	99.691214438562	349.415185998577
2L:5879560-5879710	12.8782635297449	231.707280300411	5.22492077265435
2L:5907920-5908070	405.045192191614	137.107796709432	695.069528920527
2L:5943820-5943970	245.042957029652	93.9604146645192	63.4310881198658
2L:5949260-5949410	87.7687371146709	96.1735126091266	211.192947450215
2L:5971500-5971650	96.5809938791609	498.537058559947	5.22492077265435
2L:5972760-5972910	130.164932706844	440.913937361608	5.30625842243364
2L:5975760-5975910	282.23494026198	412.106787767756	22.3482541708947
2L:5976160-5976310	338.079903902454	371.667243880909	23.2274617027171
2L:5977640-5977790	571.855533987934	246.461266597793	152.529767435827
2L:5978640-5978790	422.581777946604	115.975119700911	331.575320368073
2L:5980220-5980370	188.830078236828	103.758176816683	186.272901717883
2L:5980960-5981110	287.229520944558	224.67187664154	289.760447571088
2L:5981980-5982130	378.68158104176	9.16751523634112	290.996018933528
2L:5982440-5982590	286.039967147787	39.0363096136094	306.314417420874
2L:5983280-5983430	442.344110696845	125.322251692799	389.1773063643
2L:5986220-5986370	161.81083823695	162.307436096075	319.270219493591
2L:5987040-5987190	450.927044276903	41.5821750374011	508.928289270704
2L:5997960-5998110	160.406729886121	190.232557662056	316.063233349669
2L:5999440-5999590	166.191292518104	232.606952349554	245.861809111342
2L:6036880-6037030	209.567410229782	60.4841100800422	352.815860673558
2L:6045940-6046090	182.501744904514	197.745057513112	213.210882078947
2L:6047880-6048030	324.879466537496	11.4615995480855	536.369802146194
2L:6048640-6048790	415.960808039825	21.7717459349806	794.35853021671
2L:6062780-6062930	246.520224524097	57.8660802997499	240.555550688908
2L:6065940-6066090	179.89119469227	17.5973311578131	479.240335432893
2L:6069060-6069210	231.394403057667	61.7077275977332	350.050380581062
2L:6070980-6071130	189.527209535451	10.8858729674903	312.174532776013
2L:6082460-6082610	141.87053050446	244.392497366187	165.535893926824
2L:6083180-6083330	82.1888832831626	54.8342966731364	65.8402043817447
2L:6084920-6085070	266.760211142112	547.064828878445	21.9415659219983
2L:6085760-6085910	120.991803101064	173.265473420065	2.65312921121682
2L:6086000-6086150	51.0621340694306	115.066625641131	3.85768734215629
2L:6087860-6088010	134.854911627106	802.505171946397	6.6734918529317
2L:6088560-6088710	110.575652062061	387.653669706619	13.1029707565255
2L:6098920-6099070	174.511126784445	149.856356121073	282.436254519922
2L:6100240-6100390	94.469908476126	216.808965290027	53.3065971736743
2L:6323660-6323810	18.5995127716944	8.42981592147199	42.5314050292484
2L:6323940-6324090	193.807770854763	20.8720738858375	429.121413216361
2L:6324340-6324490	115.631426700404	40.6825029882581	386.787501289201
2L:6337960-6338110	317.983432129149	49.5982371125519	759.461162221995
2L:6338720-6338870	94.9623309742744	81.5991430672906	188.128161047056
2L:6339280-6339430	289.472156004452	83.9830357568084	466.640897190793
2L:6340380-6340530	140.41295451718	307.0087190237	18.2465538794006
2L:6340860-6341010	250.98368370245	443.297830051126	55.6343757857739
2L:6341340-6341490	266.297325904711	420.050685486407	72.1883456355593
2L:6411260-6411410	12.3176047647715	288.430729449607	17.2046710480197
2L:6412080-6412230	62.1437597120396	107.967879636396	208.962013103644
2L:6422700-6422850	252.000185393764	160.759873109836	240.784057022496
2L:6423380-6423530	462.956935344001	265.192406895524	178.638864683349
2L:6424260-6424410	253.153159618727	106.726618097433	350.131718230841
2L:6448320-6448470	220.129879556018	56.8854218834699	344.759628774378
2L:6455140-6455290	280.718289753204	65.8909643855371	262.888298244053
2L:6465640-6465790	25.5834749540318	385.503914107876	13.1843084063048
2L:6467660-6467810	130.15016407647	53.2057473197606	305.272534589493
2L:6473420-6473570	249.66962255988	36.9940064139124	311.082325526352
2L:6476920-6477070	131.768826981356	73.0883407786817	232.026799506803
2L:6479400-6479550	127.215320594744	143.648460154844	224.946619404975
2L:6479740-6479890	241.788743155236	63.6778664409296	551.70370724929
2L:6480500-6480650	186.085174925203	60.5650964471792	292.429083398055
2L:6480820-6480970	220.302931661476	64.3345793886618	290.573824068881
2L:6481400-6481550	136.259019977935	20.0533882038314	189.348225793746
2L:6488960-6489110	129.845562314153	81.4371703330167	211.208454065965
2L:6490860-6491010	166.520508664377	48.9415241648197	414.035325633633
2L:6494520-6494670	112.823209998746	307.341486502884	255.025754875932
2L:6498580-6498730	75.1268390804176	17.5973311578131	395.835291601482
2L:6500160-6500310	199.570522545312	290.21242952662	73.3115661167195
2L:6536160-6536310	2.21097836487672	403.847766591195	3.93902499193558
2L:6557620-6557770	219.674036629677	83.0745416970289	333.333735431718
2L:6561580-6561730	173.384886377707	195.693932302778	290.72099275269
2L:6562140-6562290	141.902187199477	248.647898510492	329.964073988237
2L:6610960-6611110	68.1843793466796	25.289447764416	243.061511216316
2L:6611680-6611830	263.291442713639	186.706033821984	344.190265225923
2L:6612440-6612590	123.212627219523	72.9263680444077	22.5109294704533
2L:6641060-6641210	58.7481504271825	200.678210751315	5.30625842243364
2L:6644100-6644250	348.60791309115	489.765653148654	23.3087993524963
2L:6644640-6644790	218.998716272488	310.535242863771	22.1042412215569
2L:6645320-6645470	346.1092210286	659.62087713833	52.5745583256606
2L:6647360-6647510	165.913424574013	140.868457640278	407.49349584876
2L:6648140-6648290	138.994077535977	40.844475722532	273.923009953567
2L:6648520-6648670	161.396497759209	26.189119813559	472.810856529299
2L:6649180-6649330	210.310966853796	99.9429955506093	297.297640340093
2L:6656300-6656450	113.876291261868	186.202471597889	293.195940048598
2L:6658400-6658550	182.61640649673	75.3824250904261	295.066705993522
2L:6663900-6664050	43.9001969048438	330.417836322693	27.5731749435491
2L:6667860-6668010	140.827294994921	88.7243551039347	283.005618068377
2L:6673300-6673450	131.213091093174	79.8896073467779	193.597094769049
2L:6673800-6673950	232.289200845705	110.334128304641	363.544532970734
2L:6682980-6683130	386.938101918068	304.723456722592	175.675891488765
2L:6684300-6684450	82.7593878017186	83.6502682776241	221.495620311715
2L:6709160-6709310	63.6526839015018	159.770392682919	30.2263041547659
2L:6717520-6717670	156.435693205916	43.9484237056461	417.989857241318
2L:6723340-6723490	99.0283377395293	101.319763791938	199.879404988834
2L:6723740-6723890	236.277125590552	124.242962888109	294.578680094846
2L:6785820-6785970	262.509187083548	80.3755255495997	195.518185132252
2L:6786880-6787030	145.249251724674	281.143544678688	161.35285598555
2L:6787420-6787570	211.349279486544	460.976147576076	20.0204755587951
2L:6792100-6792250	48.2539173677723	139.806812856861	43.3292749112914
2L:6794180-6794330	90.6768467781708	195.621767946278	141.576393376093
2L:6794600-6794750	46.3939660906029	266.01109257753	103.146688638339
2L:6852120-6852270	115.626503823613	101.490558536848	174.227320408488
2L:6854020-6854170	133.701937402142	69.7326116835203	298.355029787223
2L:6907880-6908030	201.011210467949	24.2278029809989	302.19721051363
2L:6914140-6914290	62.2169188556559	53.1969253091242	128.620591303376
2L:6918720-6918870	79.6219549537873	36.8320336796384	207.579273057396
2L:6919260-6919410	113.866445508285	28.9779443387616	194.344640232812
2L:6919900-6920050	284.311565527476	19.4776616232362	542.082748817524
2L:6920200-6920350	104.654616896428	100.428913753431	79.9037203198719
2L:6920840-6920990	235.082648916989	6.79244455745977	184.351811354679
2L:6921100-6921250	171.042358355972	9.32948797061507	177.840994801306
2L:6921580-6921730	300.809838649718	19.1537161546884	256.768663323827
2L:6922000-6922150	122.437413900492	56.2375309463741	331.249969768956
2L:6945240-6945390	202.598216677819	144.539310193351	248.809275690176
2L:6948720-6948870	111.623810448392	21.7717459349806	202.125845951154
2L:6950020-6950170	118.320058933056	14.2416020626517	349.577861298136
2L:6950400-6950550	126.92268402028	0.818685682006107	189.820745076672
2L:6956880-6957030	182.465165332706	39.0451316242458	515.876807304473
2L:6960300-6960450	173.280070539074	16.69765910867	550.874824135747
2L:6964060-6964210	98.331206440906	55.6529823551425	185.866213468986
2L:6966420-6966570	423.252175427002	217.636472982669	70.1045799727975
2L:6967600-6967750	105.21035278461	62.1214814440544	190.862627908052
2L:6968100-6968250	351.223386180185	303.491017194264	40.2694574511781
2L:6971720-6971870	161.952233647391	6.79244455745977	208.392649555189
2L:7013260-7013410	31.3729604628062	18.2540441055453	130.150500033433
2L:7023900-7024050	188.29615329008	147.490107452828	204.128273964137
2L:7024400-7024550	212.663340629114	123.757044685287	62.3892052884849
2L:7027100-7027250	328.138603288704	25.3704341315529	477.741439934336
2L:7027460-7027610	252.670582874161	79.9617717032784	273.353646405112
2L:7032580-7032730	236.606341736825	11.8665313837704	422.38589490043
2L:7033100-7033250	177.884925127868	25.8651743450112	468.236636954879
2L:7038420-7038570	261.733973764517	8.26784318719804	404.805548835013
2L:7042260-7042410	67.9065114025885	50.0929773260101	146.313288250072
2L:7049260-7049410	202.698109639661	61.1408230277743	190.521770693185
2L:7049960-7050110	186.173102699193	61.7975359755065	230.171540177629
2L:7050500-7050650	237.093841358183	161.002832211247	194.964328199547
2L:7056200-7056350	106.390060827799	36.0943343647693	327.946139359505
2L:7065820-7065970	64.1134497046334	46.8992209651226	191.920017355183
2L:7080440-7080590	39.834190139589	490.431188107023	3.85768734215629
2L:7083740-7083890	44.4341218515917	103.038121523087	84.005420611366
2L:7084120-7084270	119.785361239649	65.2254294271685	167.456984290027
2L:7084620-7084770	85.0020228616121	118.917094949751	47.1869622534477
2L:7086340-7086490	184.527705976081	348.663058417601	2.65312921121682
2L:7086980-7087130	183.547783856576	679.8995804223	5.30625842243364
2L:7087580-7087730	72.7160747918574	512.220578063276	1.36723343049806
2L:7089680-7089830	32.8502279572516	615.096726852089	0
2L:7091580-7091730	20.600859459305	362.184605186657	4.02036264171488
2L:7136800-7136950	8.45630679999146	216.655814566389	3.93902499193558
2L:7150980-7151130	4.77298381746071	242.836112369312	4.02036264171488
2L:7155300-7155450	36.3921555293412	606.342965462069	9.40795871392781
2L:7157560-7157710	14.282371880574	370.029872516897	32.960771015762
2L:7182040-7182190	223.886361682165	35.2756486827632	198.00863904391
2L:7188120-7188270	212.658417752323	236.223284567399	35.6952378767581
2L:7204200-7204350	107.243356167238	37.8126920959185	151.391040338917
2L:7207800-7207950	98.6456539568052	344.083711804749	4.02036264171488
2L:7213140-7213290	147.538312109958	500.579361759644	7.79671233409188
2L:7213720-7213870	248.772705337573	584.472589138679	7.95938763365046
2L:7217940-7218090	196.69899245362	494.038698314231	27.4918372937698
2L:7219420-7219570	178.828267675566	72.3594634744489	337.175916158124
2L:7220020-7220170	54.0750595715636	47.7988930142657	197.292106811646
2L:7222980-7223130	64.815503880048	64.2447710108884	332.830202917292
2L:7240420-7240570	164.099898622234	192.743135043302	47.9848321354907
2L:7296280-7296430	58.9894387994655	618.029880090293	6.6734918529317
2L:7306920-7307070	4.17574548067921	418.098190664483	9.4892963637071
2L:7324980-7325130	55.1330637114767	477.008271726377	1.36723343049806
2L:7388180-7388330	147.942806834117	26.8458327612912	239.26965490819
2L:7410100-7410250	109.605575696138	365.360717526271	69.3725411247839
2L:7412280-7412430	77.7352698583923	59.4224652966252	304.784508690817
2L:7422440-7422590	251.749051267898	374.788835885296	5.22492077265435
2L:7423720-7423870	249.26020495893	27.6645184432973	229.780358544482
2L:7424580-7424730	201.33058086064	74.56373940842	116.086984095306
2L:7425020-7425170	160.097205247013	150.756028170216	42.124716780352
2L:7426960-7427110	110.329440812987	15.3032468460687	261.048545530629
2L:7427560-7427710	171.744412531387	90.6046855693578	390.106838314402
2L:7433520-7433670	170.974122089147	164.421903652272	92.0461458947958
2L:7437220-7437370	7.23017343141165	183.008715237002	21.1436960399553
2L:7473320-7473470	52.4978991152765	187.029979290532	8.04072528342975
2L:7486440-7486590	68.2891951853126	338.766665877028	5.30625842243364
2L:7495500-7495650	90.4306355290966	114.427556714672	286.553461427166
2L:7496340-7496490	24.635209529543	13.3419300135086	129.515305450948
2L:7570660-7570950	29.9006158451522	290.230073547893	2.65312921121682
2L:7573660-7573810	7.05219844916236	162.793354298896	0
2L:7576540-7576690	7.54462094731081	246.119677107973	13.4283213556427
2L:7675680-7675830	13.1244747788191	288.59270218388	0
2L:7678480-7678630	71.7628864905773	411.458896830661	14.87689243592
2L:7701580-7701730	89.4922158581904	105.656151303379	57.8808167480943
2L:7782920-7783070	56.3957766518646	23.2471445647189	200.514599571318
2L:7790480-7790630	63.447975101027	178.177587512102	22.1855788713362
2L:7795900-7796050	258.218780010653	29.4638625415835	70.0232423230182
2L:7799740-7799890	229.68077006773	45.1808632339735	258.980286483617
2L:7800100-7800250	175.040128854402	40.2687491419368	116.640841028011
2L:7809280-7809430	96.4030188969116	361.600056595425	33.8399785475843
2L:7809760-7809910	105.456564033685	124.899675835841	125.723449142822
2L:7810720-7810870	79.4538257251206	51.0736357422902	121.621748851327
2L:7811280-7811430	39.4465834800736	47.7179066471287	86.1046928898777
2L:7812920-7813070	132.753671977653	243.906579163365	60.777958908649
2L:7813360-7813510	85.0653362516457	186.859184545621	20.7370077910588
2L:7813740-7813890	112.121155823332	267.234710095221	6.6734918529317
2L:7814260-7814410	115.06584505864	188.001815696175	22.2669165211155
2L:7814800-7814950	185.424623198388	146.995367239369	64.3916333014674
2L:7821480-7821630	149.707788026236	68.257213053782	207.823286006734
2L:7827260-7827410	271.815985780455	43.3005327685503	164.982036994119
2L:7827680-7827830	133.953071528008	100.752859221979	99.5330142455204
2L:7828340-7828490	174.338074678987	3.27474272802443	145.840768967146
2L:7828940-7829090	285.68894006008	33.557290951614	199.523041158217
2L:7859840-7859990	70.0492535006403	325.181776762108	5.14358312287506
2L:7885440-7885590	160.579781991579	4.99310045917362	294.985368343743
2L:7886080-7886230	103.655003269757	56.1477225686007	169.556256568539
2L:7914440-7914590	110.989992539802	476.252928390235	10.4498415453087
2L:7914940-7915090	129.484689472864	393.583318528891	35.369887277641
2L:7956840-7956990	50.3551570172247	495.424288566196	15.7560999677423
2L:7957420-7957570	82.1473808345631	735.732179532989	2.65312921121682
2L:7960900-7961050	124.689894713969	309.033378202124	3.85768734215629
2L:7961860-7962010	292.704558937434	487.54373319341	11.9797502753653
2L:7973680-7973830	70.1906489110815	418.323505744621	7.79671233409188
2L:7976840-7976990	154.695326397754	28.2402450238925	377.948906123728
2L:7984140-7984290	40.8506918309027	41.2494075582169	102.186143456737
2L:7991680-7991830	214.408630314068	218.706939776723	115.842971145968
2L:7992820-7992970	393.293169068607	117.216381239874	475.789336339633
2L:7993300-7993450	523.423641637912	103.12792990086	576.720597247151
2L:7994040-7994190	219.296275723744	166.400864506105	194.948821583797
2L:7998840-7998990	67.4140889044401	36.0133479976323	221.836477526582
2L:8000900-8001050	272.264786395735	187.507075482717	6.5921542031524
2L:8001560-8001710	356.120877343444	431.234037890536	10.4498415453087
2L:8002140-8002290	335.598099904547	336.949677757469	23.4714746520549
2L:8004260-8004410	129.384796511022	11.8665313837704	221.576957961494
2L:8009380-8009530	171.010701660955	354.06109071246	53.3065971736743
2L:8029400-8029550	493.878975757258	71.9368876174913	390.025500664622
2L:8030200-8030350	368.516564128623	45.3428359682474	351.890133294486
2L:8030960-8031110	379.6833141027	15.797987059527	626.022338394861
2L:8031520-8031750	179.781455976846	59.4224652966252	501.604096219538
2L:8040960-8041110	122.296018490051	18.4970032069562	239.823511840895
2L:8042860-8043010	217.316739977568	66.052937119811	182.171201426388
2L:8043280-8043430	100.898134770281	53.8536382568564	325.04899719895
2L:8071580-8071730	187.367579372756	43.8674373385091	288.47455179037
2L:8072780-8072930	267.849871977042	25.8651743450112	826.130249717282
2L:8083280-8083430	241.291397780296	150.513069068805	364.454753734056
2L:8083700-8083850	272.527885709452	18.4970032069562	479.027335715055
2L:8084700-8084850	442.114787512413	167.381522922385	532.318426272979
2L:8085640-8085790	472.047060052582	318.641113316696	63.3497504700865
2L:8086820-8087030	394.645929217254	483.071838979604	30.5516547538831
2L:8087580-8087730	445.325379503961	602.034632253946	18.5719044785177
2L:8097520-8097770	343.934822235531	579.317515945231	18.4905668287384
2L:8126860-8127010	235.521603778687	13.5848891149195	461.466300836418
2L:8127560-8127710	432.724983918307	68.6709669001033	643.831190793865
2L:8128720-8128870	427.610818766722	332.792907001574	143.481977123546
2L:8129280-8129430	397.412643470313	259.695744212256	86.0078486243485
2L:8156940-8157090	151.121742130647	113.276103553482	383.48367087975
2L:8159660-8159810	379.917560163923	131.035407445569	378.161905841566
2L:8162400-8162550	77.8766652688335	210.91619278171	176.686761088646
2L:8164140-8164290	180.000933407695	311.10214743373	132.640953945091
2L:8171660-8171810	248.772705337573	596.752874368771	5.38759607221293
2L:8196960-8197110	107.211699472221	38.3884186765137	303.808456893466
2L:8198880-8199030	158.13243813121	65.5581969063528	396.276797652908
2L:8205060-8205210	55.1696432832848	164.421903652272	52.4932206758814
2L:8211200-8211350	344.410356669037	82.9037469521186	359.42732606349
2L:8212920-8213070	336.107410467338	73.6640673592769	515.520443473856
2L:8218400-8218550	547.105662866175	85.6115851101842	372.561310051515
2L:8220580-8220730	208.251229652943	88.3915876247504	235.706304933651
2L:8229640-8229790	210.515675654271	256.250206739321	14.4702041870236
2L:8230640-8230790	279.47034544319	354.879776394466	23.7968252511721
2L:8231060-8231210	411.25606048919	483.791894273201	33.8399785475843
2L:8239860-8240010	54.6406412133283	25.7032016107372	307.437637902034
2L:8240080-8240230	15.1940577332547	49.5172507454149	9.24528341436922
2L:8277700-8277850	38.6347905892347	298.740875836502	31.4308622857054
2L:8299560-8299710	158.966041963483	485.114142179301	25.0827210318909
2L:8300400-8300550	388.517381808624	226.390234372689	346.030017939347
2L:8302860-8303010	162.759103661439	10.2291600197581	306.980625234858
2L:8305520-8305670	170.1672520751	58.9277250831669	309.455572530766
2L:8308220-8308370	293.73090638233	44.6051366533783	344.906797458187
2L:8311320-8311470	297.153249485413	47.3851391679445	474.030921275988
2L:8320300-8320450	229.744083457764	58.1900257682978	331.819333317411
2L:8326360-8326510	214.586605296317	844.825046298667	16.1627882166388
2L:8342460-8342610	179.467008460947	293.010076062459	99.0449883468446
2L:8343220-8343370	216.037138972537	566.389339778044	163.289452964503
2L:8346440-8346590	52.1517949043605	680.790430460807	25.4894092807873
2L:8362340-8362490	184.963857395256	145.843914078179	229.292332645807
2L:8364680-8364830	441.983237855555	91.0906037721796	336.184357745023
2L:8365720-8365870	204.945667576345	103.703656481456	216.483699256899
2L:8366420-8366570	384.853750333259	15.1412741117948	476.521375187647
2L:8370380-8370530	69.766462679758	158.205185675408	75.4108383952311
2L:8374380-8374530	212.512099465091	82.3368423821598	401.598562691091
2L:8376900-8377050	271.799097715812	61.7077275977332	495.53478571759
2L:8381600-8381750	343.096295526467	38.5503914107876	449.502057176803
2L:8382780-8382930	274.195093373999	26.1081334464221	581.620167420689
2L:8384000-8384150	276.861914665216	8.26784318719804	354.086249838526
2L:8384340-8384490	57.7316487358688	10.1481736526212	97.515079616788
2L:8385680-8385830	434.726330605917	91.342384884227	170.663970433949
2L:8389580-8389730	36.3921555293412	167.129741810338	4.02036264171488
2L:8400260-8400410	186.723915710584	157.458664349902	312.906571624026
2L:8403460-8403610	194.938934138292	48.7795514305458	329.429528242312
2L:8411640-8411790	269.258903204662	365.288553169771	163.208115314724
2L:8415180-8415330	195.321617921017	126.528225189217	366.050493498142
2L:8415680-8415830	155.350955247778	96.0027178642163	248.352263023
2L:8416400-8416550	388.429454034634	188.001815696175	310.024936079221
2L:8416960-8417110	437.312266434205	447.796190296841	120.432697336138
2L:8418360-8418510	291.887843169804	673.269108599114	17.1233333982404
2L:8419620-8419770	292.548394896619	316.662152462863	130.882538881446
2L:8421220-8421370	128.96553315649	207.650272064322	34.572017395598
2L:8421460-8421610	198.444282138574	265.417721975662	67.1261001624635
2L:8424080-8424230	308.081514529729	630.706275145433	17.286008697799
2L:8426240-8426390	454.761608423458	427.589651369372	89.8655359665048
2L:8433700-8433850	83.3151236899006	260.829553352173	67.7768013606978
2L:8437300-8437450	276.228096756626	25.127475030142	721.682158682475
2L:8438120-8438270	267.896297302433	68.5899805329663	429.318906318449
2L:8449480-8449630	99.5939193812939	216.062443964521	227.518410966412
2L:8462180-8462330	360.250197498732	566.848791948957	27.817187892887
2L:8463900-8464050	130.793827738642	238.733861948645	265.475596421241
2L:8464420-8464570	190.621793247172	88.6345467261613	298.339523171473
2L:8485660-8485810	3.9661138034131	90.0289589887626	5.14358312287506
2L:8488860-8489010	158.536932855369	28.6451768595774	252.372625664715
2L:8511840-8511990	161.067281612936	61.4647684963222	394.289876255675
2L:8514900-8515050	154.480771843696	46.8182345979857	399.549614830859
2L:8517420-8517570	371.168616789466	40.1067764076629	560.770808748351
2L:8528560-8528710	193.325194110197	172.284815003785	332.911540567071
2L:8529040-8529190	34.4273884135387	605.011895545332	11.7357373260275
2L:8535760-8535910	130.05519399142	294.395666314424	24.9200457323323
2L:8543240-8543390	18.7043286103274	396.453129421231	15.5934246681838
2L:8619820-8619970	26.2489495576382	253.23606713398	10.4498415453087
2L:8685880-8686030	100.820052749874	16.69765910867	329.410217055532
2L:8686140-8686290	127.734476911118	15.0602877446578	306.949612003358
2L:8690560-8690710	438.587628570698	187.686692238264	596.566695461668
2L:8691220-8691370	240.284741842565	355.122735495877	372.00745311881
2L:8692500-8692650	296.04670058584	1179.29220097821	27.6545125933284
2L:8694540-8694690	374.888519343805	1087.4727199018	27.5731749435491
2L:8700020-8700170	352.768889941455	840.048438908995	41.3268468983089
2L:8700780-8700930	544.119471182267	1340.60133463673	60.3054396257231
2L:8701240-8701390	551.522696719137	1199.28224683618	35.7765755265374
2L:8702260-8702410	605.395166924495	1086.56422584202	25.3267339812287
2L:8708560-8708710	207.812274791246	292.605144226774	422.579583431488
2L:8709040-8709190	280.937767184053	106.159713527474	642.382619713588
2L:8709540-8709690	499.278051163995	110.415114671778	466.819079106102
2L:8734460-8734610	229.461292636882	827.965414455723	91.0856007131942
2L:8735720-8735870	100.998027732123	233.254843286649	116.168321745085
2L:8740600-8740750	169.150750383786	109.506620611999	313.785779155849
2L:8825420-8825570	12.3176047647715	713.168213947912	48.2443517005785
2L:8830980-8831130	64.537635935957	956.778901946048	9.08260811481064
2L:8832980-8833130	50.0772890731337	903.833757748971	22.429591820674
2L:8850260-8850410	44.6339077752752	932.973674822006	9.24528341436922
2L:8943240-8943390	167.212717086209	142.650157717292	255.25426120952
2L:8948880-8949030	323.170756424351	551.806148225572	51.2073248951626
2L:8949820-8949970	288.823569465489	446.635915125014	92.6968470930301
2L:8950160-8950310	166.505740034003	175.235612263262	152.676936119636
2L:8957800-8957950	283.436459246603	336.958499768105	405.099886202631
2L:8958340-8958490	29.413116223795	150.180301589621	71.9443326862214
2L:8959000-8959150	172.902309633141	585.921521736508	167.14714030666
2L:8964400-8964550	355.947825237986	727.770637793066	182.887733658652
2L:8965160-8965310	641.855558720661	352.918459561906	319.564556861208
2L:8966900-8967050	322.536938515761	604.499511310601	101.128754009606
2L:8967400-8967550	290.86429916743	479.52767111826	178.232176434453
2L:8987920-8988070	302.370111041362	302.195235320073	53.8604541063794
2L:8989160-8989310	112.681814588305	221.7299013927	210.395077568172
2L:8997440-8997590	169.747988720567	22.6714179841237	222.684671826904
2L:9125720-9125870	43.763724371194	119.168876061798	122.125281365753
2L:9143300-9143450	324.07751940024	350.543388883025	24.838708082553
2L:9158480-9158630	31.126749213732	356.930901604799	9.32662106414852
2L:9166680-9166830	121.603810068219	41.0064484568059	211.127116416185
2L:9175320-9175470	86.4061312124412	199.292620499351	7.71537468431259
2L:9176160-9176310	64.7789243082399	36.5080882110906	149.861131608861
2L:9176800-9176950	107.709044847161	54.9962694074103	342.954693863484
2L:9178600-9178750	199.083022923955	495.406644544924	30.3076418045452
2L:9179320-9179470	147.6382050718	429.596666526524	22.2669165211155
2L:9180700-9180850	109.564073247539	563.177939395884	13.1843084063048
2L:9182840-9182990	164.204714460867	585.210288453548	7.95938763365046
2L:9183320-9183470	154.202903899605	545.265484780159	7.87804998387117
2L:9184280-9184430	172.205178334518	561.135636196187	11.6543996762482
2L:9184880-9185030	128.902219766456	575.116635136155	3.93902499193558
2L:9203500-9203650	76.1166069535058	315.114589476624	11.9797502753653
2L:9229800-9229950	120.204624594182	351.272266187257	5.22492077265435
2L:9231220-9231370	317.181484991893	687.84347814095	7.79671233409188
2L:9231720-9231870	236.784316719075	709.120483862473	7.79671233409188
2L:9237700-9237850	229.051875035932	509.810219341849	30.7956677032209
2L:9238160-9238310	260.283440088297	498.114482702989	52.9812465745571
2L:9253100-9253250	170.744798904716	24.3897757152729	467.047585439689
2L:9330660-9330810	88.8900546446176	20.0533882038314	255.25426120952
2L:9387140-9387290	221.344047736746	391.298056227783	44.2084824431137
2L:9387540-9387690	280.979269632652	136.766207219611	255.26976782527
2L:9388180-9388330	270.667934432283	128.498364032413	198.969184225512
2L:9431040-9431190	86.8570512619902	27.7455048104343	304.4901713232
2L:9449720-9449870	27.3751899643763	314.295903794618	67.53278841136
2L:9494000-9494150	340.853660466573	43.8674373385091	535.897282863268
2L:9494720-9494870	168.234141654314	232.687938716691	250.257846770453
2L:9495400-9495550	69.8712785183911	114.499721071172	260.9517012651
2L:9497600-9497750	391.671702721198	733.681054322656	37.1438089570355
2L:9498520-9498670	243.365903611523	730.397489583995	22.2669165211155
2L:9501400-9501550	216.875665681602	727.113924845334	13.1029707565255
2L:9502600-9502750	361.276544943629	587.081796908335	10.2871662457501
2L:9502980-9503130	245.859672797282	384.280296590185	6.75482950271099
2L:9521060-9521210	11.1597076630166	43.5434918699612	3.85768734215629
2L:9521360-9521510	21.6855974174436	234.901036661298	47.1211312194183
2L:9567560-9567710	65.0982947009303	413.483556009085	16.0001129170802
2L:9568420-9568570	203.804658539234	792.024230814591	13.4283213556427
2L:9569280-9569430	334.939667612	443.523145131264	211.208454065965
2L:9569700-9569850	358.297395570782	345.316151333076	177.581475236218
2L:9576680-9576830	163.890266944968	19.2347025218253	308.657702648723
2L:9613240-9613390	417.416264592837	108.76892129713	209.922558285246
2L:9613900-9614050	503.366552878937	60.2411509786313	447.352460480012
2L:9616740-9616890	100.044839430843	45.1808632339735	256.40849492218
2L:9633800-9633950	21.900151971501	579.569297057279	7.71537468431259
2L:9657460-9657610	14.6333989682813	143.801610878482	14.5515418368029
2L:9671320-9671470	55.2012999783016	305.776279495372	10.6125168448673
2L:9699200-9699350	177.324266362895	79.1430860212723	234.923941667357
2L:9699740-9699890	125.874525633949	114.742680172583	247.22904254184
2L:9700440-9700590	191.952742454385	65.6391832734897	303.254599960761
2L:9703100-9703250	486.141611197324	1264.42668989621	21.1436960399553
2L:9703880-9704030	328.928585238108	597.976491886461	37.6976658897406
2L:9705940-9706090	112.094422005106	281.872421982921	115.924308795747
2L:9711120-9711270	216.236924896221	46.0805352831165	577.665635813003
2L:9735960-9736110	257.594807855646	547.452116692857	27.9798631924455
2L:9736500-9736650	244.638462305493	416.200216177787	356.510872716155
2L:9758180-9758330	65.7271897327286	195.936891404189	56.7575962669341
2L:9758580-9758730	389.460724356322	37.8126920959185	698.22619064617
2L:9759000-9759150	141.765714665827	52.8729798405763	291.158694233086
2L:9763280-9763430	193.985745837012	64.0018119094775	428.164672605789
2L:9779880-9780030	168.863036686112	716.812600469076	12.0610879251446
2L:9782340-9782490	73.3449698236557	24.3897757152729	87.4719263203758
2L:9790660-9790810	260.834253099688	24.5517484495468	448.053486096525
2L:9793040-9793190	115.726396785455	34.618935735031	409.069924426066
2L:9887920-9888070	179.079401801431	36.2563070990432	376.841192258318
2L:9890700-9890850	256.422142123517	15.9599597938009	660.141147694312
2L:9893400-9893550	195.458090454666	71.7837368938537	414.229014164691
2L:9895200-9895350	263.033266276713	62.2024678111914	214.953790526842
2L:9897440-9897590	266.304368215772	27.8264911775713	230.806734760113
2L:9907460-9907610	306.808955835758	305.695293128235	205.98353329331
2L:9907960-9908110	424.163861279682	162.388422463212	515.392585976827
2L:9908540-9908690	279.753136264073	60.6460828143161	224.474100122049
2L:9911960-9912110	144.437458833835	119.510465551619	582.758894517599
2L:9912680-9912830	175.286340103476	154.282552010287	391.996915446105
2L:9915120-9915270	197.662026508483	241.441700106711	111.350089221327
2L:9918060-9918210	252.582655100171	68.176226686645	430.798490630226
2L:9918680-9918830	260.817365035045	64.9014839586206	431.387165365461
2L:9921580-9921730	270.170589057343	115.237420386042	340.169902584208
2L:9938100-9938250	330.878583723537	24.146816613862	724.741976142588
2L:9938740-9938890	298.861959598558	22.5094452498498	726.647559890041
2L:9947460-9947610	176.75868472113	565.947531628404	117.063035892657
2L:9954080-9954230	139.952188714048	36.9130200467754	464.429274031002
2L:9957180-9957330	234.385517618366	53.8536382568564	362.258637190015
2L:9963660-9963810	214.801159850375	61.3027957620483	432.216048479004
2L:9967100-9967250	571.694447070327	23.7330627675407	436.07373582116
2L:10002460-10002610	219.920247878751	36.7510473125015	287.076305128372
2L:10003680-10003830	96.790625556427	136.019685894106	194.069614051974
2L:10004100-10004250	370.9589851122	39.6120361942046	698.520528013787
2L:10004640-10004790	301.984623816116	82.3456643927962	503.866043797608
2L:10009360-10009510	176.968316398396	100.501078109932	423.799648178177
2L:10009940-10010090	190.212375646222	98.9623371343292	567.118950002165
2L:10056840-10056990	258.969378945727	86.097503313006	284.372851498875
2L:10057400-10057550	392.691007855034	50.5067311723313	509.807496802526
2L:10060480-10060630	276.898494237024	410.226457302333	19.9391379090158
2L:10143400-10143550	50.1089457681505	294.008378500012	16.0001129170802
2L:10201000-10201150	362.524489253643	7.53014387232891	530.300491644247
2L:10204280-10204430	275.83344778605	47.3041528008075	271.010361177262
2L:10204760-10204910	477.290655426757	63.1831262274714	288.819213576267
2L:10206860-10207010	270.862797479175	38.7933505121985	456.938601109248
2L:10209000-10209150	93.207195535738	335.977841351825	21.1436960399553
2L:10211120-10211270	62.2584213042553	36.8320336796384	123.232995231163
2L:10220080-10220230	422.776640993496	183.431291093959	402.071081974017
2L:10220880-10221030	184.97862602563	57.0473946177438	356.154508885538
2L:10221220-10221370	251.429680875208	49.4362643782779	410.518495506343
2L:10222580-10222730	186.178025575984	96.6682528225849	241.647757938569
2L:10226440-10226590	393.456375420483	67.9332675852341	656.496460069994
2L:10226720-10226870	152.730559281951	87.5729019427443	176.849436388205
2L:10227480-10227630	448.762491237417	387.35777854139	93.8858986082197
2L:10230720-10230870	223.13576274709	228.198400481612	386.462150690083
2L:10231680-10231830	230.241428832704	48.6175786962718	267.559362084002
2L:10232340-10232490	257.465377633056	64.4155657557988	416.800805726128
2L:10239300-10239450	305.729140754411	21.8527323021176	281.053514473674
2L:10239720-10239870	511.084225931706	34.780908469305	525.679752222577
2L:10246680-10246830	285.223251380157	65.8821423749007	468.790493887584
2L:10249880-10250030	376.706968172375	46.2425080173905	420.495817768726
2L:10250680-10250830	305.141748171212	135.128835855599	319.727232160767
2L:10255820-10255970	259.193779253367	78.4863730735402	328.906684541106
2L:10260900-10261050	236.874363927334	88.9584921947092	319.498725827179
2L:10263520-10263670	253.745475078717	45.8375761817056	414.132169899162
2L:10264200-10264350	333.282305701037	37.5697329945076	361.119910093105
2L:10265220-10265370	142.875067007922	90.6856719364948	257.078507307194
2L:10266560-10266710	201.367160432448	106.645631730296	198.969184225512
2L:10268800-10268950	143.074852931606	59.0896978174409	343.946252276585
2L:10269940-10270090	133.004806103519	93.9604146645192	330.192580321825
2L:10277060-10277210	123.531997612214	40.2687491419368	502.142446536493
2L:10277500-10277650	45.1361760270063	69.8135980506572	212.447829999434
2L:10278780-10278930	58.046096251768	47.3851391679445	171.868528564888
2L:10291600-10291750	554.26267715397	66.3768825883589	377.445373609302
2L:10292240-10292390	146.270676292779	64.9824703257576	227.258891401324
2L:10299480-10299630	378.827899328993	55.4100232537316	492.556305907257
2L:10303500-10303650	344.878164783228	41.0874348239429	867.782447214708
2L:10303880-10304030	146.443728398237	97.1541710254067	252.113106099627
2L:10306740-10306890	149.398263387128	66.7818144240437	226.949047417957
2L:10311280-10311430	288.706788439004	64.5775384900727	263.360817526979
2L:10311840-10311990	594.998707392657	18.2540441055453	631.963791399779
2L:10314360-10314510	161.286759043785	18.4970032069562	327.539451110608
2L:10314700-10314850	141.219824531227	34.3759766336201	335.564669778288
2L:10327880-10328030	103.52837648969	73.9880128278248	178.232176434453
2L:10331420-10331570	94.7259654787828	84.954872162452	226.949047417957
2L:10333700-10333850	529.91025844531	50.5788955288319	365.856804967083
2L:10335100-10335250	368.565108888283	65.971950752674	287.107318359872
2L:10339380-10339530	189.978129585	50.8218546302428	326.675750194536
2L:10341500-10341650	94.3017792474593	54.0156109911303	190.603108342965
2L:10342540-10342690	146.416994580012	44.2811911848304	423.265102432252
2L:10356720-10356870	104.193851093297	69.8135980506572	252.682469648082
2L:10362720-10362870	121.467337534569	32.7386052696079	249.119119673543
2L:10366640-10366790	259.293672215209	68.4280077986923	390.970539230474
2L:10375720-10375870	253.567500096468	147.319312707917	429.415750583978
2L:10385740-10385890	288.124318732596	57.8660802997499	441.104968062756
2L:10386600-10386750	298.713521877057	33.476304584477	373.750361566705
2L:10388240-10388390	339.527634136151	16.859631842944	433.82729485884
2L:10396720-10396870	255.127772488112	62.1214814440544	151.456871372947
2L:10397100-10397250	358.305121890095	16.859631842944	533.085282923522
2L:10403900-10404050	277.893184986903	64.4067437451624	392.403603695002
2L:10405020-10405170	205.679378446777	35.4376214170371	376.58167269323
2L:10408220-10408370	291.290604833022	25.4514204986899	160.864830086875
2L:10413380-10413530	181.007589345426	36.0943343647693	381.856917884164
2L:10413880-10414030	80.7531182373166	46.4854671188014	258.232741019854
2L:10414500-10414650	181.263646348083	144.791091305398	208.183454408381
2L:10419120-10419270	80.3605887010099	60.5650964471792	266.273466303284
2L:10422760-10422910	225.81947210295	53.6916655225824	470.254571583611
2L:10423240-10423390	262.66254768184	81.9319105464749	401.354549741753
2L:10424020-10424310	532.560191671884	242.116057075715	264.43371358986
2L:10426580-10426730	106.687620279056	3.27474272802443	118.821450956302
2L:10426820-10426970	222.608880111403	7.61113023946588	263.066480159362
2L:10428700-10428850	111.282629114267	195.361164823594	216.890387505795
2L:10430940-10431090	152.306373050628	56.8044355163329	380.520697685165
2L:10435740-10435890	150.561083365674	134.058369061546	195.73118485009
2L:10437500-10437650	216.27842734482	117.036764484328	198.268158608998
2L:10439260-10439410	205.935435449434	127.517705616133	241.891770887907
2L:10442480-10442630	16.949193171791	486.508554441903	10.6125168448673
2L:10457520-10457670	54.6089845183114	414.05928258968	43.5732878606293
2L:10468560-10468710	13.7899493824256	228.099770093202	2.65312921121682
2L:10483240-10483390	166.232794966703	46.3234943845275	326.17221768011
2L:10488700-10488850	204.065638418682	26.9268191284282	383.987203394175
2L:10499320-10499470	267.728168073766	551.32023002275	32.6354204166449
2L:10500420-10500570	286.122972044986	286.532754962911	19.6137873098986
2L:10503780-10503930	342.404087104635	505.815421320228	17.2046710480197
2L:10506760-10506910	53.0269011852331	20.0533882038314	187.640135148381
2L:10516560-10516710	198.015173030459	103.703656481456	454.610822497148
2L:10517120-10517270	298.635439856649	75.463411457563	545.777760860122
2L:10529220-10529370	153.710481401457	625.568845973258	47.1211312194183
2L:10728880-10729030	55.206222855093	28.8071495938513	128.457916003818
2L:10732380-10732530	258.874408860677	58.84673871603	362.452325721073
2L:10737240-10737390	217.731080455309	42.068093240223	442.762734289842
2L:10743900-10744050	129.599351065079	210.673233680299	291.193512035616
2L:10746220-10746370	260.729437261055	482.666907143919	35.141380944053
2L:10767880-10768030	232.840013857096	82.2558560150228	440.516293327521
2L:10769920-10770070	170.084247177901	120.968220160084	321.435322806132
2L:10842480-10842630	201.147683001599	49.9221825810998	329.445034858062
2L:10850320-10850470	430.777104867147	68.3470214315554	771.847600746257
2L:10850760-10850910	176.056630545716	24.3897757152729	374.401062764939
2L:10858040-10858190	67.7967726871642	20.0533882038314	402.950289505839
2L:10858420-10858570	206.208380516733	26.0271470792851	386.756488057701
2L:10967880-10968030	227.574607541487	39.5310498270677	527.988219647897
2L:10970240-10970390	390.506763308383	36.8320336796384	599.266344520134
2L:10972000-10972150	399.067885947008	498.843360007222	41.4740155821176
2L:10972380-10972530	417.574548067921	452.852633101879	90.1250555315926
2L:10975120-10975270	420.046506312245	41.8251341388121	1103.3570900803
2L:10976320-10976470	166.12797912807	38.1366375644664	224.946619404975
2L:10977100-10977250	331.324580896294	25.9461607121481	853.637593626802
2L:10986200-10986350	5.93088091921559	244.383675355551	6.51081655337311
2L:10987720-10987870	86.1184175147675	113.84300812344	218.811477868998
2L:10989320-10989470	116.574769248102	222.449956686296	162.232063517373
2L:11004060-11004210	264.800366903101	34.618935735031	210.003895935025
2L:11004740-11004890	184.371541935266	52.2972532599811	424.190829811324
2L:11011080-11011230	280.035927084955	66.7818144240437	347.544420053654
2L:11057380-11057530	19.7574098734493	225.157794844362	89.4743543333583
2L:11066620-11066770	222.828357542251	402.102942828137	113.840543132985
2L:11067000-11067150	55.8351178868913	395.796416473499	36.8997960076976
2L:11091320-11091470	183.39161981576	56.7956135056965	428.765049385744
2L:11094140-11094290	69.2008810379933	155.587155895115	13.2656460560841
2L:11100740-11100890	275.043465836646	81.5991430672906	541.904566902215
2L:11106660-11106810	257.092539603915	52.9539662077133	419.031740072699
2L:11107040-11107190	513.487947909206	63.3539209723818	794.765218465606
2L:11120280-11120430	154.339376433255	45.8375761817056	452.383692721608
2L:11123560-11123710	199.806888040804	94.527319234478	470.808428516317
2L:11130640-11130790	197.842120925001	85.8545442115951	381.481242866767
2L:11155720-11155870	33.8983863435821	339.49554318126	62.0638546893677
2L:11178920-11179070	158.164094826227	15.8789734266639	296.43393942402
2L:11262760-11262910	18.9871194312098	72.7555732994974	5.22492077265435
2L:11268960-11269110	111.974837536099	163.693026348039	235.005279317137
2L:11269600-11269750	134.079698308075	174.084159102072	237.333057929236
2L:11277940-11278090	162.968735338705	73.4122862472296	382.798151878986
2L:11280220-11280370	135.032886609355	89.8669862544887	366.31001306323
2L:11282060-11282210	248.192355065434	43.7864509713722	311.489013775249
2L:11499020-11499170	141.953535401659	69.3276798478354	208.392649555189
2L:11517060-11517210	170.508433409224	62.3644405454653	267.346362366164
2L:11518480-11518630	378.515571247362	540.524165433033	232.042306122553
2L:11526760-11526910	207.748961401212	636.859650776433	32.5540827668656
2L:11527840-11527990	230.602301673994	98.2158158088237	145.987937650954
2L:11528140-11528290	25.4470024203819	145.528790620268	31.5121999354847
2L:11806960-11807110	209.021520095183	43.5434918699612	148.641066862171
2L:11807760-11807910	304.697870432724	14.0796293283778	166.674621023734
2L:11807980-11808130	50.4648957326491	65.7201696406267	86.6585498225829
2L:11808820-11808970	263.181703998214	105.503000579742	482.900529672961
2L:11813260-11813410	75.8703957044316	20.7910875187006	243.452692849463
2L:11813480-11813630	20.878727403396	0	29.5097719225022
2L:11813880-11814030	97.7339681041245	47.3851391679445	36.6557830583597
2L:11829400-11829550	96.9904114801105	22.7524043512607	358.400949847859
2L:11849920-11850070	83.875782454874	243.735784418455	138.923264164876
2L:11961040-11961190	22.2145994874002	440.751964627334	3.93902499193558
2L:11961360-11961510	37.3770005256381	619.757059832079	8.12206293320904
2L:11988120-11988270	258.669700060202	74.8876848769678	428.881204838053
2L:11989800-11989950	392.619968145687	29.8776163879047	828.946054228058
2L:11990820-11990970	291.217445689406	47.5559339128548	697.772982550024
2L:12002240-12002390	221.592378420089	127.751842706908	521.136545879657
2L:12020880-12021030	97.3463614446091	57.785093932613	493.482033286328
2L:12027360-12027510	92.4685617885153	601.24241260385	57.001609216272
2L:12038420-12038570	264.118004234852	49.5172507454149	483.489204408196
2L:12040640-12040790	222.167805815436	79.5480178569572	342.629343264366
2L:12044720-12044870	308.169442303719	584.292972383132	105.377622984909
2L:12045080-12045230	361.359549840828	408.508099571184	328.062294811814
2L:12046180-12046330	410.032730563132	82.4266507599331	241.597433520289
2L:12048900-12049050	142.891955072565	183.413647072687	454.823822214986
2L:12054800-12054950	190.56340273393	141.030430374552	132.381434380003
2L:12054960-12055110	308.963663121662	128.993104245872	270.537841894336
2L:12055420-12055570	440.281570053469	139.968785591135	588.491152375708
2L:12055940-12056090	203.777924721008	211.89685119799	449.308368645744
2L:12063120-12063270	115.777744987637	77.7574957693074	481.339607711405
2L:12093700-12093850	182.548170229905	42.8867789222291	389.765981099535
2L:12096480-12096630	322.08321502369	39.2880907256568	930.156145887443
2L:12097800-12097950	208.031752222095	58.765752348893	444.342967438178
2L:12104060-12104210	613.383665610294	35.3566350499002	746.830710748395
2L:12109000-12109150	240.589343604881	61.3837821291853	394.111694340367
2L:12172900-12173050	149.870994378111	21.7717459349806	225.988502236356
2L:12207660-12207810	89.4141338377829	109.344647877725	168.189023138041
2L:12366060-12366210	69.6616468411249	432.81688891932	13.1843084063048
2L:12404600-12404750	342.357661779244	201.334923699048	28.8590707242679
2L:12405220-12405370	394.807016134861	613.684670568215	23.7154876013928
2L:12421360-12421510	418.430646849881	387.410710605209	129.987824733874
2L:12421860-12422010	89.6385341454229	74.0778212055981	51.6140131440591
2L:12423260-12423410	249.98195064151	337.858171817248	169.230905969421
2L:12424700-12424850	54.5407482514865	327.952957266038	7.95938763365046
2L:12427540-12427690	260.383333050139	14.1606156955147	558.52436778603
2L:12433360-12433510	383.35959477417	176.144106323041	389.831812133564
2L:12433940-12434090	238.860941984571	93.627647185335	292.657589731643
2L:12434380-12434530	246.788246714605	59.989369866584	316.225908649227
2L:12434720-12434870	402.663281155548	20.8720738858375	817.128979252251
2L:12435540-12435690	562.353188235881	103.05576554436	837.474805410163
2L:12436380-12436530	331.397740039911	122.86619464678	560.80182197985
2L:12437100-12437250	361.978599119043	252.371683127383	344.693797740348
2L:12437380-12437530	238.754006711668	209.449616162608	69.128528175446
2L:12456280-12456430	130.179701337218	366.413540299052	11.5730620264689
2L:12457320-12457470	139.396452825866	411.450074820024	19.7764626094572
2L:12461340-12461490	123.919604271729	151.169782016537	108.844128693919
2L:12467700-12467850	240.540798845222	675.895960390043	14.3888665372443
2L:12474560-12474710	576.477276641371	832.373966323665	13.2656460560841
2L:12475360-12475510	341.56556039557	590.50086834936	3.85768734215629
2L:12483080-12483230	245.508645709575	339.099433356212	180.90081226142
2L:12483640-12483790	263.961840194036	527.676975632982	196.738249878941
2L:12484300-12484450	189.814923233124	457.278828991094	41.8807038310141
2L:12492320-12492470	201.959475892438	488.72165238651	62.6990492718522
2L:12493700-12493850	234.604995049215	623.419090374515	50.8006366462661
2L:12495380-12495530	247.683044502643	527.335386143162	9.16394576458993
2L:12504720-12504870	243.631806367762	507.20983358283	84.4121088602625
2L:12507740-12507890	49.6214461467933	539.138575181068	23.8781629009514
2L:12514100-12514250	219.898436937317	163.045135410944	4.02036264171488
2L:12515020-12515170	412.972496921649	440.832950994471	3.93902499193558
2L:12521240-12521390	136.5516565524	799.716347421194	7.71537468431259
2L:12529680-12529830	289.135897547119	570.554932544575	6.5921542031524
2L:12531280-12531430	379.508142562973	860.380074256783	9.24528341436922
2L:12534480-12534630	216.00548227752	537.73534090783	5.30625842243364
2L:12535460-12535610	216.858777616959	653.63829625224	7.79671233409188
2L:12540420-12540570	70.5367531219975	605.668608493064	41.9620414807934
2L:12543280-12543430	133.14620151396	548.476885162319	18.5719044785177
2L:12544060-12544210	246.288781905397	618.290483212977	44.2084824431137
2L:12545780-12545930	233.188921510534	45.8375761817056	498.563589946204
2L:12546200-12546350	359.594568648709	16.778645475807	533.065971736743
2L:12546580-12546730	133.350910314435	16.6166727415331	165.210543327707
2L:12618040-12618190	3.12266421755738	287.620865778237	16.9606580986818
2L:12692420-12692570	495.522253046101	34.3759766336201	553.136771713817
2L:12692880-12693030	477.175993834541	9.90521455121026	763.644200163268
2L:12694960-12695110	258.408720180754	143.162541952023	506.325484477766
2L:12704480-12704630	230.975139703135	47.9608657485397	429.400243968228
2L:12707720-12707870	499.763431351083	69.3276798478354	581.736322872997
2L:12712460-12712610	217.263272341117	157.872418196223	524.912895572034
2L:12719300-12719450	424.556390815989	312.406751318558	259.940831665219
2L:12722180-12722330	332.151142417507	66.5476773332692	467.438767072836
2L:12822760-12822910	114.358868006434	294.080542856512	133.87652530753
2L:12823480-12823630	171.07893792778	629.563643994879	14.307528887465
2L:12823940-12824090	283.117088853913	593.145364161562	22.3482541708947
2L:12837640-12837790	38.0058955574364	396.470773442504	0
2L:12974200-12974350	100.856632321682	95.8407451299423	175.025190290531
2L:12974960-12975110	244.994412269992	62.4542489232387	427.056958740379
2L:13000600-13000750	257.952877254413	86.5922435264643	355.275301353716
2L:13019120-13019270	238.907367309961	138.889496786445	372.495479017486
2L:13041260-13041410	133.78001942255	713.303720650277	11.898412625586
2L:13060220-13060370	28.4965074943231	48.4556059619979	129.530812066698
2L:13066940-13067090	225.431865443435	810.70967278773	15.8374376175216
2L:13068420-13068570	238.31012897318	683.255309517461	21.1436960399553
2L:13069060-13069210	307.274644515681	948.690675514396	7.87804998387117
2L:13071800-13071950	696.569359077605	510.007480118669	206.359208310707
2L:13073200-13073350	529.512806032212	496.56691971675	229.179981764528
2L:13074160-13074310	492.035912544732	371.091517300314	61.8198417400299
2L:13074820-13074970	343.291158573359	409.957032169013	34.1653291467015
2L:13079440-13079590	157.917883577153	872.174441284053	13.3469837058634
2L:13082940-13083090	426.469809729609	602.798797600725	11.8170749758068
2L:13083560-13083710	315.03382001705	666.314691307381	5.22492077265435
2L:13085240-13085390	233.013065962554	598.156108642008	6.75482950271099
2L:13105020-13105170	160.301914047488	502.045938378746	11.898412625586
2L:13113700-13113850	50.7793432485482	487.552555204047	2.65312921121682
2L:13165460-13165610	123.054343744439	92.485016034781	87.212406755288
2L:13165740-13165890	246.890943118969	23.2471445647189	462.229352915932
2L:13176880-13177030	128.200165591041	179.65298614184	207.741948356955
2L:13179120-13179270	212.877895183172	71.2889966803955	388.088903685669
2L:13182580-13182730	114.651504580899	142.497006993654	395.96695366954
2L:13190620-13190770	189.788189414899	465.888261668112	191.644991174346
2L:13191940-13192090	362.339471960333	55.9857498343268	416.510272929541
2L:13203800-13203950	352.227922683647	62.7781943917866	420.220791587889
2L:13205340-13205490	753.464600538679	565.183366281626	87.2279133710379
2L:13206260-13206410	433.773142304637	395.724252116998	48.3915203843872
2L:13207740-13207890	417.803871252352	338.865296265437	84.4121088602625
2L:13211820-13211970	92.80974312264	276.564198065836	7.71537468431259
2L:13219840-13219990	395.789057688635	24.3087893481359	797.030970614706
2L:13222480-13222630	247.268704024902	85.6925714773212	411.122676857328
2L:13286620-13286770	179.996010530903	52.6300207391654	420.139453938109
2L:13289940-13290090	235.648230558754	162.388422463212	290.933992470528
2L:13290700-13290850	31.8288033891466	243.519291348953	71.7816573866628
2L:13296360-13296510	229.853822173188	151.016631292899	376.56616607748
2L:13296720-13296870	560.607898550927	111.557745822332	747.531736364909
2L:13366220-13366370	146.156014700564	67.3663630152753	333.546735149556
2L:13367500-13367650	167.683328642923	111.557745822332	354.527755889952
2L:13369200-13369350	290.771448516648	42.1490796073599	462.310690565711
2L:13370960-13371110	201.147683001599	95.0220594479362	371.046907937208
2L:13374120-13374270	176.39781187984	76.3630835067061	397.008836500921
2L:13378500-13378650	215.91755450353	98.8725287565559	346.355368538464
2L:13382500-13382650	141.50261535211	157.638281105449	112.457803086737
2L:13387300-13387450	189.751609843091	86.4302707921903	407.249482899422
2L:13395080-13395230	276.520733331091	117.369531963512	279.930293992514
2L:13398860-13399010	223.723155330289	78.4142087170396	287.889681626165
2L:13445640-13445790	70.6732256556473	35.2756486827632	213.861583277182
2L:13507800-13507950	471.518057982626	771.691007195394	14.4702041870236
2L:13510000-13510150	359.092300396978	690.227370830468	46.5517676709633
2L:13511460-13511610	308.181407491571	476.594517880056	47.3496375530063
2L:13512740-13512890	288.031468081815	195.306644488366	576.639259597372
2L:13513420-13513570	143.420957142522	266.8209562489	259.925325049469
2L:13514320-13514470	200.974630896141	267.639641930906	62.5518805880435
2L:13516400-13516550	254.80347921863	785.267074299677	45.7538977889203
2L:13549520-13549670	18.3898810944283	130.46850287561	51.4513378445005
2L:13550060-13550210	60.0474429393786	85.6925714773212	137.962718983275
2L:13553740-13553890	156.937961457647	615.096726852089	50.4907926628989
2L:13554780-13554930	108.852173318542	581.854559358387	34.9631990287445
2L:13570100-13570250	422.089355448456	867.811587740702	9.16394576458993
2L:13571360-13571510	311.330805527354	511.213453615087	14.307528887465
2L:13571960-13572110	292.794606145693	425.871293638223	4.02036264171488
2L:13572580-13572730	277.191130811489	536.818024837414	13.1843084063048
2L:13573780-13573930	332.058291766726	926.163586243274	29.5097719225022
2L:13576420-13576570	240.625923176689	695.454608380416	18.2465538794006
2L:13615600-13615750	498.495795533904	862.610816222663	3.93902499193558
2L:13640600-13640750	84.4413640966387	141.273389475963	282.567916587981
2L:13641200-13641350	314.629325292891	156.324855209985	370.396206738974
2L:13770840-13770990	126.822791058438	52.2162668928441	256.850000973606
2L:13780020-13780170	30.1419042174351	339.180419723349	18.2465538794006
2L:13780560-13780710	104.12069194968	38.1366375644664	312.662558674688
2L:13783440-13783590	202.783233971128	127.760664717544	375.621127511628
2L:13783940-13784090	142.650666700282	136.766207219611	182.318370110197
2L:13784240-13784390	217.577719857016	66.4666909661322	425.054530727396
2L:13790760-13790910	160.197098208855	63.9208255423406	295.442381010919
2L:13793440-13793590	269.149164489238	42.068093240223	416.851130144408
2L:13811440-13811590	127.451686090236	21.7717459349806	606.199355938154
2L:13813740-13813890	114.934295401781	47.7179066471287	350.360224564429
2L:13827840-13827990	124.853101065844	73.9070264606878	249.312808204602
2L:13829740-13829890	268.142508551507	22.7524043512607	569.934754512941
2L:13833140-13833290	286.805334713235	80.3755255495997	493.629201970137
2L:13835040-13835190	133.177858208977	107.302344678028	160.702154787316
2L:13840340-13840490	200.760076342084	242.098413054443	9.40795871392781
2L:13841620-13841770	343.588718024615	622.600404692509	46.470430021184
2L:13878960-13879110	98.9917581677211	428.651296152789	84.0867582611453
2L:13882040-13882190	94.401672209301	620.468293115038	2.57179156143753
2L:13887300-13887450	24.53039369091	517.754117060499	5.30625842243364
2L:13904080-13904230	451.209835097786	25.0464886630051	379.381970588255
2L:13904520-13904670	398.063349443546	108.858729674903	199.945236022863
2L:14219660-14219810	255.127772488112	592.902405060151	8.04072528342975
2L:14220020-14220170	290.990925947497	625.470215584848	5.22492077265435
2L:14234060-14234210	86.0501812479426	327.386052696079	138.206731932613
2L:14234820-14234970	69.8030422515661	280.397023353183	8.04072528342975
2L:14262980-14263130	40.3216897609461	209.93553436543	40.6761457000746
2L:14334080-14334230	62.0438667501979	28.4832041253034	198.074470077939
2L:14348740-14348890	174.018704286297	14.0796293283778	388.088903685669
2L:14355080-14355230	167.380846314876	20.9530602529745	396.06379793507
2L:14355440-14355590	335.446858740523	53.3677200540345	372.723985351074
2L:14356320-14356470	215.444823512547	536.187777921591	26.5312921121682
2L:14409600-14409750	7.89564803501808	270.581617179746	21.4690466390724
2L:14490540-14490690	4.73640424565259	274.845840334687	12.1424255749239
2L:15007340-15007490	229.324820103232	47.8798793814027	419.829609954742
2L:15009720-15009870	205.611142179952	50.1739636931471	430.914646082535
2L:15038820-15038970	231.36274636265	161.731709515479	332.861216148792
2L:15039400-15039550	171.064169297406	76.4440698738431	397.578200049376
2L:15057880-15058030	47.97112654689	68.5899805329663	242.232628102774
2L:15060680-15060830	118.717511346154	89.3810680516669	256.148975357092
2L:15061520-15061670	34.4639679853468	201.757499556005	14.5515418368029
2L:15067980-15068130	120.289748925649	19.0727297875514	141.332380426755
2L:15113340-15113490	158.578435303968	20.8720738858375	298.192354487665
2L:15256500-15256650	153.071740616076	45.9995489159796	321.094465591265
2L:15264580-15264730	96.1884643428542	127.760664717544	61.9825170395885
2L:15271580-15271730	241.961795260694	16.778645475807	417.989857241318
2L:15271880-15272030	82.7861216199441	98.3777885430977	120.026009087241
2L:15275040-15275190	111.801785430641	139.959963580499	192.067186038992
2L:15333640-15333790	3.71990255433888	45.2706716117468	6.51081655337311
2L:15498980-15499130	214.518369029492	15.1412741117948	330.126749287796
2L:15499500-15499650	533.279133911941	45.7477678039323	660.660186824488
2L:15500240-15500390	329.479398249499	97.3161437596806	112.000790419561
2L:15501020-15501170	447.411850523039	394.581620966444	50.7192989964868
2L:15745040-15745190	128.577926496974	249.48422821377	142.536938557695
2L:15745620-15745770	117.313402995324	148.812355358928	132.396940995753
2L:15746260-15746410	299.249566258074	332.468961533026	224.702606455637
2L:15746680-15746830	306.857500595418	343.291492154652	139.248614763993
2L:15747480-15747630	142.860298377548	115.408215130952	229.602176629174
2L:15748060-15748210	212.994676209656	91.4321932620003	301.496184897116
2L:15751040-15751190	137.353603689656	25.8651743450112	442.696903255812
2L:15752120-15752270	128.746055725641	33.8002500530249	381.303060951459
2L:15761640-15761790	339.958862678535	424.080771550573	112.066621453591
2L:15762640-15762790	54.9550887292274	101.004640334026	241.775615435598
2L:15768200-15768350	213.182496945488	51.1546221094271	355.046795020128
2L:16250840-16250990	334.857346723055	215.189237947287	197.098418280588
2L:16251720-16251870	101.180925591164	89.956794632262	121.31190486796
2L:16255340-16255490	333.491937378303	583.483108711762	18.4092291789592
2L:16257900-16258050	430.24106048613	25.9461607121481	374.30421849941
2L:16261660-16261810	90.818242188612	97.5679248717279	189.886576110701
2L:16261960-16262110	69.8811242719736	74.56373940842	153.931818668855
2L:16269660-16269810	274.629125358905	170.72843000691	7.79671233409188
2L:16274220-16274370	249.647811618446	683.345117895235	18.4092291789592
2L:16279100-16279250	260.744205891429	583.104642907987	21.062358390176
2L:16279600-16279750	273.931994060281	529.557306098406	19.9391379090158
2L:16280060-16280210	115.002531668606	313.234259011201	23.7154876013928
2L:16284720-16284870	118.649275079329	123.343290838966	33.5959655982465
2L:16285440-16285590	382.18200616525	600.585699656117	45.2658718902445
2L:16286060-16286210	259.20362500695	439.267743986959	76.6153965261706
2L:16286700-16286850	100.542184805783	84.2171728475829	165.129205677927
2L:16287440-16287590	199.251152152622	37.8126920959185	511.287081114303
2L:16288100-16288250	123.883024699921	43.3005327685503	235.80314919918
2L:16299740-16299890	283.987272257994	117.441696320013	340.429422149296
2L:16302800-16302950	134.82817780888	18.4970032069562	264.271038290301
2L:16303120-16303270	15.0892418946216	52.8729798405763	9.24528341436922
2L:16307140-16307290	361.637417784919	21.8527323021176	342.710680914146
2L:16310700-16310850	230.984985456718	67.033595536091	390.873694964945
2L:16315080-16315230	129.845562314153	430.748119687714	22.2669165211155
2L:16325080-16325230	277.898107863694	135.785548803331	492.781007669815
2L:16325900-16326050	119.38298594976	137.090152688159	111.00923200646
2L:16329100-16329250	175.108365121227	35.3566350499002	340.673435098634
2L:16350260-16350410	137.846026187805	92.5748244125543	212.722856180271
2L:16350840-16350990	216.227079142638	114.184597613261	178.964215282466
2L:16351300-16351450	194.834118299659	153.553674706055	362.746663088691
2L:16351720-16351870	171.707832959579	76.3630835067061	416.022247030865
2L:16352080-16352230	170.891117191948	26.0271470792851	345.084979373495
2L:16352760-16352910	164.545895794992	66.133923486948	290.786823786719
2L:16356480-16356630	234.99964401979	12.6042306986395	324.657815565804
2L:16356780-16356930	87.7687371146709	39.3690770927937	9.00127046503135
2L:16442100-16442250	18.3533015226202	472.321472714479	5.30625842243364
2L:16442540-16442690	37.3038413820218	470.045032424007	1.28589578071876
2L:16445060-16445210	309.275991203292	91.9181114648221	171.070658682845
2L:16448160-16448310	313.373654663564	278.021952674302	30.3076418045452
2L:16450980-16451130	168.265798349331	115.327228763815	53.1439218741157
2L:16491540-16491690	400.740016488345	64.3345793886618	262.512623226657
2L:16492000-16492150	426.930575532741	44.9379041325625	340.805097166692
2L:16511400-16511550	156.345645997657	499.517716976227	12.9402954569669
2L:16520240-16520390	132.212704719845	193.651629103081	21.062358390176
2L:16520720-16520870	251.076534353231	205.518160486852	14.4702041870236
2L:16521440-16521590	231.336012544425	335.905676995324	5.14358312287506
2L:16526260-16526410	99.3892105808191	125.475402416436	24.9200457323323
2L:16526960-16527110	228.620646493548	224.914835742951	11.6543996762482
2L:16528600-16528750	491.285313609657	436.001823269571	44.6965083417895
2L:16529760-16529910	357.566488142872	488.461049263826	42.0433791305727
2L:16530200-16530350	337.950473679864	422.821865990337	56.0410640346704
2L:16530800-16530950	262.440950816723	258.715085795976	93.4288859410437
2L:16531260-16531410	235.950712886802	166.877960698291	159.350427972568
2L:16532940-16533090	220.800277036415	146.824572494459	178.329020699982
2L:16534300-16534450	249.218702510331	484.196826108885	11.898412625586
2L:16544800-16544950	10.2114422385279	349.814511578792	5.30625842243364
2L:16588480-16588630	198.768575408056	569.88057557557	9.08260811481064
2L:16601660-16601810	46.0429390028956	36.1753207319063	97.515079616788
2L:16602460-16602610	97.1416526441343	39.2880907256568	324.514451453025
2L:16612220-16612370	147.082469183618	361.015508004194	7.71537468431259
2L:16613500-16613650	127.985611036984	555.647795523555	15.674762317963
2L:16637460-16637610	236.235623141953	266.254051678941	9.16394576458993
2L:16639500-16639650	229.424713065073	347.025687053589	4.02036264171488
2L:16641240-16641390	101.705004784329	547.217979602083	9.00127046503135
2L:16656800-16656950	71.1705710305871	82.3368423821598	69.4538787745632
2L:16677100-16677250	136.05431117746	14.8983150103839	301.643353580925
2L:16679940-16680090	117.737589226648	38.7933505121985	281.150358739204
2L:16680420-16680570	195.116909120542	39.9448036733889	493.059838421682
2L:16703200-16703350	111.25097241925	179.644164131204	206.847234209383
2L:16719840-16719990	272.737517386718	204.699474804845	149.454443359964
2L:16720180-16720330	411.327100198537	35.4376214170371	412.815260886943
2L:16721180-16721330	396.223089673541	105.583986946879	171.72135988108
2L:16727760-16727910	151.462923464772	105.170233100557	323.127906835747
2L:16729620-16729770	211.992943148717	16.859631842944	453.588250852547
2L:16732080-16732230	139.040502861368	19.1537161546884	300.601470749544
2L:16738400-16738550	83.3102008131093	92.8899478704658	359.702352244327
2L:16743340-16743490	204.55806091683	96.7404171790854	207.889117040764
2L:16790900-16791050	25.897922469931	541.198522402038	10.531179195088
2L:16791440-16791590	27.8992691575416	328.771642948044	18.7345797780763
2L:16816620-16816770	57.8315416977106	190.700831843605	92.2901588441337
2L:16825100-16825250	125.067655619901	89.2912596738935	282.289085836114
2L:16827200-16827350	242.061688222535	19.3966752560993	481.84314022583
2L:16879340-16879490	66.8534301394667	40.4307218762108	206.765896559603
2L:16881060-16881210	56.9198558450299	177.547340596279	101.306935924915
2L:16886520-16886670	197.42778044726	212.796523247133	63.2684128203072
2L:16887940-16888090	151.353184749348	81.8421021687016	229.780358544482
2L:16888360-16888510	74.2615785531277	41.1684211910799	197.307613427396
2L:16888860-16889010	231.2677762776	45.0998768668365	492.552501336227
2L:16889160-16889310	230.853435799859	197.007358198243	162.313401167152
2L:16902180-16902330	83.7660437394497	36.9940064139124	203.314897466344
2L:17260780-17260930	7.64943678594386	26.8458327612912	7.79671233409188
2L:17384020-17384170	127.168895269354	119.006903327524	219.477685682982
2L:17384700-17384850	214.435364132294	105.583986946879	359.539676944769
2L:17410480-17410630	321.788459014956	55.3290368865946	578.138155095929
2L:17428140-17428290	122.081463935994	287.603221756964	115.045101263925
2L:17431000-17431150	55.8301950101	1015.87742177412	7.79671233409188
2L:17449740-17449890	285.730442508679	104.027601950003	520.195311884835
2L:17450460-17450610	291.436923120255	127.436719248996	156.340934930734
2L:17450980-17451130	499.856282001865	536.034627197954	47.5936505023442
2L:17472640-17472790	254.771822523614	116.316709190731	797.418347676823
2L:17477800-17477950	155.565509801835	87.7348746770183	380.815035052783
2L:17481100-17481250	385.331404201033	58.6037796146191	443.692266239943
2L:17484320-17484470	278.873107106409	35.1136759484893	384.053034428205
2L:17501040-17501190	87.2080783496975	12.6042306986395	237.089044979899
2L:17589940-17590090	2.80821670165822	25.8651743450112	4.02036264171488
2L:17963260-17963410	76.7820815571122	19.1537161546884	162.720089416048
2L:17963600-17963750	193.225301148355	83.893227379035	331.788320085911
2L:18119740-18119890	10.352837648969	177.52087456437	13.0216331067462
2L:18138000-18138150	144.710403901135	31.8389332204648	351.742964610677
2L:18141920-18142070	127.524845233852	240.163562253792	85.388160657614
2L:18143340-18143490	366.983025555204	625.163914137573	17.286008697799
2L:18145260-18145410	229.261506713198	420.356986933682	7.87804998387117
2L:18147020-18147170	113.037764552804	419.393972538675	7.79671233409188
2L:18151560-18151710	93.9774859779775	190.052940906509	197.388951077175
2L:18152400-18152550	140.676053830897	56.7234491491959	277.308178012797
2L:18156020-18156170	164.231448279093	378.954428651827	47.4309752027856
2L:18158740-18158890	90.4306355290966	47.3041528008075	317.709297532034
2L:18320020-18320170	6.7377509332632	119.75342465303	41.3268468983089
2L:18443300-18443450	344.768426067804	84.3069812253563	258.802104568309
2L:18448960-18449110	123.951260966746	64.6585248572097	379.478814853785
2L:18454520-18454670	100.149655269476	244.068551897639	321.191309856794
2L:18484500-18484650	30.9853538032908	425.844827606314	13.0216331067462
2L:18501140-18501290	33.4425434172418	545.994362084392	1.36723343049806
2L:18561720-18561870	153.527583542416	543.474962692509	72.3510209351179
2L:18563220-18563370	78.0813740693083	205.842105955399	90.760250114077
2L:18564180-18564330	196.798885415462	661.555727938981	6.51081655337311
2L:18565680-18565830	265.65858511933	448.588409946938	9.16394576458993
2L:18571840-18571990	197.045096664536	42.967765289366	309.943598429442
2L:18572220-18572370	64.988555985506	72.5936005652235	111.903946154032
2L:18576340-18576490	76.7138452902873	291.048759229899	1.28589578071876
2L:18604760-18604910	164.687291205433	24.3897757152729	363.835065767321
2L:18605060-18605210	38.1838705396857	38.2264459422397	93.169366375956
2L:18606720-18606870	87.805316686479	9.16751523634112	378.8126070398
2L:18612200-18612350	120.918643957448	50.8218546302428	373.796881413954
2L:18617200-18617350	186.619099871951	27.9884639118452	358.091105864491
2L:18622080-18622230	134.518653169772	250.618037353688	11.8170749758068
2L:18625880-18626030	392.529920937428	698.972310209851	17.1233333982404
2L:18627020-18627170	208.487595148435	389.093780293812	7.71537468431259
2L:18629280-18629430	111.938257964291	488.964611487921	1.28589578071876
2L:18630840-18630990	530.151546817592	629.167534169831	25.9619285637132
2L:18631580-18631730	596.931817813443	757.981021660155	12.9402954569669
2L:18650760-18650910	171.780992103195	731.063024542364	5.14358312287506
2L:18653240-18653390	212.836392734572	711.558896887218	13.1843084063048
2L:18655940-18656090	334.7082249933	574.153620741147	14.4702041870236
2L:18665200-18665350	229.146845120982	432.015847258587	284.911201815831
2L:18666040-18666190	107.489567416312	317.408673788368	77.9012923068894
2L:18688820-18688970	222.053144223221	188.748337021681	277.455346696606
2L:18689600-18689750	452.028670299685	132.762587187354	316.845596615962
2L:18694120-18694270	323.877733476557	160.589078364925	153.703312335267
2L:18694720-18694870	652.762012823543	101.004640334026	503.738186300579
2L:18695360-18695510	442.60228713377	192.913929788212	409.298430759654
2L:18702940-18703090	298.154982546352	23.5710900332668	386.737176870921
2L:18703280-18703430	103.523453612899	20.9530602529745	273.159957874053
2L:18705720-18705870	410.741827049607	82.912568962755	374.106725397321
2L:18708060-18708210	350.83577952067	50.5877175394683	681.916233745722
2L:18708640-18708790	284.075200031984	91.9990978319591	388.139228103949
2L:18713640-18713790	28.9157708488553	481.92920782905	64.6511528665552
2L:18831080-18831230	212.758310714165	198.230975715934	211.533804665082
2L:18839060-18839210	467.415471645563	69.9034064284306	877.9379513924
2L:18839620-18839770	197.045096664536	12.7662034329134	332.454527899895
2L:18857640-18857790	214.837739422183	99.1154878579668	226.476528135031
2L:18859220-18859370	68.4305905957538	24.3897757152729	306.80244331955
2L:18936200-18936350	3.3688754666316	570.329617464437	26.7753050615061
2L:18943360-18943510	231.367669239442	71.7027505267168	577.746973462782
2L:18948840-18948990	103.172426525192	36.2563070990432	223.970567607623
2L:18951800-18951950	103.774587738764	72.1076823624016	259.437299150793
2L:18954460-18954610	225.946098883017	715.030900392062	19.5324496601193
2L:18957100-18957250	194.205223267861	199.949333447083	222.227659159728
2L:18965640-18965790	223.91309550039	500.651526116145	7.95938763365046
2L:18966060-18966210	232.232929766732	453.607976438021	18.3278915291799
2L:18968820-18968970	149.110549689454	136.685220852474	267.381180168694
2L:18974260-18974410	79.8730890796528	221.8020657492	161.027505386433
2L:18982060-18982210	275.499308762986	210.844028425209	47.0242869538891
2L:18983620-18983770	391.381869589256	358.730245703086	40.513470400516
2L:18984120-18984270	327.414738171855	252.174422350563	53.6164411570415
2L:18987260-18987410	75.4877119217075	47.9608657485397	204.356780297725
2L:19003260-19003410	105.242009479627	78.9811132869984	257.907390420737
2L:19009300-19009450	242.12992448936	39.4500634599307	287.823850592135
2L:19033460-19033610	152.662323015126	67.6903084838232	340.576590833104
2L:19034540-19034690	314.385233478086	24.4707620824099	568.455170201163
2L:19035120-19035270	329.808614395772	27.3405729747494	360.418884476591
2L:19045180-19045330	209.084833485217	79.0620996541354	311.117143328882
2L:19049020-19049170	174.233258840354	82.9847333192556	193.581588153299
2L:19051800-19051950	103.491796917882	31.1012339055957	188.372173996394
2L:19054000-19054150	104.854402820112	82.2558560150228	101.454104608724
2L:19054320-19054470	145.773330917839	30.0395891221787	563.780301790184
2L:19063220-19063370	88.7803159291933	25.289447764416	156.387454777984
2L:19064800-19064950	217.053640663851	61.3837821291853	412.617767784855
2L:19077080-19077230	5.68466967014137	144.29635109194	1.28589578071876
2L:19114320-19114470	29.586168329253	19.2347025218253	160.783492437095
2L:19123740-19123890	293.789296895572	49.274291644004	276.576139164784
2L:19126960-19127110	141.14174251082	47.7179066471287	417.76135090773
2L:19131840-19131990	397.297981878097	58.765752348893	407.555522311759
2L:19132260-19132410	260.241937639698	93.384688083924	340.936759234751
2L:19133500-19133650	171.132405564231	210.349288211751	238.359434144867
2L:19134400-19134550	268.981035260571	197.996838625159	353.66405497388
2L:19135040-19135190	340.514598566717	332.306988798752	61.1033095077661
2L:19140760-19140910	352.946864923705	829.189031973414	9.00127046503135
2L:19141380-19141530	240.625923176689	355.545311352835	29.8196159058695
2L:19142020-19142170	297.304490649437	796.126481235258	12.9402954569669
2L:19142400-19142550	259.498381015684	782.04685190688	9.40795871392781
2L:19146100-19146250	79.0929528838307	681.950705632634	5.30625842243364
2L:19146980-19147130	71.0974118869709	740.617827593117	11.8170749758068
2L:19155060-19155210	115.940951339512	709.794840831478	1.36723343049806
2L:19156080-19156230	213.748078587253	648.483223058793	6.42947890359382
2L:19156860-19157010	362.885362094933	736.892454704816	13.4283213556427
2L:19158120-19158270	147.135936820069	207.884409155097	6.5921542031524
2L:19160020-19160170	260.393178803721	328.375533122995	72.3510209351179
2L:19160840-19160990	439.279836992529	594.143666599115	35.369887277641
2L:19161720-19161870	355.550372824888	424.144113896437	23.5528123018342
2L:19163480-19163630	296.880304418113	617.489441552243	17.0419957484611
2L:19166120-19166270	110.93160202656	317.498482166142	23.5528123018342
2L:19181640-19181790	171.58332561378	43.7054646042352	343.295551078351
2L:19185920-19186070	90.645190083154	34.2140038993462	178.623358067599
2L:19361500-19361650	127.787944547569	744.413776566509	10.6938544946466
2L:19362000-19362150	71.6531477751529	374.771191864023	36.737120708139
2L:19362860-19363010	83.478330041776	152.159262443453	187.004940565896
2L:19363120-19363270	28.8475345820303	123.343290838966	69.6978917239011
2L:19397000-19397150	261.163469245961	361.779673350972	157.90185689229
2L:19398400-19398550	68.8913563988854	197.736235502475	128.783266602935
2L:19414080-19414230	113.032841676012	613.216396386666	29.982291205428
2L:19414460-19414610	73.627760644538	324.120131978691	39.0648993202387
2L:19423480-19423630	50.8841590871813	235.395776874756	56.4322456678169
2L:19424020-19424170	164.765373225841	436.577549850166	51.8580260933969
2L:19425120-19425270	482.6193751324	286.622563340684	39.4715875691351
2L:19426540-19426690	195.116909120542	41.906120505949	261.765077762893
2L:19430460-19430610	230.414480938162	68.9227480121506	294.431511411038
2L:19432460-19432610	143.891568699236	110.496101038915	281.409878304291
2L:19444800-19444950	197.496016714085	104.765301264873	342.644849880116
2L:19453480-19453630	148.084202244558	120.878411782311	340.332577883767
2L:19490120-19490270	162.622631127789	69.6516253163833	298.664873770591
2L:19493160-19493310	270.295096403141	34.2949902664831	298.192354487665
2L:19498100-19498250	190.334079549498	89.5342187753044	361.313598624163
2L:19508320-19508470	259.5300377107	15.797987059527	763.888213112606
2L:19508700-19508850	46.2525706801617	33.3953182173401	162.720089416048
2L:19526460-19526610	151.326450931122	64.0018119094775	262.710116328745
2L:19528500-19528650	216.268581591237	290.967772862762	118.104918724038
2L:19530280-19530430	143.028427606215	64.8204975914836	513.436677811094
2L:19533320-19533470	78.3325081951738	263.699364244513	155.395896364882
2L:19537300-19537450	114.195661654558	679.315031831068	6.51081655337311
2L:19542380-19542530	322.180988551262	102.552203320265	396.03278470357
2L:19543140-19543290	526.660967447685	107.140371943754	573.970623770405
2L:19546840-19546990	361.05706751278	525.796645167559	251.086729883996
2L:19547380-19547530	314.914235548043	441.13043043111	68.1679829938444
2L:19547740-19547890	276.435608999623	547.857048528542	36.4931077588011
2L:19548340-19548490	252.911871246444	120.392493579489	100.249546477784
2L:19549540-19549690	112.823209998746	174.416926581256	98.8009753975068
2L:19570420-19570570	319.189873990564	465.951604013977	39.5529252189144
2L:19571180-19571330	233.066533599005	509.576082251075	87.5377573544052
2L:19571940-19572090	157.520431164055	113.438076287755	250.013833821116
2L:19572620-19572770	106.080536188692	223.76338258176	220.763581463701
2L:19575320-19575470	398.253289613646	260.685224639172	25.2453963314494
2L:19576080-19576230	321.554212953733	133.248505390176	123.65519009581
2L:19576520-19576670	449.178951149427	97.324965770317	366.701194696376
2L:19577280-19577430	288.267833577306	95.3548269271205	332.570683352204
2L:19580320-19580470	113.971261346918	51.9733077914332	342.25366824697
2L:19582400-19582550	128.226899409267	71.7749148832173	368.490622991521
2L:19584000-19584150	238.100497295914	171.798896800964	267.412193400194
2L:19587240-19587390	193.047326166106	120.392493579489	464.801144477369
2L:19735860-19736010	290.929731991732	39.2071043585198	401.044705758386
2L:19756900-19757050	116.820980497176	110.163333559731	328.51550290796
2L:19758620-19758770	133.414223704468	56.8044355163329	285.399227714506
2L:19764060-19764210	65.0251355573141	485.68104674926	28.61505777493
2L:19791200-19791350	312.971279373674	82.912568962755	452.333368303328
2L:19791600-19791750	203.595026861967	17.5973311578131	329.003528806636
2L:19791820-19791970	164.979927779898	56.7956135056965	87.3092510208172
2L:19865760-19865910	50.6745274099152	312.568724052832	41.7993661812348
2L:19935160-19935310	24.8814207786173	306.432992443104	116.168321745085
2L:20060940-20061090	170.864383373723	105.583986946879	193.109068870373
2L:20061420-20061570	118.895486328403	89.7859998873517	284.845370781801
2L:20065680-20065830	123.626967697264	112.124650392291	423.311622279502
2L:20066340-20066490	63.5478680628688	124.000003786698	244.641744364653
2L:20075400-20075550	160.155595760255	25.208461397279	262.578454260686
2L:20085020-20085170	44.8484623293326	142.658979727928	99.2076636464032
2L:20091160-20091310	99.9400235922099	29.3018898073095	175.187865590089
2L:20091520-20091670	136.505231227009	27.5835320761603	321.938855320557
2L:20093800-20093950	173.809072609031	75.9493296603849	254.603560011286
2L:20104600-20104750	1.85995127716944	26.0271470792851	8.12206293320904
2L:20148480-20148630	5.47503799287526	35.9323616304954	10.4498415453087
2L:20311000-20311150	96.0569146859957	54.1775837254042	173.870956577871
2L:20349960-20350110	192.901007878874	108.93971604204	372.088790768589
2L:20417000-20417150	81.7330403568222	76.9299880766649	86.0233552400984
2L:20417380-20417530	206.444746012225	11.7045586494964	218.044621218455
2L:20428840-20428990	102.014529423437	80.6184846510106	126.536825640614
2L:20463520-20463670	249.496570454422	78.5761814513135	296.189926474682
2L:20638500-20638650	68.8547768270773	43.048751656503	171.020334264566
2L:20645660-20645810	214.801159850375	27.6645184432973	284.682695482243
2L:20647620-20647770	297.860226537619	28.7261632267143	394.274369639925
2L:20656220-20656370	215.261925653506	72.4316278309495	375.45845221207
2L:20675980-20676130	270.285250649559	70.5512973655264	287.482993377268
2L:20681880-20682030	346.560141078149	154.363538377424	253.154988931008
2L:20714660-20714810	8.80733388769874	444.628899967863	10.531179195088
2L:20716100-20716250	8.24667512272536	263.563857542148	10.4498415453087
2L:20733680-20733830	293.501583197899	106.897412842343	781.596416675051
2L:20734840-20734990	210.557178102871	144.287529081304	224.458593506299
2L:20735300-20735450	540.472727771545	28.4022177581665	681.07184401643
2L:20757960-20758110	217.692381449232	66.9526091689541	373.11516698422
2L:20758380-20758530	317.298266018377	43.7054646042352	668.635081073888
2L:20787560-20787710	132.166279394454	26.9268191284282	306.085911087286
2L:20794160-20794310	62.7409980488211	170.719607996274	56.5135833175962
2L:20797620-20797770	81.7646970518391	101.97647673967	155.558571664441
2L:20798420-20798570	140.649320012671	118.520985124702	551.444187684202
2L:20799700-20799850	302.523471639655	586.118782513328	17.1233333982404
2L:20800620-20800770	141.10024006222	263.222268052328	18.2465538794006
2L:20801280-20801430	326.666258671049	663.193099302994	10.3685038955294
2L:20804000-20804150	317.393236103428	446.870052215789	15.9187752673009
2L:20805680-20805830	217.226692769309	403.24557397869	10.4498415453087
2L:20806220-20806370	162.685944517822	559.183141374263	11.8170749758068
2L:20822800-20822950	267.981421633901	337.768363439475	25.0827210318909
2L:20823640-20823790	247.061191781905	366.035074495276	22.0229035717776
2L:20824480-20824630	192.240456152059	294.143885202377	44.6151706920102
2L:20825320-20825470	164.760450349049	330.157233200009	124.030865113206
2L:20829480-20829630	208.482672271644	180.471671823847	285.430240946006
2L:20830060-20830210	223.125916993508	96.9921982911328	277.211333747268
2L:20831200-20831350	112.655080770079	217.456856227123	38.8208863709008
2L:20864660-20864810	59.7329954234794	312.487737685695	5.38759607221293
2L:20865060-20865210	95.8740168269551	287.944811246785	57.3269598153892
2L:20879900-20880050	401.854291707232	995.239484979062	5.30625842243364
2L:20884600-20884750	200.314079169326	615.151247187317	5.22492077265435
2L:20886040-20886190	188.766764846794	758.574392262023	19.6137873098986
2L:20891320-20891470	199.270843659787	324.120131978691	9.08260811481064
2L:20911360-20911510	309.973122501915	563.45618653984	23.7154876013928
2L:20912900-20913050	292.541352585558	348.023989491142	13.1029707565255
2L:20913260-20913410	225.410054502001	286.793358085594	27.4918372937698
2L:20914040-20914190	206.700803014882	347.934181113369	24.7573704327737
2L:20916560-20916710	243.526990529129	258.561935072338	194.770639668488
2L:20917420-20917570	59.3137320689472	78.5673594406771	185.932044503015
2L:20917960-20918110	226.095220612772	77.7574957693074	305.226014742243
2L:20918480-20918630	308.625285230059	39.6930225613416	380.505191069416
2L:20922880-20923030	92.0225646157576	128.822309500961	205.805351378002
2L:20926120-20926270	141.963381155241	67.276554637502	292.545238850364
2L:20927800-20927950	117.601116692998	36.0943343647693	238.862966659293
2L:20936180-20936330	165.243027093615	499.931470822548	6.5921542031524
2L:21051340-21051490	172.838996243108	81.769937812201	390.075825082902
2L:21052040-21052190	109.946757030263	71.1270239461216	176.555099020587
2L:21096720-21096870	17.5464315085726	377.658646777636	5.14358312287506
2L:21102440-21102590	160.08735949343	90.4427128350839	315.234350236126
2L:21108080-21108230	185.120021436071	158.699925888866	238.262589879338
2L:21108520-21108670	277.378951547321	303.976935397086	199.995560441143
2L:21109200-21109350	251.354402297322	223.448259123849	61.6571664404713
2L:21142280-21142430	162.481235717348	34.3759766336201	360.5660531604
2L:21143120-21143270	101.024761550349	38.7123641450616	275.437412067874
2L:21154000-21154150	96.0885713810125	243.645976040682	139.004601814656
2L:21156220-21156370	169.218986650611	179.401205029793	356.723872433993
2L:21156760-21156910	154.617244377346	149.370437918251	457.120587595586
2L:21158620-21158850	123.254129668123	132.016065861849	206.212039626898
2L:21163040-21163190	224.929597191704	37.6507193616445	515.04792419093
2L:21166600-21166750	208.104911365711	180.147726355299	278.415891878208
2L:21168500-21168650	137.28044454604	128.093432196728	316.617090282374
2L:21179660-21179810	240.886903056138	52.9539662077133	435.748385222043
2L:21214920-21215070	23.8649190873035	141.264567465327	11.5730620264689
2L:21218640-21218790	245.393984117359	281.143544678688	295.473394242419
2L:21219960-21220110	490.641649947485	199.400072898397	626.398013412257
2L:21220480-21220630	238.912290186753	138.484564950761	332.276345984587
2L:21221120-21221270	98.1532314586567	143.225884297887	285.089383731139
2L:21237680-21237830	211.276120342928	139.887799223998	605.320148406331
2L:21261000-21261150	139.810793303607	112.457417871475	225.353307653871
2L:21262880-21263030	320.6720643618	54.9241050509098	373.700037148425
2L:21263560-21263710	354.046371512217	44.8569177654256	794.668374200077
2L:21309420-21309570	204.55806091683	98.386610553734	507.02270552325
2L:21310440-21310590	284.357990852867	250.941982822236	93.2351974099854
2L:21310980-21311130	724.254073681089	42.967765289366	811.660045530259
2L:21313220-21313370	169.967466151416	432.313326695226	35.8579131763167
2L:21314240-21314390	61.907394216548	261.495088310542	45.5098848395824
2L:21315800-21315950	102.511874798377	359.045369160997	13.1029707565255
2L:21344440-21344590	493.937366270501	169.999552702677	378.289763338595
2L:21397300-21397450	51.83242451167	248.647898510492	11.898412625586
2L:21553480-21553630	6.1405125964817	97.3971301268176	5.30625842243364
2L:21573340-21573490	118.873675386969	131.854093127575	116.396828078673
2L:21573560-21573710	544.587279296459	48.0418521156766	797.077490461956
2L:21623080-21623230	430.777104867147	474.633201047496	631.820427287
2L:21623620-21623770	449.245067981983	409.32678525319	565.42636597255
2L:21624040-21624190	324.774650698863	365.036772057724	230.644059460555
2L:21624520-21624670	164.094975745443	478.385039967706	52.4932206758814
2L:21628720-21628870	512.022645602612	319.720402121385	544.78620244702
2L:21629300-21629450	402.846179014589	77.7574957693074	577.731466847032
2L:21629920-21630070	342.750191315551	227.946619369564	468.13979268935
2L:21657740-21657890	493.701000775009	67.9332675852341	559.581757233161
2L:21658640-21658790	427.476465667341	165.006452243504	677.117312408744
2L:21676700-21676850	579.097672607197	213.624030939776	628.985311589445
2L:21677540-21677830	557.553470600194	389.51635615077	330.81226828856
2L:21681740-21681890	568.605558982056	36.0133479976323	785.585766085266
2L:21682000-21682150	294.937348243745	28.4832041253034	443.789110505473
2L:21684800-21684950	597.711954009265	83.3984871655768	654.315850141703
2L:21753000-21753150	610.931398873135	75.9581516710213	468.546480938246
2L:21753700-21753850	257.831173351137	153.949784531103	161.500024669359
2L:21756900-21757050	593.909046557727	122.69539990187	938.425377504461
2L:21757380-21757530	293.967271877822	147.733066554239	549.685772620557
2L:21757940-21758090	341.906741729695	169.828757957767	420.464804537226
2L:21794740-21794890	153.998195099131	264.535693947792	157.007142744718
2L:21795440-21795590	397.736936739795	211.662714107216	298.908886719928
2L:21828240-21828390	547.1323966844	294.170351234286	339.9917206689
2L:21899240-21899390	281.198747063501	275.852964782876	249.49099011991
2L:22114080-22114230	232.525566341197	52.3060752706175	272.199412692452
2L:22114780-22114930	389.280629939803	293.918570122238	341.618473664485
2L:22121040-22121190	176.690448454305	211.905673208626	138.338394000671
2L:22121740-22121890	273.261596579884	56.0667362014638	616.502028799654
2L:22129840-22129990	342.494134312894	7.53014387232891	594.07243697898
2L:22130060-22130210	166.091399556262	53.4487064211715	123.151657581384
2L:22131300-22131450	285.852146411955	64.2535930215248	381.10556784937
2L:22133100-22133250	168.207407836088	364.380059109991	88.0412898688308
2L:22134400-22134550	584.980008766753	160.11198217274	585.396517113066
2L:22134740-22134890	447.378074393753	116.88361376069	351.498951661339
2L:22148800-22148950	428.098318388079	208.720738858375	155.248727681074
2L:22149200-22149350	361.05002520172	273.379263715585	198.756184507674
2L:22168640-22168790	424.509965490598	16.69765910867	481.420945361184
2L:22169100-22169250	377.95279304812	53.3677200540345	242.999484753317
2L:22180140-22180290	49.2387623640692	75.463411457563	25.9619285637132
2L:22182220-22182370	96.7125435360195	45.7565898145686	13.3469837058634
2L:22182540-22182690	53.2365328624992	22.5904316169867	21.1436960399553
2L:22203560-22203710	1.15789710175488	0	0
2L:22239880-22240030	322.039593140821	45.1808632339735	368.866298008917
2L:22240680-22240830	196.430970263112	144.961886050309	342.954693863484
2L:22246680-22246830	330.11813903488	159.94118742783	222.146321509949
2L:22246980-22247130	312.130633230341	32.333673433923	506.616017274354
2L:22247800-22247950	303.157289548245	23.8140491346777	251.152560918026
2L:22249240-22249390	83.9440187216989	129.398036081556	151.197351807859
2L:22249760-22249910	122.97133884724	52.4680480048914	127.563201856245
2L:22250040-22250190	234.317281351541	12.5232443315025	436.317748770498
2L:22261160-22261310	39.9657397964476	52.8818018512127	96.9767292998328
2L:22282660-22282810	143.394223324296	31.5959741190539	156.550130077542
2L:22354140-22354290	224.27396834168	36.5890745782275	143.888665372443
2L:22354820-22354970	312.859421223981	45.4326443460208	184.646148722297
2L:22426340-22426490	81.5649111281555	215.009621191741	85.6321736069519
2L:22429460-22429610	325.335309463837	40.2687491419368	214.628439927725
2L:22430900-22431050	396.622661520908	54.8431186837728	473.608726411342
2L:22441400-22441550	307.557435336564	239.642356008424	120.889710003314
2L:22442980-22443130	548.044082537081	56.9664082506068	511.972600115067
2L:22470020-22470170	68.676801844828	276.474389688063	44.5338330422309
2L:22471740-22471890	213.05094728863	78.0814412378553	233.103500140713
2L:22690860-22691010	279.699668627622	20.8720738858375	162.689076184549
2L:22736260-22736410	307.961930060722	93.0607426153761	366.848363380185
2L:22736940-22737090	298.508813076582	97.4781164939546	338.136461339726
2L:22813820-22813970	26.1441337190052	90.3617264679469	22.9176177193498
2L:22817580-22817730	507.464216339209	16.69765910867	517.034845588163
2L:22961080-22961230	264.868603169926	80.4565119167366	403.813990421912
2L:22961720-22961870	477.605102942656	162.388422463212	562.285210862657
2L:22967860-22968010	112.372289949197	195.612945935641	48.6355333337251
2L:22968240-22968390	98.3361293176973	68.5089941658293	48.5541956839458
2LHet:31500-31650	516.69081358144	128.021267840228	363.219182371617
2LHet:32400-32550	614.875701735114	30.8582748041848	670.331469674533
2LHet:32860-33010	286.651974114942	55.3290368865946	272.768776240907
2LHet:34680-34830	294.072087716455	64.7395112243467	424.175323195574
2LHet:169040-169190	249.815940847112	35.5186077841741	207.335260108058
2R:18380-18530	336.88754666316	51.1546221094271	217.068569421103
2R:75620-75770	160.667709765569	22.5094452498498	176.783605354175
2R:130440-130590	324.401812669722	51.6493623228853	273.729321422508
2R:136120-136270	24.357341585452	69.6516253163833	15.8374376175216
2R:149860-150010	150.044046483569	68.8417616450136	126.323825922776
2R:158200-158350	10.7038647366763	66.2958962212219	16.0814505668595
2R:158420-158570	20.9518865470123	50.0119909588731	12.1424255749239
2R:358320-358470	173.399655008081	0.818685682006107	146.166119566263
2R:358540-358690	136.578390370625	56.7234491491959	50.4094550131196
2R:358980-359130	133.858101442957	89.7859998873517	98.8668064315362
2R:403460-403610	560.637435811675	28.1592586567555	450.203082793317
2R:403920-404070	258.501570831535	16.0409461609379	165.016854796648
2R:427800-427950	379.897868656757	77.5955230350335	304.4901713232
2R:434120-434270	346.816198080805	64.4155657557988	259.568961218852
2R:434860-435010	446.785758933763	16.778645475807	349.663003518945
2R:482740-482890	258.177277562053	98.2158158088237	185.850706853236
2R:483120-483270	368.468019368963	18.5779895740932	369.602141427961
2R:506440-506590	268.634931049655	41.2494075582169	268.570231683883
2R:559260-559410	323.165833547559	45.2618496011104	245.977964563651
2R:616460-616610	280.78440658576	73.421108257866	222.01846401292
2R:631880-632030	422.377069146129	23.1661581975819	229.245812798557
2R:676220-676370	211.447053014117	78.9811132869984	155.868415647808
2R:711800-711950	145.022731982765	16.69765910867	73.2302284669402
2R:716680-716830	242.883326866957	26.7648463941542	227.502904350662
2R:827940-828090	29.6494817192867	48.5365923291349	45.5912224893617
2R:978200-978350	561.975427329948	33.719263685888	343.117369163042
2R:1009440-1009590	318.107939474947	45.3428359682474	225.062774857284
2R:1015740-1015890	273.249631392032	55.7339687222795	107.151544664304
2R:1032140-1032290	185.722182649644	57.8660802997499	122.43512534912
2R:1032800-1032950	169.6213619405	81.1942112316058	271.630049143997
2R:1138500-1138650	145.259097478257	22.7524043512607	173.805125543841
2R:1146980-1147130	263.242897953979	241.855453953032	142.928120190841
2R:1147480-1147630	232.749966648837	291.29171833131	142.211587958577
2R:1181400-1181550	211.09602592641	52.1352805257072	280.712657258807
2R:1194660-1194810	175.442504144291	48.4556059619979	138.907757549126
2R:1195000-1195150	396.474223799407	8.34882955433502	309.440065915016
2R:1226780-1226930	225.865897428341	67.276554637502	231.035241093701
2R:1228340-1228490	307.547589582981	41.906120505949	186.989433950146
2R:1237840-1237990	87.4226329037549	79.4758535004566	35.7765755265374
2R:1238340-1238490	538.271595160251	31.0202475384587	344.174758610173
2R:1247720-1247870	164.114667252608	46.2425080173905	147.66501506482
2R:1250640-1250790	167.405460698832	21.6907595678436	107.151544664304
2R:1304360-1304510	403.987188051701	74.320780307009	83.8427453118074
2R:1305200-1305350	278.451724317608	175.064817518352	90.2063931813719
2R:1308200-1308350	124.736320039359	86.5024351486909	41.0014962991918
2R:1491960-1492110	335.032518262782	6.79244455745977	342.548005614587
2R:1492240-1492390	48.7829194377289	7.44915750519194	37.7790035395199
2R:1496020-1496170	87.8784758300952	42.967765289366	86.3331992234657
2R:1496380-1496530	380.40505978528	22.3474725155758	437.131125268291
2R:1540260-1540410	237.261970586849	72.0266959952647	234.339071503153
2R:1550700-1550850	223.886361682165	55.2480505194577	274.201840705434
2R:1551400-1551550	68.5037497393701	239.651178019061	56.5949209673755
2R:1559160-1559310	268.535038087814	123.181318104692	360.51572874212
2R:1564620-1564770	22.4973903082826	128.084610186092	14.5515418368029
2R:1579300-1579450	180.446930580452	528.009743112167	44.7778459915688
2R:1580840-1580990	79.2076144760464	286.712371718457	21.1436960399553
2R:1585240-1585390	110.29778411797	55.7339687222795	245.586782930504
2R:1589460-1589610	162.895576195088	35.3566350499002	344.012083310614
2R:1614420-1614570	201.398817127465	269.977836295832	249.54131453819
2R:1625420-1625570	369.125767653256	976.797002107334	13.0216331067462
2R:1640820-1640970	183.642753941626	644.597465707628	53.6164411570415
2R:1641900-1642050	212.265888216016	310.436612475362	486.38634656875
2R:1647320-1647470	523.906218382478	329.373835560548	1464.16715619004
2R:1647880-1648030	345.580218958643	140.859635629642	627.587064927447
2R:1648260-1648410	235.926098502845	137.009166321022	483.911399272842
2R:1660620-1660770	115.573036187162	688.320574333136	17.0419957484611
2R:1669340-1669490	352.500867750947	230.48366278272	78.4551492395945
2R:1669800-1669950	179.886271815479	61.5457548634592	136.823991886365
2R:1670200-1670350	239.782473590834	197.826043880249	170.369633066332
2R:1855260-1855410	144.688592959701	216.970938024301	122.597800648679
2R:1861840-1861990	171.634673815962	156.243868842848	342.106499563161
2R:1868240-1868390	202.14729662827	94.2033737659301	325.653178549935
2R:1869560-1869710	387.76678287355	37.3267738930967	798.851412141351
2R:1899720-1899870	151.00215766164	144.620296560488	56.4322456678169
2R:1899980-1900130	95.3865172055979	202.657171605148	42.6785737130571
2R:1904480-1904630	100.081419002651	449.488081996081	26.0432662134925
2R:1905120-1905270	296.268297450958	130.954421078432	587.317607476269
2R:1910660-1910810	634.001413134242	265.84029783262	506.372004325016
2R:1923000-1923150	277.610394166021	210.870494457119	573.46328668495
2R:1923960-1924110	674.313257141606	260.847197373446	478.229465833012
2R:1930100-1930250	209.467517267941	148.632738603382	452.561874636916
2R:1938160-1938310	6.1405125964817	144.053391990529	5.38759607221293
2R:1963840-1963990	93.7629314239201	110.415114671778	204.697637512592
2R:1964300-1964450	129.972189094221	105.988918782564	303.971132193024
2R:1973080-1973230	242.003297709293	145.519968609631	240.605875107188
2R:2019560-2019710	66.5706393185844	98.6207476445086	84.0867582611453
2R:2021940-2022090	197.318041731836	475.937804932324	21.9415659219983
2R:2025520-2025670	227.113841738355	1028.06789862644	6.5921542031524
2R:2026300-2026450	348.142224411227	574.801511678243	11.8170749758068
2R:2028080-2028230	243.009953647024	867.316847527244	5.22492077265435
2R:2028900-2029050	232.552300159422	375.419082801119	1.28589578071876
2R:2029760-2029910	104.471719037388	237.195120973042	5.38759607221293
2R:2031500-2031650	233.646883871143	745.448955318016	9.16394576458993
2R:2032260-2032410	231.604034734933	697.172966111565	4.02036264171488
2R:2032960-2033110	323.365619471243	547.793706182678	2.57179156143753
2R:2034520-2034670	103.104190258367	737.432893242866	9.00127046503135
2R:2035500-2035650	41.0919802031856	669.202146220993	3.85768734215629
2R:2044100-2044250	29.0205866874883	497.151468307982	9.00127046503135
2R:2044640-2044790	23.5455486946131	427.589651369372	14.6328794865822
2R:2077680-2077830	7.89564803501808	21.6907595678436	5.30625842243364
2R:2101660-2101810	274.414570804847	108.363989461445	381.709749200355
2R:2106920-2107070	155.524007353236	609.015515577589	1.28589578071876
2R:2107300-2107450	96.9587547850937	472.078513613068	9.24528341436922
2R:2108560-2108710	204.265424342365	210.664411669663	158.374376175216
2R:2108940-2109090	202.410395941987	47.7179066471287	191.253809541199
2R:2109960-2110110	370.949139358617	232.606952349554	136.808485270615
2R:2111440-2111590	215.18876650989	400.896969331718	22.2669165211155
2R:2123520-2123670	113.720127221053	331.991865340841	15.8374376175216
2R:2129400-2129550	208.806965541126	170.818238384684	125.088254560337
2R:2154880-2155030	95.4864101674397	91.7473167199118	34.572017395598
2R:2389280-2389430	2.56200545258399	157.655925126722	24.1221758502893
2R:2501120-2501270	109.244702854848	160.8232154557	234.501746802711
2R:2515780-2515930	294.637669358219	248.260610696079	83.0448754297644
2R:2516640-2516790	670.183936986317	549.277926823053	122.109774750003
2R:2517120-2517270	383.166851161547	303.563181550765	94.2925868571161
2R:2517500-2517650	645.921565485916	415.471338873554	67.2074378122428
2R:2517960-2518110	665.159819042991	379.628785620832	116.412334694423
2R:2519000-2519150	351.69892061369	52.6300207391654	302.522561112747
2R:2519960-2520110	354.628841218625	11.6235722823594	460.292755936979
2R:2520540-2520690	286.490887197336	85.035858529589	345.084979373495
2R:2523720-2523870	543.129703309179	285.236973088719	325.994035764802
2R:2532640-2532790	210.064755604722	274.189127386955	186.989433950146
2R:2536080-2536230	155.665402763677	87.4109292084704	336.149539942493
2R:2537960-2538110	342.445589553234	343.022067021332	82.8822001302059
2R:2540380-2540530	63.7574997401349	136.028507904742	30.1449665049866
2R:2540540-2540690	170.608326371066	39.4500634599307	282.045072886776
2R:2543820-2543970	186.189990763836	134.067191072182	429.593932499287
2R:2549680-2549830	321.846849528198	91.8283030870488	217.785101653367
2R:2550260-2550410	303.598363844211	74.320780307009	424.140505393044
2R:2550680-2550830	152.196634335203	176.225092690178	64.8796592001432
2R:2551220-2551370	478.072911056848	592.191171777191	81.9371615643542
2R:2553700-2553850	495.931670647051	407.19467367572	87.3905886705965
2R:2555680-2555830	280.806217527194	91.5043576185009	565.620054503608
2R:2556420-2556570	402.080811449141	54.7533103059994	564.434807559448
2R:2560860-2561010	339.858969716694	119.087889694661	573.3857536062
2R:2563260-2563410	187.599021991456	41.906120505949	472.973531828858
2R:2567040-2567190	14.4603468628233	396.632746176777	6.75482950271099
2R:2584120-2584270	392.242207239754	17.6783175249501	535.947607281548
2R:2584600-2584750	386.016570311805	81.9407325571113	652.050097992603
2R:2595460-2595610	186.541017851543	853.614095731232	15.8374376175216
2R:2603280-2603430	395.652585154985	174.830680427577	424.59751806022
2R:2629300-2629450	119.943644714733	122.52460515696	395.738447335953
2R:2629800-2629950	233.044722657571	121.552768751316	690.576646995887
2R:2633840-2633990	253.011764208286	123.424277206103	497.827746527161
2R:2636880-2637030	578.856384234914	32.8195916367449	686.459440088643
2R:2644660-2644810	446.202605219102	297.760217420222	216.417868222869
2R:2646400-2646550	156.477195654516	290.886786495625	215.066141408121
2R:2669080-2669230	78.7834282447228	811.753673549875	10.6938544946466
2R:2676560-2676710	50.4965524276659	653.898899374924	5.38759607221293
2R:2697100-2697250	302.55020545788	64.0916202872509	494.767929067047
2R:2697880-2698030	323.392353289468	117.612491064923	375.326790144011
2R:2698460-2698610	147.920995892683	144.782269294762	273.51632170467
2R:2699860-2700010	285.174706620497	438.385715959089	83.2888883791023
2R:2758840-2758990	300.207677436145	291.893910943814	433.680126175031
2R:2759580-2759730	304.744295758114	57.785093932613	414.782871097396
2R:2760140-2760290	271.78925196223	72.1076823624016	579.551908373677
2R:2766240-2766390	224.269045464889	201.748677545369	76.6153965261706
2R:2768320-2768470	201.279232658458	624.80468062648	45.9824041225082
2R:2773280-2773430	208.980017646584	357.911560021079	11.5730620264689
2R:2859120-2859270	83.3467803849175	72.8453816772708	277.358502431077
2R:2862500-2862650	126.618082257963	24.4707620824099	210.720428167289
2R:2862740-2862890	6.07227632965676	31.8389332204648	19.2884367107815
2R:2873200-2873350	165.886690755787	37.7317057287815	247.523379909457
2R:2880260-2880410	254.201318005058	267.234710095221	323.92577671779
2R:2898720-2898870	421.596932950307	191.3487227807	212.575687496463
2R:2899660-2899810	119.000302167036	83.7312546447611	292.382563550805
2R:2900280-2900430	429.331494067719	54.6811459494989	611.21127699297
2R:2900880-2901030	515.947256957426	164.430725662909	296.515277073799
2R:2901800-2901950	373.043336697009	290.958950852125	133.128979843767
2R:2902180-2902330	513.175619827576	405.224534832523	155.330065330853
2R:2903000-2903150	436.047434059548	295.879886954799	110.064193440608
2R:2912480-2912630	236.057648159704	113.195117186345	204.778975162371
2R:2937140-2937290	58.1924145390005	475.127941260954	14.6328794865822
2R:2949340-2949490	128.022190608792	72.2696550966756	239.970680524703
2R:3074540-3074690	18.7043286103274	117.945258544107	3.85768734215629
2R:3130260-3130410	144.132857071519	716.398846622754	4.02036264171488
2R:3130740-3130890	277.074349785004	406.448152350214	6.5921542031524
2R:3133260-3133410	80.119300328727	99.1154878579668	294.725848778655
2R:3136600-3136750	193.398353253813	215.504361405199	171.167502948375
2R:3137760-3137910	265.197819316199	378.126920959185	126.161150623218
2R:3165780-3165930	205.108873928221	140.616676528231	115.517620546851
2R:3257500-3257650	112.272396987355	566.047750288223	7.71537468431259
2R:3258180-3258330	135.393759450645	466.941084440893	3.93902499193558
2R:3262900-3263050	372.484797366305	669.607078056678	16.8793204489025
2R:3263640-3263790	352.05979345498	438.035304458632	36.3304324592426
2R:3264120-3264270	264.208051443111	347.349632522137	17.1233333982404
2R:3265940-3266090	303.020817014595	471.11549921806	31.1055116865882
2R:3266900-3267050	417.033580810112	347.133139452635	101.616779908282
2R:3269360-3269510	69.0278289325353	68.9949123686511	250.532872951291
2R:3274780-3274930	300.485545380236	154.363538377424	349.790861015974
2R:3283400-3283550	184.015591970767	160.580256354289	389.471643731917
2R:3294660-3294810	240.384634804407	52.2250889034805	902.273126960527
2R:3295260-3295410	157.169404076348	10.8858729674903	342.660356495866
2R:3345180-3345330	431.525584367953	134.237985817092	138.694757831288
2R:3346300-3346450	279.087661660466	181.37134387299	305.776067103919
2R:3350640-3350790	240.457793948023	128.255404931002	400.134484995064
2R:3354240-3354390	165.389345380848	41.1684211910799	335.905526993155
2R:3357820-3357970	298.530624018016	567.289011827187	36.0205884758753
2R:3358440-3358590	230.582610166828	637.516363724166	37.2251466068148
2R:3359560-3359710	371.541454818608	613.719958610761	36.8997960076976
2R:3361140-3361290	323.004746629953	137.746865635891	491.464098657596
2R:3361640-3361790	188.091444489605	117.288545596375	129.205461467581
2R:3376300-3376450	146.763098790928	37.7317057287815	143.00945784062
2R:3377340-3377490	135.861567564837	150.351096334531	257.353533488032
2R:3377980-3378130	72.2553089887257	399.160967579296	37.1438089570355
2R:3378380-3378530	308.507820195322	374.464890416748	83.3702260288816
2R:3379920-3380070	562.872344552255	151.592357873495	448.70418729476
2R:3380580-3380730	540.730904208471	195.127027732819	254.13104072836
2R:3383780-3383930	144.013272602512	83.3984871655768	510.47370461651
2R:3387420-3387670	182.511590658097	184.241154765329	449.959069843979
2R:3397820-3397970	162.125285752849	296.680928615532	357.211898332669
2R:3400200-3400350	269.673243682403	199.535579600761	526.605479601649
2R:3413160-3413310	126.540000237555	98.4587749102346	428.617880701935
2R:3416720-3416870	173.263182474431	396.632746176777	168.986893020084
2R:3417440-3417590	316.150214670205	576.600855776529	6.42947890359382
2R:3417780-3417930	452.526015674625	690.137562452695	19.7764626094572
2R:3418360-3418510	376.204699920644	595.934188686764	18.653242128297
2R:3421000-3421150	68.3623543289289	32.0818923218757	97.7590925661259
2R:3421220-3421370	299.856650348438	20.0533882038314	642.332295295308
2R:3427120-3427270	163.461157836853	217.141732769211	392.353279276722
2R:3453080-3453230	292.490004383376	54.5103512045885	528.232232597235
2R:3454240-3454390	315.296919330767	23.4901036661298	658.347914828138
2R:3474580-3474730	122.091309689576	177.853642043554	243.76253683283
2R:3477580-3477730	192.147605501277	19.3156888889623	497.990421826719
2R:3495200-3495350	194.556250355568	212.967317992043	174.114969527209
2R:3501800-3501950	435.325688376968	139.060291531356	266.436141602842
2R:3503480-3503630	296.14167067089	786.599732487824	7.95938763365046
2R:3510580-3510730	129.767480293746	265.597338731209	98.8164820132567
2R:3511080-3511230	457.922971647092	293.036542094368	355.387652234995
2R:3513900-3514050	303.796030333625	894.611722177402	20.1018132085744
2R:3520140-3520290	68.918090217111	864.887256513135	4.02036264171488
2R:3541480-3541630	245.042957029652	167.867441125207	410.340313591035
2R:3542740-3542890	369.713160236455	30.9392611713217	781.158715194655
2R:3551160-3551310	236.208889323727	549.196940455916	84.4934465100418
2R:3552700-3552850	211.546945975959	765.655494245485	22.5109294704533
2R:3553200-3553350	212.170918130966	223.268642368302	148.80374216173
2R:3556440-3556590	284.725906005217	59.82739713231	449.614408058082
2R:3561860-3562010	296.461041063581	15.8789734266639	590.718282151249
2R:3563860-3564010	120.404410517865	69.7326116835203	456.094211379955
2R:3569460-3569610	285.87183791912	507.956354908335	10.6125168448673
[truncated: 7,472 more rows]
